# Supplementary material for: Transcriptome profile analysis of flowering molecular processes of early flowering trifoliate orange mutant and the wild-type [Poncirus trifoliata (L.) Raf.] by massively parallel signature sequencing
Source: BMC Genomics. 2011 Jan 26;12:63. doi: 10.1186/1471-2164-12-63 (PMC3039610; doi:10.1186/1471-2164-12-63)
Supplement: Additional file 1 — Distribution of characteristic lengths of unigenes from the MT and the WT. Table 1: Length distribution of unigenes from the MT and the WT; Table 2: ORF length distribution of unigenes from the MT and the WT. [file 1471-2164-12-63-S1.XLS]

## Sheet: Table 1
Sequence size (nt)		200	300	400	500	600	700	800	900	1000	1100	1200	1300	1400	1500	1600	1700	1800	1900	2000	2100	2200	2300	2400	2500	2600	2700	2800	2900	3000	>3000
Number of mutant unigene		87	8461	4271	3043	2183	1719	1392	1132	1005	877	767	716	649	616	522	506	456	378	359	313	249	222	166	189	139	137	109	94	72	639
Number of wildtype unigene		77	7763	4094	2868	2070	1639	1353	1034	938	836	769	703	617	555	526	500	431	393	330	283	253	193	200	187	139	140	106	97	84	686

## Sheet: Table 2
	length		The mutant	The wildtype		The mutant	The wildtype
	200		0.129462	0.131958		3021	2987
	300		0.196829	0.190891		4593	4321
	400		0.121963	0.126922		2846	2873
	500		0.0917934	0.0906079		2142	2051
	600		0.0725091	0.0698003		1692	1580
	700		0.0555817	0.0529245		1297	1198
	800		0.0471395	0.045326		1100	1026
	900		0.0400257	0.041085		934	930
	1000		0.0376687	0.0382576		879	866
	1100		0.0315406	0.0321612		736	728
	1200		0.0251125	0.0257113		586	582
	1300		0.0235269	0.0232373		549	526
	1400		0.0198414	0.0205425		463	465
	1500		0.017913	0.017185		418	389
	1600		0.0137562	0.0152412		321	345
	1700		0.0122563	0.011442		286	259
	1800		0.0102421	0.00927726		239	210
	1900		0.00702807	0.00870295		164	197
	2000		0.00672809	0.00715674		157	162
	2100		0.00587101	0.00578724		137	131
	2200		0.00497107	0.00543382		116	123
	2300		0.00355689	0.00375508		83	85
	2400		0.00385687	0.00375508		90	85
	2500		0.00278552	0.00300406		65	68
	2600		0.00274266	0.002739		64	62
	2700		0.00222841	0.00238558		52	54
	2800		0.00154275	0.00198798		36	45
	2900		0.00149989	0.00167874		35	38
	3000		0.00149989	0.00167874		35	38
	>3000		0.00852796	0.00936561		199	212
		Percentage of Unigene			Total number of Unigene	23335	22636
