# Supplementary material for: Transcriptome profile analysis of flowering molecular processes of early flowering trifoliate orange mutant and the wild-type [Poncirus trifoliata (L.) Raf.] by massively parallel signature sequencing
Source: BMC Genomics. 2011 Jan 26;12:63. doi: 10.1186/1471-2164-12-63 (PMC3039610; doi:10.1186/1471-2164-12-63)
Supplement: Additional file 2 — Expression of unigenes in the WT. The table lists sense and antisense expression genes of the WT. [file 1471-2164-12-63-S2.XLS]

## Sheet: Sheet1
Gene ID	Orientation	Nr	Swissprot	Kegg	Cog	ESTscan
Unigene1_MT	+	+	+	+	+	0
Unigene2_MT	+	+	0	0	0	0
Unigene3_MT	-	0	0	0	0	-
Unigene4_MT	+	+	0	+	0	0
Unigene5_MT	-	-	-	-	-	0
Unigene6_MT	-	-	-	0	0	0
Unigene7_MT	-	-	0	0	0	0
Unigene8_MT	+	+	0	0	0	0
Unigene9_MT	-	-	-	-	0	0
Unigene10_MT	-	-	-	-	-	0
Unigene11_MT	+	+	0	0	0	0
Unigene12_MT	-	-	-	0	0	0
Unigene13_MT	+	+	+	0	0	0
Unigene14_MT	0	0	0	0	0	0
Unigene15_MT	-	-	0	0	0	0
Unigene16_MT	-	-	-	-	-	0
Unigene17_MT	-	-	-	-	-	0
Unigene18_MT	-	-	-	-	-	0
Unigene19_MT	+	+	+	0	0	0
Unigene20_MT	0	0	0	0	0	0
Unigene21_MT	+	+	0	0	0	0
Unigene22_MT	-	-	-	-	-	0
Unigene23_MT	-	-	0	0	0	0
Unigene24_MT	-	-	-	-	-	0
Unigene25_MT	-	-	-	-	0	0
Unigene26_MT	+	+	+	0	0	0
Unigene27_MT	+	+	0	0	0	0
Unigene28_MT	-	-	-	0	0	0
Unigene29_MT	+	+	0	0	0	0
Unigene30_MT	+	+	+	0	+	0
Unigene31_MT	0	0	0	0	0	0
Unigene32_MT	-	-	-	-	-	0
Unigene33_MT	0	0	0	0	0	0
Unigene34_MT	+	+	+	+	0	0
Unigene35_MT	-	-	-	0	-	0
Unigene36_MT	+	+	+	0	0	0
Unigene37_MT	+	+	0	0	0	0
Unigene38_MT	-	-	-	0	0	0
Unigene39_MT	+	+	0	0	0	0
Unigene40_MT	-	-	0	-	0	0
Unigene41_MT	+	+	+	0	0	0
Unigene42_MT	+	+	+	0	0	0
Unigene43_MT	0	0	0	0	0	0
Unigene44_MT	+	+	0	+	0	0
Unigene45_MT	0	0	0	0	0	0
Unigene46_MT	0	0	0	0	0	0
Unigene47_MT	+	+	+	+	+	0
Unigene48_MT	-	-	0	0	0	0
Unigene49_MT	+	+	+	+	+	0
Unigene50_MT	0	0	0	0	0	0
Unigene51_MT	0	0	0	0	0	0
Unigene52_MT	0	0	0	0	0	0
Unigene53_MT	-	-	-	-	-	0
Unigene54_MT	+	+	+	+	+	0
Unigene55_MT	+	+	+	+	+	0
Unigene56_MT	0	0	0	0	0	0
Unigene57_MT	-	-	-	-	-	0
Unigene58_MT	+	+	+	0	0	0
Unigene59_MT	+	+	+	+	+	0
Unigene60_MT	0	0	0	0	0	0
Unigene61_MT	-	0	0	0	0	-
Unigene62_MT	+	+	0	0	0	0
Unigene63_MT	+	+	+	+	+	0
Unigene64_MT	-	-	0	0	0	0
Unigene65_MT	+	+	+	0	0	0
Unigene66_MT	0	0	0	0	0	0
Unigene67_MT	0	0	0	0	0	0
Unigene68_MT	-	-	-	-	-	0
Unigene69_MT	+	+	+	+	0	0
Unigene70_MT	+	+	+	+	0	0
Unigene71_MT	-	-	-	-	-	0
Unigene72_MT	-	-	-	0	0	0
Unigene73_MT	+	+	0	+	0	0
Unigene74_MT	-	-	0	0	0	0
Unigene75_MT	+	+	+	0	0	0
Unigene76_MT	+	+	+	+	+	0
Unigene77_MT	0	0	0	0	0	0
Unigene78_MT	-	-	0	0	0	0
Unigene79_MT	0	0	0	0	0	0
Unigene80_MT	-	-	0	0	0	0
Unigene81_MT	-	-	-	-	-	0
Unigene82_MT	+	0	0	0	0	+
Unigene83_MT	+	+	+	+	+	0
Unigene84_MT	-	-	-	0	0	0
Unigene85_MT	-	-	-	0	0	0
Unigene86_MT	-	-	-	-	0	0
Unigene87_MT	0	0	0	0	0	0
Unigene88_MT	0	0	0	0	0	0
Unigene89_MT	-	-	-	-	-	0
Unigene90_MT	-	-	-	0	0	0
Unigene91_MT	0	0	0	0	0	0
Unigene92_MT	-	-	-	-	0	0
Unigene93_MT	-	-	-	-	-	0
Unigene94_MT	-	-	-	-	0	0
Unigene95_MT	+	+	0	0	0	0
Unigene96_MT	-	-	-	-	-	0
Unigene97_MT	-	-	-	0	0	0
Unigene98_MT	-	-	-	0	0	0
Unigene99_MT	+	+	+	+	+	0
Unigene100_MT	+	+	+	0	0	0
Unigene101_MT	-	-	-	0	0	0
Unigene102_MT	-	-	-	0	0	0
Unigene103_MT	0	0	0	0	0	0
Unigene104_MT	+	+	+	+	0	0
Unigene105_MT	+	+	+	+	+	0
Unigene106_MT	+	+	0	0	0	0
Unigene107_MT	-	-	0	0	0	0
Unigene108_MT	0	0	0	0	0	0
Unigene109_MT	-	-	0	0	0	0
Unigene110_MT	+	+	+	+	0	0
Unigene111_MT	+	+	0	0	0	0
Unigene112_MT	-	-	-	0	0	0
Unigene113_MT	+	+	0	0	0	0
Unigene114_MT	-	-	0	0	0	0
Unigene115_MT	-	-	-	-	0	0
Unigene116_MT	+	+	0	0	0	0
Unigene117_MT	+	+	0	0	0	0
Unigene118_MT	0	0	0	0	0	0
Unigene119_MT	-	-	0	0	0	0
Unigene120_MT	-	-	-	0	-	0
Unigene121_MT	-	-	0	0	0	0
Unigene122_MT	+	+	0	0	0	0
Unigene123_MT	0	0	0	0	0	0
Unigene124_MT	+	+	0	0	0	0
Unigene125_MT	+	+	+	+	+	0
Unigene126_MT	-	-	0	0	0	0
Unigene127_MT	+	+	0	0	0	0
Unigene128_MT	0	0	0	0	0	0
Unigene129_MT	-	-	-	-	-	0
Unigene130_MT	0	0	0	0	0	0
Unigene131_MT	0	0	0	0	0	0
Unigene132_MT	-	-	0	0	0	0
Unigene133_MT	-	-	0	0	0	0
Unigene134_MT	+	+	0	0	0	0
Unigene135_MT	-	-	-	-	-	0
Unigene136_MT	0	0	0	0	0	0
Unigene137_MT	0	0	0	0	0	0
Unigene138_MT	0	0	0	0	0	0
Unigene139_MT	+	+	+	0	0	0
Unigene140_MT	-	-	-	0	0	0
Unigene141_MT	-	-	-	-	-	0
Unigene142_MT	0	0	0	0	0	0
Unigene143_MT	+	+	+	+	+	0
Unigene144_MT	+	+	0	0	0	0
Unigene145_MT	+	+	+	+	+	0
Unigene146_MT	-	-	0	0	0	0
Unigene147_MT	0	0	0	0	0	0
Unigene148_MT	-	-	0	0	0	0
Unigene149_MT	-	-	-	0	0	-
Unigene150_MT	-	-	-	0	0	0
Unigene151_MT	0	0	0	0	0	0
Unigene152_MT	0	0	0	0	0	0
Unigene153_MT	+	+	0	0	0	0
Unigene154_MT	+	+	+	+	0	0
Unigene155_MT	-	-	0	0	0	0
Unigene156_MT	+	+	0	0	0	0
Unigene157_MT	0	0	0	0	0	0
Unigene158_MT	0	0	0	0	0	0
Unigene159_MT	+	+	0	0	0	0
Unigene160_MT	+	+	+	0	+	0
Unigene161_MT	-	-	-	0	0	0
Unigene162_MT	0	0	0	0	0	0
Unigene163_MT	0	0	0	0	0	0
Unigene164_MT	+	+	+	0	0	0
Unigene165_MT	0	0	0	0	0	0
Unigene166_MT	-	-	-	-	-	0
Unigene167_MT	0	0	0	0	0	0
Unigene168_MT	-	0	0	0	0	-
Unigene169_MT	0	0	0	0	0	0
Unigene170_MT	-	-	-	-	-	0
Unigene171_MT	-	-	0	0	0	0
Unigene172_MT	0	0	0	0	0	0
Unigene173_MT	-	-	0	0	0	0
Unigene174_MT	+	+	+	+	0	0
Unigene175_MT	0	0	0	0	0	0
Unigene176_MT	0	0	0	0	0	0
Unigene177_MT	+	+	+	+	0	0
Unigene178_MT	-	-	-	0	0	0
Unigene179_MT	-	0	0	0	0	-
Unigene180_MT	-	-	-	-	-	0
Unigene181_MT	+	0	0	0	0	+
Unigene182_MT	+	+	0	0	0	0
Unigene183_MT	+	+	+	+	+	0
Unigene184_MT	+	+	0	+	+	0
Unigene185_MT	+	+	+	+	0	0
Unigene186_MT	0	0	0	0	0	0
Unigene187_MT	+	+	+	+	+	0
Unigene188_MT	0	0	0	0	0	0
Unigene189_MT	0	0	0	0	0	0
Unigene190_MT	-	-	0	0	0	0
Unigene191_MT	-	-	0	0	0	0
Unigene192_MT	0	0	0	0	0	0
Unigene193_MT	-	-	-	0	0	0
Unigene194_MT	-	-	0	0	0	0
Unigene195_MT	-	-	0	0	0	0
Unigene196_MT	+	+	0	0	0	0
Unigene197_MT	0	0	0	0	0	0
Unigene198_MT	0	0	0	0	0	0
Unigene199_MT	-	-	0	0	0	0
Unigene200_MT	-	-	-	-	0	0
Unigene201_MT	+	+	0	0	0	0
Unigene202_MT	+	+	0	0	0	0
Unigene203_MT	-	-	0	0	0	0
Unigene204_MT	-	-	0	0	0	0
Unigene205_MT	+	+	+	0	0	0
Unigene206_MT	-	-	-	-	0	0
Unigene207_MT	0	0	0	0	0	0
Unigene208_MT	+	+	+	0	0	0
Unigene209_MT	-	-	0	0	0	0
Unigene210_MT	-	-	0	0	0	0
Unigene211_MT	0	0	0	0	0	0
Unigene212_MT	-	-	0	0	0	0
Unigene213_MT	0	0	0	0	0	0
Unigene214_MT	+	+	0	0	0	0
Unigene215_MT	0	0	0	0	0	0
Unigene216_MT	+	+	0	0	0	0
Unigene217_MT	+	+	0	0	0	0
Unigene218_MT	+	+	0	0	0	0
Unigene219_MT	-	-	-	-	-	0
Unigene220_MT	-	-	-	0	0	0
Unigene221_MT	-	-	0	0	0	0
Unigene222_MT	+	+	+	+	0	0
Unigene223_MT	0	0	0	0	0	0
Unigene224_MT	0	0	0	0	0	0
Unigene225_MT	-	-	-	0	-	0
Unigene226_MT	0	0	0	0	0	0
Unigene227_MT	-	-	0	0	0	0
Unigene228_MT	0	0	0	0	0	0
Unigene229_MT	+	+	+	+	+	0
Unigene230_MT	-	-	-	-	0	0
Unigene231_MT	+	+	+	+	+	0
Unigene232_MT	+	+	+	+	+	0
Unigene233_MT	+	0	0	0	0	+
Unigene234_MT	0	0	0	0	0	0
Unigene235_MT	-	-	-	0	0	0
Unigene236_MT	0	0	0	0	0	0
Unigene237_MT	+	+	+	+	+	0
Unigene238_MT	0	0	0	0	0	0
Unigene239_MT	+	+	+	+	+	0
Unigene240_MT	-	-	-	-	-	0
Unigene241_MT	+	+	0	0	0	0
Unigene242_MT	+	+	+	+	0	0
Unigene243_MT	0	0	0	0	0	0
Unigene244_MT	0	0	0	0	0	0
Unigene245_MT	0	0	0	0	0	0
Unigene246_MT	0	0	0	0	0	0
Unigene247_MT	-	-	-	-	0	0
Unigene248_MT	-	-	-	-	0	0
Unigene249_MT	0	0	0	0	0	0
Unigene250_MT	0	0	0	0	0	0
Unigene251_MT	0	0	0	0	0	0
Unigene252_MT	+	+	+	0	0	0
Unigene253_MT	0	0	0	0	0	0
Unigene254_MT	-	-	0	0	0	0
Unigene255_MT	+	+	0	0	0	0
Unigene256_MT	-	-	-	-	-	0
Unigene257_MT	+	+	0	0	0	0
Unigene258_MT	+	+	+	+	+	0
Unigene259_MT	0	0	0	0	0	0
Unigene260_MT	+	+	+	0	0	0
Unigene261_MT	+	+	0	+	0	0
Unigene262_MT	+	+	+	0	0	0
Unigene263_MT	+	+	+	+	0	0
Unigene264_MT	+	+	+	0	0	0
Unigene265_MT	-	-	-	0	0	0
Unigene266_MT	-	-	-	0	0	0
Unigene267_MT	-	-	-	0	-	0
Unigene268_MT	0	0	0	0	0	0
Unigene269_MT	-	-	-	-	-	0
Unigene270_MT	-	-	0	-	0	-
Unigene271_MT	+	+	0	0	0	+
Unigene272_MT	0	0	0	0	0	0
Unigene273_MT	-	-	-	-	0	0
Unigene274_MT	-	-	-	0	0	0
Unigene275_MT	0	0	0	0	0	0
Unigene276_MT	0	0	0	0	0	0
Unigene277_MT	+	+	0	0	0	0
Unigene278_MT	0	0	0	0	0	0
Unigene279_MT	+	+	+	+	0	0
Unigene280_MT	0	0	0	0	0	0
Unigene281_MT	-	-	-	0	-	0
Unigene282_MT	0	0	0	0	0	0
Unigene283_MT	-	-	0	0	0	0
Unigene284_MT	0	0	0	0	0	0
Unigene285_MT	0	0	0	0	0	0
Unigene286_MT	-	0	0	0	0	-
Unigene287_MT	+	+	+	0	+	0
Unigene288_MT	+	+	0	0	0	0
Unigene289_MT	-	-	-	-	-	0
Unigene290_MT	+	+	+	0	0	0
Unigene291_MT	-	-	0	0	0	0
Unigene292_MT	-	-	-	-	-	0
Unigene293_MT	0	0	0	0	0	0
Unigene294_MT	0	0	0	0	0	0
Unigene295_MT	0	0	0	0	0	0
Unigene296_MT	+	+	+	+	+	0
Unigene297_MT	0	0	0	0	0	0
Unigene298_MT	0	0	0	0	0	0
Unigene299_MT	-	-	-	-	0	0
Unigene300_MT	0	0	0	0	0	0
Unigene301_MT	0	0	0	0	0	0
Unigene302_MT	0	0	0	0	0	0
Unigene303_MT	-	-	-	0	0	0
Unigene304_MT	+	+	+	0	0	0
Unigene305_MT	0	0	0	0	0	0
Unigene306_MT	+	+	0	0	0	0
Unigene307_MT	+	+	+	0	0	0
Unigene308_MT	+	+	+	+	+	0
Unigene309_MT	-	-	-	-	0	0
Unigene310_MT	+	+	+	+	+	0
Unigene311_MT	-	-	-	0	0	0
Unigene312_MT	0	0	0	0	0	0
Unigene313_MT	-	-	-	-	-	0
Unigene314_MT	+	0	0	0	0	+
Unigene315_MT	-	-	-	-	0	0
Unigene316_MT	-	0	0	0	0	-
Unigene317_MT	+	+	0	0	0	0
Unigene318_MT	+	+	+	0	0	0
Unigene319_MT	+	+	+	0	0	0
Unigene320_MT	-	-	-	0	-	0
Unigene321_MT	0	0	0	0	0	0
Unigene322_MT	-	-	-	0	-	0
Unigene323_MT	+	+	0	0	0	0
Unigene324_MT	0	0	0	0	0	0
Unigene325_MT	+	+	0	0	0	0
Unigene326_MT	0	0	0	0	0	0
Unigene327_MT	+	+	+	+	+	0
Unigene328_MT	-	-	-	-	0	0
Unigene329_MT	0	0	0	0	0	0
Unigene330_MT	0	0	0	0	0	0
Unigene331_MT	+	+	+	+	+	0
Unigene332_MT	0	0	0	0	0	0
Unigene333_MT	0	0	0	0	0	0
Unigene334_MT	+	+	0	0	0	0
Unigene335_MT	0	0	0	0	0	0
Unigene336_MT	0	0	0	0	0	0
Unigene337_MT	0	0	0	0	0	0
Unigene338_MT	+	+	+	+	+	0
Unigene339_MT	0	0	0	0	0	0
Unigene340_MT	0	0	0	0	0	0
Unigene341_MT	-	-	-	-	0	0
Unigene342_MT	-	-	0	0	0	0
Unigene343_MT	+	+	0	0	0	0
Unigene344_MT	0	0	0	0	0	0
Unigene345_MT	0	0	0	0	0	0
Unigene346_MT	0	0	0	0	0	0
Unigene347_MT	+	+	+	0	0	0
Unigene348_MT	0	0	0	0	0	0
Unigene349_MT	0	0	0	0	0	0
Unigene350_MT	0	0	0	0	0	0
Unigene351_MT	0	0	0	0	0	0
Unigene352_MT	+	+	+	+	0	0
Unigene353_MT	+	+	0	0	0	0
Unigene354_MT	+	+	+	+	+	0
Unigene355_MT	0	0	0	0	0	0
Unigene356_MT	-	-	0	0	0	0
Unigene357_MT	-	-	0	0	0	0
Unigene358_MT	-	-	0	0	0	0
Unigene359_MT	-	0	0	0	0	-
Unigene360_MT	-	-	0	0	0	0
Unigene361_MT	+	+	+	+	+	0
Unigene362_MT	-	-	0	-	0	0
Unigene363_MT	-	-	-	-	-	0
Unigene364_MT	-	-	-	-	0	0
Unigene365_MT	-	-	-	-	-	0
Unigene366_MT	+	+	+	+	0	0
Unigene367_MT	0	0	0	0	0	0
Unigene368_MT	0	0	0	0	0	0
Unigene369_MT	0	0	0	0	0	0
Unigene370_MT	0	0	0	0	0	0
Unigene371_MT	-	-	0	0	0	0
Unigene372_MT	0	0	0	0	0	0
Unigene373_MT	+	+	+	+	0	0
Unigene374_MT	-	-	-	0	-	0
Unigene375_MT	0	0	0	0	0	0
Unigene376_MT	-	-	-	0	0	0
Unigene377_MT	0	0	0	0	0	0
Unigene378_MT	0	0	0	0	0	0
Unigene379_MT	0	0	0	0	0	0
Unigene380_MT	-	-	0	0	0	0
Unigene381_MT	-	-	-	0	0	0
Unigene382_MT	-	-	-	0	0	0
Unigene383_MT	0	0	0	0	0	0
Unigene384_MT	-	-	0	0	0	0
Unigene385_MT	+	+	0	0	0	0
Unigene386_MT	0	0	0	0	0	0
Unigene387_MT	-	-	0	0	0	0
Unigene388_MT	+	+	+	+	+	0
Unigene389_MT	0	0	0	0	0	0
Unigene390_MT	-	-	-	-	0	0
Unigene391_MT	+	+	+	+	+	0
Unigene392_MT	-	-	0	0	0	0
Unigene393_MT	+	+	+	0	+	0
Unigene394_MT	0	0	0	0	0	0
Unigene395_MT	0	0	0	0	0	0
Unigene396_MT	0	0	0	0	0	0
Unigene397_MT	0	0	0	0	0	0
Unigene398_MT	0	0	0	0	0	0
Unigene399_MT	+	+	+	+	0	0
Unigene400_MT	-	-	-	0	0	0
Unigene401_MT	-	-	-	-	0	0
Unigene402_MT	-	-	-	0	0	0
Unigene403_MT	0	0	0	0	0	0
Unigene404_MT	-	-	-	-	-	0
Unigene405_MT	-	-	-	-	0	0
Unigene406_MT	0	0	0	0	0	0
Unigene407_MT	-	-	-	-	0	0
Unigene408_MT	+	+	+	+	+	0
Unigene409_MT	0	0	0	0	0	0
Unigene410_MT	0	0	0	0	0	0
Unigene411_MT	-	-	-	0	-	0
Unigene412_MT	+	+	+	0	0	0
Unigene413_MT	+	+	+	+	+	0
Unigene414_MT	0	0	0	0	0	0
Unigene415_MT	+	+	+	0	0	0
Unigene416_MT	0	0	0	0	0	0
Unigene417_MT	0	0	0	0	0	0
Unigene418_MT	0	0	0	0	0	0
Unigene419_MT	-	-	0	-	0	0
Unigene420_MT	-	-	0	0	0	0
Unigene421_MT	-	-	-	-	-	-
Unigene422_MT	+	+	+	0	0	0
Unigene423_MT	-	-	0	0	0	0
Unigene424_MT	-	-	-	-	-	0
Unigene425_MT	-	-	0	0	0	0
Unigene426_MT	0	0	0	0	0	0
Unigene427_MT	-	-	0	0	0	0
Unigene428_MT	+	+	+	+	+	0
Unigene429_MT	0	0	0	0	0	0
Unigene430_MT	0	0	0	0	0	0
Unigene431_MT	0	0	0	0	0	0
Unigene432_MT	-	-	-	-	-	0
Unigene433_MT	0	0	0	0	0	0
Unigene434_MT	0	0	0	0	0	0
Unigene435_MT	0	0	0	0	0	0
Unigene436_MT	+	+	+	0	0	0
Unigene437_MT	+	+	0	0	0	+
Unigene438_MT	-	-	0	0	0	0
Unigene439_MT	+	+	+	0	0	0
Unigene440_MT	-	-	0	0	0	0
Unigene441_MT	+	+	+	+	+	0
Unigene442_MT	0	0	0	0	0	0
Unigene443_MT	0	0	0	0	0	0
Unigene444_MT	+	+	+	+	0	0
Unigene445_MT	+	+	+	0	+	0
Unigene446_MT	+	+	+	+	+	0
Unigene447_MT	+	+	0	0	0	0
Unigene448_MT	+	+	0	0	0	0
Unigene449_MT	0	0	0	0	0	0
Unigene450_MT	0	0	0	0	0	0
Unigene451_MT	+	+	0	0	0	0
Unigene452_MT	-	-	0	0	0	0
Unigene453_MT	-	-	0	0	0	0
Unigene454_MT	0	0	0	0	0	0
Unigene455_MT	-	-	-	0	0	0
Unigene456_MT	+	+	+	+	+	0
Unigene457_MT	0	0	0	0	0	0
Unigene458_MT	0	0	0	0	0	0
Unigene459_MT	0	0	0	0	0	0
Unigene460_MT	-	-	-	-	-	0
Unigene461_MT	-	-	-	-	-	0
Unigene462_MT	0	0	0	0	0	0
Unigene463_MT	+	+	+	+	+	0
Unigene464_MT	-	-	0	-	0	0
Unigene465_MT	+	+	+	0	0	0
Unigene466_MT	-	-	-	0	0	0
Unigene467_MT	+	+	+	0	0	0
Unigene468_MT	0	0	0	0	0	0
Unigene469_MT	-	-	0	0	0	0
Unigene470_MT	+	+	0	0	0	0
Unigene471_MT	+	+	+	0	+	0
Unigene472_MT	-	-	0	0	0	0
Unigene473_MT	+	+	0	0	0	0
Unigene474_MT	+	+	+	0	0	0
Unigene475_MT	0	0	0	0	0	0
Unigene476_MT	0	0	0	0	0	0
Unigene477_MT	0	0	0	0	0	0
Unigene478_MT	0	0	0	0	0	0
Unigene479_MT	-	-	-	-	0	0
Unigene480_MT	0	0	0	0	0	0
Unigene481_MT	+	+	+	+	+	0
Unigene482_MT	-	-	-	-	0	0
Unigene483_MT	0	0	0	0	0	0
Unigene484_MT	+	+	+	+	+	0
Unigene485_MT	0	0	0	0	0	0
Unigene486_MT	0	0	0	0	0	0
Unigene487_MT	0	0	0	0	0	0
Unigene488_MT	+	+	+	+	0	0
Unigene489_MT	0	0	0	0	0	0
Unigene490_MT	-	-	-	-	-	0
Unigene491_MT	0	0	0	0	0	0
Unigene492_MT	-	-	-	-	-	0
Unigene493_MT	+	+	0	+	0	0
Unigene494_MT	-	-	-	-	-	0
Unigene495_MT	-	-	-	-	-	0
Unigene496_MT	-	-	-	-	-	0
Unigene497_MT	+	+	0	0	0	0
Unigene498_MT	+	+	0	0	0	0
Unigene499_MT	-	-	-	-	0	0
Unigene500_MT	+	+	0	0	0	0
Unigene501_MT	0	0	0	0	0	0
Unigene502_MT	+	+	+	0	0	0
Unigene503_MT	+	+	0	0	0	0
Unigene504_MT	-	-	-	0	0	0
Unigene505_MT	0	0	0	0	0	0
Unigene506_MT	-	-	-	0	0	0
Unigene507_MT	-	-	-	+	+	0
Unigene508_MT	-	-	0	-	-	0
Unigene509_MT	0	0	0	0	0	0
Unigene510_MT	0	0	0	0	0	0
Unigene511_MT	0	0	0	0	0	0
Unigene512_MT	+	+	+	+	0	0
Unigene513_MT	-	-	-	-	0	0
Unigene514_MT	-	-	-	0	-	0
Unigene515_MT	+	+	+	0	0	0
Unigene516_MT	+	+	0	0	0	0
Unigene517_MT	-	-	-	0	0	0
Unigene518_MT	-	-	-	-	-	0
Unigene519_MT	-	-	-	-	0	0
Unigene520_MT	-	-	-	0	0	0
Unigene521_MT	0	0	0	0	0	0
Unigene522_MT	+	+	+	+	+	0
Unigene523_MT	-	-	-	-	0	0
Unigene524_MT	-	-	0	0	0	-
Unigene525_MT	-	-	-	0	-	0
Unigene526_MT	+	+	-	0	0	+
Unigene527_MT	0	0	0	0	0	0
Unigene528_MT	+	+	+	0	0	0
Unigene529_MT	-	-	0	0	0	0
Unigene530_MT	0	0	0	0	0	0
Unigene531_MT	0	0	0	0	0	0
Unigene532_MT	0	0	0	0	0	0
Unigene533_MT	-	-	-	0	0	0
Unigene534_MT	-	-	-	-	0	0
Unigene535_MT	+	+	+	+	+	0
Unigene536_MT	-	-	0	-	0	0
Unigene537_MT	+	+	0	0	0	0
Unigene538_MT	+	0	0	0	0	+
Unigene539_MT	-	-	0	0	0	0
Unigene540_MT	+	0	0	0	0	+
Unigene541_MT	+	+	+	+	+	0
Unigene542_MT	+	+	0	0	0	0
Unigene543_MT	+	+	+	0	+	0
Unigene544_MT	0	0	0	0	0	0
Unigene545_MT	0	0	0	0	0	0
Unigene546_MT	-	-	0	0	0	0
Unigene547_MT	0	0	0	0	0	0
Unigene548_MT	+	+	0	0	+	0
Unigene549_MT	-	-	-	0	0	0
Unigene550_MT	0	0	0	0	0	0
Unigene551_MT	-	-	0	0	0	0
Unigene552_MT	-	0	0	0	0	-
Unigene553_MT	-	-	-	0	-	0
Unigene554_MT	0	0	0	0	0	0
Unigene555_MT	0	0	0	0	0	0
Unigene556_MT	+	0	0	0	0	+
Unigene557_MT	0	0	0	0	0	0
Unigene558_MT	+	+	+	0	0	0
Unigene559_MT	0	0	0	0	0	0
Unigene560_MT	-	-	0	0	0	0
Unigene561_MT	-	-	-	-	0	0
Unigene562_MT	-	-	0	0	0	-
Unigene563_MT	-	-	-	-	-	0
Unigene564_MT	-	-	-	-	-	0
Unigene565_MT	+	+	+	0	+	0
Unigene566_MT	-	-	-	0	0	0
Unigene567_MT	0	0	0	0	0	0
Unigene568_MT	+	+	0	0	0	0
Unigene569_MT	+	+	+	0	0	0
Unigene570_MT	0	0	0	0	0	0
Unigene571_MT	0	0	0	0	0	0
Unigene572_MT	+	+	0	0	0	0
Unigene573_MT	-	-	0	0	0	0
Unigene574_MT	-	-	0	0	0	0
Unigene575_MT	+	+	+	+	0	0
Unigene576_MT	0	0	0	0	0	0
Unigene577_MT	-	-	-	-	-	0
Unigene578_MT	-	-	0	0	0	0
Unigene579_MT	-	-	-	-	-	0
Unigene580_MT	0	0	0	0	0	0
Unigene581_MT	-	-	-	-	0	0
Unigene582_MT	0	0	0	0	0	0
Unigene583_MT	0	0	0	0	0	0
Unigene584_MT	-	-	-	-	0	0
Unigene585_MT	+	+	+	+	+	0
Unigene586_MT	-	-	-	-	0	0
Unigene587_MT	0	0	0	0	0	0
Unigene588_MT	+	+	+	+	0	0
Unigene589_MT	0	0	0	0	0	0
Unigene590_MT	-	-	-	0	0	0
Unigene591_MT	+	+	+	+	0	0
Unigene592_MT	0	0	0	0	0	0
Unigene593_MT	-	-	-	0	0	0
Unigene594_MT	0	0	0	0	0	0
Unigene595_MT	0	0	0	0	0	0
Unigene596_MT	-	-	0	0	0	0
Unigene597_MT	0	0	0	0	0	0
Unigene598_MT	-	-	0	0	0	0
Unigene599_MT	-	-	-	-	0	0
Unigene600_MT	+	+	+	0	0	0
Unigene601_MT	+	+	+	+	+	0
Unigene602_MT	+	+	+	+	+	0
Unigene603_MT	-	-	0	0	0	0
Unigene604_MT	+	+	+	+	0	0
Unigene605_MT	+	+	+	+	+	0
Unigene606_MT	0	0	0	0	0	0
Unigene607_MT	+	+	+	0	0	0
Unigene608_MT	-	-	-	0	0	0
Unigene609_MT	+	+	0	0	0	0
Unigene610_MT	-	-	-	-	-	0
Unigene611_MT	+	+	0	0	0	0
Unigene612_MT	0	0	0	0	0	0
Unigene613_MT	+	+	0	+	0	0
Unigene614_MT	-	-	-	-	-	0
Unigene615_MT	0	0	0	0	0	0
Unigene616_MT	0	0	0	0	0	0
Unigene617_MT	-	-	-	-	0	0
Unigene618_MT	0	0	0	0	0	0
Unigene619_MT	+	+	0	0	0	0
Unigene620_MT	0	0	0	0	0	0
Unigene621_MT	0	0	0	0	0	0
Unigene622_MT	-	-	0	0	0	0
Unigene623_MT	0	0	0	0	0	0
Unigene624_MT	+	+	0	0	0	0
Unigene625_MT	-	-	-	0	0	0
Unigene626_MT	-	-	0	0	0	0
Unigene627_MT	+	+	0	0	0	0
Unigene628_MT	-	-	-	-	-	0
Unigene629_MT	+	+	+	+	0	0
Unigene630_MT	+	+	+	+	+	0
Unigene631_MT	+	+	+	+	+	0
Unigene632_MT	0	0	0	0	0	0
Unigene633_MT	+	+	0	0	0	0
Unigene634_MT	+	+	+	0	0	0
Unigene635_MT	-	-	-	-	-	0
Unigene636_MT	-	-	-	0	0	0
Unigene637_MT	-	-	-	-	0	0
Unigene638_MT	-	-	-	0	0	0
Unigene639_MT	+	+	+	0	0	0
Unigene640_MT	+	+	0	0	0	0
Unigene641_MT	+	+	0	0	0	0
Unigene642_MT	-	-	-	0	0	0
Unigene643_MT	0	0	0	0	0	0
Unigene644_MT	-	-	-	0	0	0
Unigene645_MT	-	-	0	0	0	0
Unigene646_MT	+	+	0	0	0	0
Unigene647_MT	+	+	+	+	+	0
Unigene648_MT	-	-	0	0	0	0
Unigene649_MT	-	-	-	-	0	0
Unigene650_MT	+	+	+	0	0	0
Unigene651_MT	-	-	0	0	0	0
Unigene652_MT	0	0	0	0	0	0
Unigene653_MT	+	+	+	+	+	0
Unigene654_MT	+	+	+	0	0	0
Unigene655_MT	+	+	+	+	+	0
Unigene656_MT	-	-	-	0	0	0
Unigene657_MT	+	0	0	0	0	+
Unigene658_MT	-	-	-	-	0	0
Unigene659_MT	0	0	0	0	0	0
Unigene660_MT	-	-	-	0	0	0
Unigene661_MT	+	+	+	+	0	0
Unigene662_MT	0	0	0	0	0	0
Unigene663_MT	0	0	0	0	0	0
Unigene664_MT	+	+	+	+	0	0
Unigene665_MT	-	-	0	0	0	0
Unigene666_MT	+	+	0	0	0	0
Unigene667_MT	-	-	-	-	0	0
Unigene668_MT	-	-	-	-	-	0
Unigene669_MT	-	-	-	-	-	0
Unigene670_MT	-	-	0	-	0	0
Unigene671_MT	+	+	0	+	0	0
Unigene672_MT	+	+	+	+	+	0
Unigene673_MT	-	-	0	0	0	0
Unigene674_MT	-	-	-	0	0	0
Unigene675_MT	-	-	0	0	0	0
Unigene676_MT	+	+	+	0	0	0
Unigene677_MT	+	+	+	+	+	0
Unigene678_MT	+	+	+	0	0	0
Unigene679_MT	0	0	0	0	0	0
Unigene680_MT	0	0	0	0	0	0
Unigene681_MT	-	-	-	-	-	0
Unigene682_MT	-	-	0	0	0	0
Unigene683_MT	-	-	0	0	0	0
Unigene684_MT	+	+	+	+	+	0
Unigene685_MT	+	+	+	+	+	0
Unigene686_MT	-	-	0	0	0	0
Unigene687_MT	0	0	0	0	0	0
Unigene688_MT	-	-	-	-	-	0
Unigene689_MT	+	+	+	+	+	0
Unigene690_MT	+	+	+	+	+	0
Unigene691_MT	-	-	0	0	0	0
Unigene692_MT	0	0	0	0	0	0
Unigene693_MT	0	0	0	0	0	0
Unigene694_MT	-	-	0	0	0	0
Unigene695_MT	0	0	0	0	0	0
Unigene696_MT	+	+	+	0	0	0
Unigene697_MT	0	0	0	0	0	0
Unigene698_MT	+	+	+	0	+	0
Unigene699_MT	0	0	0	0	0	0
Unigene700_MT	-	-	-	-	-	0
Unigene701_MT	+	0	0	0	0	+
Unigene702_MT	-	-	-	-	-	0
Unigene703_MT	+	+	+	0	+	0
Unigene704_MT	-	-	0	0	0	0
Unigene705_MT	+	+	+	+	+	0
Unigene706_MT	0	0	0	0	0	0
Unigene707_MT	0	0	0	0	0	0
Unigene708_MT	+	+	+	0	0	0
Unigene709_MT	+	+	+	0	0	0
Unigene710_MT	-	-	-	-	0	0
Unigene711_MT	0	0	0	0	0	0
Unigene712_MT	-	-	-	-	-	0
Unigene713_MT	0	0	0	0	0	0
Unigene714_MT	-	-	-	0	0	0
Unigene715_MT	0	0	0	0	0	0
Unigene716_MT	-	-	-	-	-	0
Unigene717_MT	+	+	0	0	0	0
Unigene718_MT	-	-	0	0	0	0
Unigene719_MT	+	+	0	0	0	0
Unigene720_MT	0	0	0	0	0	0
Unigene721_MT	-	-	0	0	0	0
Unigene722_MT	+	+	0	+	0	0
Unigene723_MT	+	+	+	+	+	0
Unigene724_MT	-	-	-	0	0	0
Unigene725_MT	-	-	-	0	0	0
Unigene726_MT	0	0	0	0	0	0
Unigene727_MT	0	0	0	0	0	0
Unigene728_MT	-	-	-	0	0	0
Unigene729_MT	-	-	-	-	-	0
Unigene730_MT	-	-	0	0	0	0
Unigene731_MT	+	+	0	+	0	0
Unigene732_MT	+	0	0	0	0	+
Unigene733_MT	-	-	0	0	0	0
Unigene734_MT	-	-	0	0	0	0
Unigene735_MT	0	0	0	0	0	0
Unigene736_MT	0	0	0	0	0	0
Unigene737_MT	-	-	-	0	0	0
Unigene738_MT	-	0	0	0	0	-
Unigene739_MT	-	-	0	0	0	0
Unigene740_MT	+	+	0	0	0	0
Unigene741_MT	-	-	-	0	0	0
Unigene742_MT	-	-	-	-	-	0
Unigene743_MT	-	-	-	-	-	0
Unigene744_MT	0	0	0	0	0	0
Unigene745_MT	0	0	0	0	0	0
Unigene746_MT	0	0	0	0	0	0
Unigene747_MT	+	+	+	+	+	0
Unigene748_MT	+	+	+	+	+	0
Unigene749_MT	0	0	0	0	0	0
Unigene750_MT	-	-	0	0	0	0
Unigene751_MT	0	0	0	0	0	0
Unigene752_MT	+	+	+	0	+	0
Unigene753_MT	-	-	-	-	0	0
Unigene754_MT	+	+	0	0	0	0
Unigene755_MT	-	-	-	-	0	0
Unigene756_MT	-	-	-	-	0	0
Unigene757_MT	+	+	0	0	0	0
Unigene758_MT	-	-	-	-	0	0
Unigene759_MT	-	-	0	0	0	0
Unigene760_MT	+	+	0	0	0	0
Unigene761_MT	0	0	0	0	0	0
Unigene762_MT	+	+	0	0	0	0
Unigene763_MT	0	0	0	0	0	0
Unigene764_MT	+	+	0	0	0	0
Unigene765_MT	-	-	-	-	0	0
Unigene766_MT	0	0	0	0	0	0
Unigene767_MT	-	-	0	0	0	0
Unigene768_MT	-	0	0	0	0	-
Unigene769_MT	-	-	-	-	-	0
Unigene770_MT	0	0	0	0	0	0
Unigene771_MT	0	0	0	0	0	0
Unigene772_MT	+	+	+	+	0	0
Unigene773_MT	0	0	0	0	0	0
Unigene774_MT	+	+	+	+	0	0
Unigene775_MT	-	-	-	0	-	0
Unigene776_MT	-	-	0	0	0	0
Unigene777_MT	-	-	-	0	0	0
Unigene778_MT	+	+	-	-	-	0
Unigene779_MT	0	0	0	0	0	0
Unigene780_MT	+	+	+	+	+	0
Unigene781_MT	+	+	+	0	0	0
Unigene782_MT	0	0	0	0	0	0
Unigene783_MT	+	+	0	0	0	0
Unigene784_MT	-	-	0	0	0	0
Unigene785_MT	0	0	0	0	0	0
Unigene786_MT	+	+	0	0	0	0
Unigene787_MT	0	0	0	0	0	0
Unigene788_MT	0	0	0	0	0	0
Unigene789_MT	0	0	0	0	0	0
Unigene790_MT	0	0	0	0	0	0
Unigene791_MT	0	0	0	0	0	0
Unigene792_MT	+	+	+	+	+	0
Unigene793_MT	+	+	+	+	0	0
Unigene794_MT	+	+	+	+	+	0
Unigene795_MT	0	0	0	0	0	0
Unigene796_MT	-	-	-	-	-	0
Unigene797_MT	-	-	-	-	-	0
Unigene798_MT	0	0	0	0	0	0
Unigene799_MT	0	0	0	0	0	0
Unigene800_MT	0	0	0	0	0	0
Unigene801_MT	0	0	0	0	0	0
Unigene802_MT	0	0	0	0	0	0
Unigene803_MT	+	+	0	0	0	0
Unigene804_MT	+	+	+	0	0	0
Unigene805_MT	-	-	-	-	0	0
Unigene806_MT	-	-	0	0	0	0
Unigene807_MT	0	0	0	0	0	0
Unigene808_MT	+	+	+	0	0	0
Unigene809_MT	+	+	0	0	0	0
Unigene810_MT	0	0	0	0	0	0
Unigene811_MT	-	-	0	0	0	0
Unigene812_MT	0	0	0	0	0	0
Unigene813_MT	-	-	-	0	0	0
Unigene814_MT	0	0	0	0	0	0
Unigene815_MT	+	+	0	0	+	0
Unigene816_MT	+	+	+	0	0	0
Unigene817_MT	-	-	0	0	0	0
Unigene818_MT	-	-	-	-	0	0
Unigene819_MT	-	-	0	0	0	0
Unigene820_MT	+	+	+	+	+	0
Unigene821_MT	-	-	0	0	0	0
Unigene822_MT	0	0	0	0	0	0
Unigene823_MT	-	-	-	0	0	0
Unigene824_MT	0	0	0	0	0	0
Unigene825_MT	0	0	0	0	0	0
Unigene826_MT	-	-	-	0	0	0
Unigene827_MT	+	+	0	0	0	0
Unigene828_MT	0	0	0	0	0	0
Unigene829_MT	0	0	0	0	0	0
Unigene830_MT	+	+	0	0	0	0
Unigene831_MT	-	-	-	+	+	0
Unigene832_MT	0	0	0	0	0	0
Unigene833_MT	0	0	0	0	0	0
Unigene834_MT	-	-	-	0	0	0
Unigene835_MT	+	+	0	0	0	0
Unigene836_MT	-	-	-	-	0	0
Unigene837_MT	+	+	+	+	0	0
Unigene838_MT	+	+	+	0	+	0
Unigene839_MT	-	-	-	-	-	0
Unigene840_MT	-	-	-	-	-	0
Unigene841_MT	-	-	-	-	0	0
Unigene842_MT	0	0	0	0	0	0
Unigene843_MT	+	+	0	0	0	0
Unigene844_MT	0	0	0	0	0	0
Unigene845_MT	+	+	0	0	0	0
Unigene846_MT	-	-	0	0	0	0
Unigene847_MT	+	+	+	+	+	0
Unigene848_MT	0	0	0	0	0	0
Unigene849_MT	-	-	-	-	-	0
Unigene850_MT	+	+	+	+	0	0
Unigene851_MT	+	+	0	0	0	0
Unigene852_MT	-	-	0	0	-	0
Unigene853_MT	-	-	-	-	0	0
Unigene854_MT	0	0	0	0	0	0
Unigene855_MT	-	-	0	0	0	0
Unigene856_MT	0	0	0	0	0	0
Unigene857_MT	0	0	0	0	0	0
Unigene858_MT	-	-	0	0	0	-
Unigene859_MT	-	-	0	0	0	0
Unigene860_MT	0	0	0	0	0	0
Unigene861_MT	0	0	0	0	0	0
Unigene862_MT	-	-	0	0	0	0
Unigene863_MT	+	+	+	0	0	0
Unigene864_MT	0	0	0	0	0	0
Unigene865_MT	-	-	0	0	0	0
Unigene866_MT	0	0	0	0	0	0
Unigene867_MT	-	-	0	0	0	0
Unigene868_MT	-	-	-	0	0	0
Unigene869_MT	-	-	-	0	-	0
Unigene870_MT	0	0	0	0	0	0
Unigene871_MT	+	+	+	+	+	0
Unigene872_MT	-	-	0	0	0	0
Unigene873_MT	0	0	0	0	0	0
Unigene874_MT	+	+	+	+	+	0
Unigene875_MT	-	-	-	0	0	0
Unigene876_MT	-	-	0	0	0	0
Unigene877_MT	0	0	0	0	0	0
Unigene878_MT	0	0	0	0	0	0
Unigene879_MT	+	+	+	0	0	0
Unigene880_MT	+	+	+	+	0	0
Unigene881_MT	0	0	0	0	0	0
Unigene882_MT	-	-	0	0	0	0
Unigene883_MT	0	0	0	0	0	0
Unigene884_MT	0	0	0	0	0	0
Unigene885_MT	0	0	0	0	0	0
Unigene886_MT	-	-	-	0	0	0
Unigene887_MT	-	-	0	0	0	0
Unigene888_MT	0	0	0	0	0	0
Unigene889_MT	0	0	0	0	0	0
Unigene890_MT	+	+	+	+	+	0
Unigene891_MT	+	+	+	+	+	0
Unigene892_MT	+	+	+	+	+	0
Unigene893_MT	0	0	0	0	0	0
Unigene894_MT	-	-	-	-	-	0
Unigene895_MT	0	0	0	0	0	0
Unigene896_MT	+	+	0	0	0	0
Unigene897_MT	0	0	0	0	0	0
Unigene898_MT	0	0	0	0	0	0
Unigene899_MT	+	+	+	+	+	0
Unigene900_MT	0	0	0	0	0	0
Unigene901_MT	-	-	0	0	0	0
Unigene902_MT	-	0	0	0	0	-
Unigene903_MT	0	0	0	0	0	0
Unigene904_MT	0	0	0	0	0	0
Unigene905_MT	-	-	-	-	-	0
Unigene906_MT	-	-	-	-	-	0
Unigene907_MT	0	0	0	0	0	0
Unigene908_MT	0	0	0	0	0	0
Unigene909_MT	+	+	0	0	0	0
Unigene910_MT	0	0	0	0	0	0
Unigene911_MT	0	0	0	0	0	0
Unigene912_MT	-	-	0	0	0	0
Unigene913_MT	+	+	+	0	0	0
Unigene914_MT	-	-	0	0	0	0
Unigene915_MT	0	0	0	0	0	0
Unigene916_MT	-	-	-	-	-	0
Unigene917_MT	0	0	0	0	0	0
Unigene918_MT	-	-	0	0	0	0
Unigene919_MT	+	+	+	+	0	0
Unigene920_MT	-	-	-	0	0	0
Unigene921_MT	-	-	-	-	-	0
Unigene922_MT	+	+	+	+	0	0
Unigene923_MT	0	0	0	0	0	0
Unigene924_MT	-	-	0	0	0	0
Unigene925_MT	+	+	+	+	+	0
Unigene926_MT	0	0	0	0	0	0
Unigene927_MT	-	0	0	0	0	-
Unigene928_MT	0	0	0	0	0	0
Unigene929_MT	0	0	0	0	0	0
Unigene930_MT	0	0	0	0	0	0
Unigene931_MT	+	+	+	+	+	0
Unigene932_MT	-	-	0	-	0	0
Unigene933_MT	-	-	-	-	0	0
Unigene934_MT	-	-	-	-	0	0
Unigene935_MT	0	0	0	0	0	0
Unigene936_MT	+	+	+	0	0	0
Unigene937_MT	0	0	0	0	0	0
Unigene938_MT	-	-	0	0	0	0
Unigene939_MT	-	-	-	-	0	0
Unigene940_MT	-	-	0	0	0	0
Unigene941_MT	0	0	0	0	0	0
Unigene942_MT	0	0	0	0	0	0
Unigene943_MT	-	-	-	-	-	0
Unigene944_MT	+	+	+	+	+	0
Unigene945_MT	-	-	0	0	0	0
Unigene946_MT	+	+	0	0	0	+
Unigene947_MT	+	+	+	+	+	0
Unigene948_MT	+	+	+	0	0	0
Unigene949_MT	-	-	-	-	-	0
Unigene950_MT	0	0	0	0	0	0
Unigene951_MT	+	+	0	0	0	0
Unigene952_MT	0	0	0	0	0	0
Unigene953_MT	+	+	+	+	+	0
Unigene954_MT	-	-	-	-	-	0
Unigene955_MT	-	-	-	0	0	0
Unigene956_MT	-	-	-	0	-	0
Unigene957_MT	0	0	0	0	0	0
Unigene958_MT	0	0	0	0	0	0
Unigene959_MT	-	-	-	0	0	0
Unigene960_MT	-	-	0	0	0	0
Unigene961_MT	+	+	+	0	+	0
Unigene962_MT	+	0	0	0	0	+
Unigene963_MT	0	0	0	0	0	0
Unigene964_MT	-	-	-	-	0	-
Unigene965_MT	0	0	0	0	0	0
Unigene966_MT	+	+	+	+	+	0
Unigene967_MT	-	-	0	0	0	0
Unigene968_MT	-	-	-	-	-	0
Unigene969_MT	+	+	0	0	0	0
Unigene970_MT	-	-	-	0	-	0
Unigene971_MT	0	0	0	0	0	0
Unigene972_MT	+	+	+	0	0	0
Unigene973_MT	0	0	0	0	0	0
Unigene974_MT	+	+	0	0	0	0
Unigene975_MT	+	+	+	+	0	0
Unigene976_MT	-	-	-	-	-	0
Unigene977_MT	0	0	0	0	0	0
Unigene978_MT	+	+	+	0	0	0
Unigene979_MT	0	0	0	0	0	0
Unigene980_MT	0	0	0	0	0	0
Unigene981_MT	+	+	+	+	+	0
Unigene982_MT	0	0	0	0	0	0
Unigene983_MT	+	+	+	0	0	0
Unigene984_MT	-	0	0	0	0	-
Unigene985_MT	+	+	+	+	+	0
Unigene986_MT	+	+	+	+	+	0
Unigene987_MT	-	-	-	0	0	0
Unigene988_MT	+	+	+	+	+	0
Unigene989_MT	0	0	0	0	0	0
Unigene990_MT	0	0	0	0	0	0
Unigene991_MT	+	+	0	0	0	0
Unigene992_MT	+	+	0	0	0	0
Unigene993_MT	-	-	0	0	0	0
Unigene994_MT	+	+	0	0	0	0
Unigene995_MT	+	+	+	+	+	0
Unigene996_MT	+	+	+	+	+	0
Unigene997_MT	-	-	-	-	-	0
Unigene998_MT	0	0	0	0	0	0
Unigene999_MT	0	0	0	0	0	0
Unigene1000_MT	-	-	-	-	-	0
Unigene1001_MT	0	0	0	0	0	0
Unigene1002_MT	-	-	-	0	-	0
Unigene1003_MT	0	0	0	0	0	0
Unigene1004_MT	+	+	0	0	0	0
Unigene1005_MT	-	-	-	-	0	0
Unigene1006_MT	-	-	0	0	0	0
Unigene1007_MT	0	0	0	0	0	0
Unigene1008_MT	-	-	-	-	-	0
Unigene1009_MT	-	-	0	0	-	0
Unigene1010_MT	0	0	0	0	0	0
Unigene1011_MT	-	-	-	0	0	0
Unigene1012_MT	-	-	0	0	0	0
Unigene1013_MT	-	-	-	0	0	0
Unigene1014_MT	-	-	0	0	0	0
Unigene1015_MT	-	-	0	0	0	0
Unigene1016_MT	0	0	0	0	0	0
Unigene1017_MT	+	+	+	0	0	0
Unigene1018_MT	-	-	0	0	0	0
Unigene1019_MT	-	-	0	0	0	0
Unigene1020_MT	-	-	0	0	0	0
Unigene1021_MT	0	0	0	0	0	0
Unigene1022_MT	0	0	0	0	0	0
Unigene1023_MT	0	0	0	0	0	0
Unigene1024_MT	+	+	0	0	0	0
Unigene1025_MT	0	0	0	0	0	0
Unigene1026_MT	-	-	-	-	-	0
Unigene1027_MT	-	-	0	0	0	0
Unigene1028_MT	0	0	0	0	0	0
Unigene1029_MT	-	-	0	0	0	0
Unigene1030_MT	0	0	0	0	0	0
Unigene1031_MT	+	+	+	+	+	0
Unigene1032_MT	+	+	+	0	0	0
Unigene1033_MT	0	0	0	0	0	0
Unigene1034_MT	0	0	0	0	0	0
Unigene1035_MT	+	+	0	0	0	0
Unigene1036_MT	-	-	-	-	-	0
Unigene1037_MT	+	+	0	+	0	0
Unigene1038_MT	+	+	+	+	0	0
Unigene1039_MT	-	-	-	-	-	0
Unigene1040_MT	+	+	+	0	0	0
Unigene1041_MT	+	+	+	+	+	0
Unigene1042_MT	+	+	0	0	0	0
Unigene1043_MT	0	0	0	0	0	0
Unigene1044_MT	-	-	0	0	0	0
Unigene1045_MT	+	+	+	0	+	0
Unigene1046_MT	0	0	0	0	0	0
Unigene1047_MT	0	0	0	0	0	0
Unigene1048_MT	-	-	-	-	-	0
Unigene1049_MT	+	+	0	0	0	0
Unigene1050_MT	0	0	0	0	0	0
Unigene1051_MT	-	-	0	0	0	0
Unigene1052_MT	0	0	0	0	0	0
Unigene1053_MT	-	-	-	0	0	0
Unigene1054_MT	+	+	+	0	0	0
Unigene1055_MT	0	0	0	0	0	0
Unigene1056_MT	-	-	0	0	0	0
Unigene1057_MT	-	-	0	0	0	0
Unigene1058_MT	0	0	0	0	0	0
Unigene1059_MT	-	-	0	0	0	+
Unigene1060_MT	0	0	0	0	0	0
Unigene1061_MT	0	0	0	0	0	0
Unigene1062_MT	+	+	+	0	0	0
Unigene1063_MT	+	+	+	0	0	0
Unigene1064_MT	0	0	0	0	0	0
Unigene1065_MT	0	0	0	0	0	0
Unigene1066_MT	+	+	0	0	0	0
Unigene1067_MT	-	-	-	-	-	0
Unigene1068_MT	-	-	-	-	-	0
Unigene1069_MT	+	+	+	+	+	0
Unigene1070_MT	+	+	+	0	0	0
Unigene1071_MT	0	0	0	0	0	0
Unigene1072_MT	0	0	0	0	0	0
Unigene1073_MT	-	-	0	0	0	0
Unigene1074_MT	+	+	+	0	+	0
Unigene1075_MT	+	+	+	0	0	0
Unigene1076_MT	-	-	0	0	0	0
Unigene1077_MT	+	+	+	0	0	0
Unigene1078_MT	+	+	+	0	0	0
Unigene1079_MT	-	-	-	-	0	0
Unigene1080_MT	+	+	-	+	0	0
Unigene1081_MT	0	0	0	0	0	0
Unigene1082_MT	-	-	0	0	0	0
Unigene1083_MT	0	0	0	0	0	0
Unigene1084_MT	0	0	0	0	0	0
Unigene1085_MT	-	-	-	-	0	0
Unigene1086_MT	-	0	0	0	0	-
Unigene1087_MT	+	0	0	0	0	+
Unigene1088_MT	-	-	-	0	0	0
Unigene1089_MT	0	0	0	0	0	0
Unigene1090_MT	0	0	0	0	0	0
Unigene1091_MT	-	-	-	0	0	0
Unigene1092_MT	+	+	0	0	0	0
Unigene1093_MT	+	+	+	+	+	0
Unigene1094_MT	0	0	0	0	0	0
Unigene1095_MT	+	+	+	+	+	0
Unigene1096_MT	0	0	0	0	0	0
Unigene1097_MT	-	-	-	0	-	0
Unigene1098_MT	-	-	0	0	0	0
Unigene1099_MT	-	-	-	-	-	0
Unigene1100_MT	-	-	-	0	-	0
Unigene1101_MT	+	+	+	0	0	0
Unigene1102_MT	-	-	-	0	-	0
Unigene1103_MT	+	+	0	0	0	0
Unigene1104_MT	+	+	+	0	+	0
Unigene1105_MT	-	-	-	0	0	0
Unigene1106_MT	-	-	-	-	0	0
Unigene1107_MT	+	+	+	+	+	0
Unigene1108_MT	+	+	0	0	0	0
Unigene1109_MT	-	-	-	0	0	0
Unigene1110_MT	0	0	0	0	0	0
Unigene1111_MT	+	+	+	+	0	0
Unigene1112_MT	+	+	+	+	0	0
Unigene1113_MT	0	0	0	0	0	0
Unigene1114_MT	+	+	+	+	0	0
Unigene1115_MT	+	+	0	0	0	0
Unigene1116_MT	0	0	0	0	0	0
Unigene1117_MT	+	+	0	0	0	0
Unigene1118_MT	-	0	0	0	0	-
Unigene1119_MT	-	-	-	-	-	0
Unigene1120_MT	-	-	0	0	0	0
Unigene1121_MT	-	-	-	0	0	0
Unigene1122_MT	+	+	+	0	0	0
Unigene1123_MT	-	-	-	-	-	0
Unigene1124_MT	+	+	+	0	0	0
Unigene1125_MT	-	-	-	0	0	0
Unigene1126_MT	+	+	+	0	+	0
Unigene1127_MT	+	+	0	0	0	0
Unigene1128_MT	+	+	-	0	+	0
Unigene1129_MT	-	-	-	0	0	0
Unigene1130_MT	0	0	0	0	0	0
Unigene1131_MT	+	+	0	0	0	0
Unigene1132_MT	-	-	-	0	0	0
Unigene1133_MT	0	0	0	0	0	0
Unigene1134_MT	+	+	+	0	+	0
Unigene1135_MT	+	+	+	0	0	0
Unigene1136_MT	0	0	0	0	0	0
Unigene1137_MT	0	0	0	0	0	0
Unigene1138_MT	+	+	0	+	0	0
Unigene1139_MT	+	+	+	+	+	0
Unigene1140_MT	+	+	+	0	+	0
Unigene1141_MT	-	0	0	0	0	-
Unigene1142_MT	0	0	0	0	0	0
Unigene1143_MT	+	+	+	0	0	0
Unigene1144_MT	-	0	0	0	0	-
Unigene1145_MT	+	+	0	0	0	0
Unigene1146_MT	-	0	0	0	0	-
Unigene1147_MT	+	+	+	0	0	0
Unigene1148_MT	+	+	0	0	0	0
Unigene1149_MT	-	-	0	0	0	0
Unigene1150_MT	0	0	0	0	0	0
Unigene1151_MT	0	0	0	0	0	0
Unigene1152_MT	-	-	0	0	0	0
Unigene1153_MT	-	-	-	-	-	0
Unigene1154_MT	+	+	+	+	+	0
Unigene1155_MT	+	+	+	0	0	0
Unigene1156_MT	0	0	0	0	0	0
Unigene1157_MT	+	+	0	0	0	0
Unigene1158_MT	0	0	0	0	0	0
Unigene1159_MT	0	0	0	0	0	0
Unigene1160_MT	-	-	-	0	0	0
Unigene1161_MT	+	+	+	+	+	0
Unigene1162_MT	-	-	-	-	0	0
Unigene1163_MT	0	0	0	0	0	0
Unigene1164_MT	-	-	0	0	0	0
Unigene1165_MT	0	0	0	0	0	0
Unigene1166_MT	-	-	-	0	0	0
Unigene1167_MT	0	0	0	0	0	0
Unigene1168_MT	-	0	0	0	0	-
Unigene1169_MT	0	0	0	0	0	0
Unigene1170_MT	+	+	+	+	+	0
Unigene1171_MT	+	+	+	+	+	0
Unigene1172_MT	-	-	-	-	0	0
Unigene1173_MT	+	+	0	0	0	0
Unigene1174_MT	-	-	-	-	-	0
Unigene1175_MT	0	0	0	0	0	0
Unigene1176_MT	+	+	+	+	+	0
Unigene1177_MT	0	0	0	0	0	0
Unigene1178_MT	-	-	0	0	0	0
Unigene1179_MT	-	-	-	0	0	0
Unigene1180_MT	-	-	-	-	-	0
Unigene1181_MT	-	-	-	-	0	0
Unigene1182_MT	0	0	0	0	0	0
Unigene1183_MT	+	+	+	+	0	0
Unigene1184_MT	-	-	0	-	0	0
Unigene1185_MT	+	+	0	0	+	0
Unigene1186_MT	-	-	-	-	0	0
Unigene1187_MT	0	0	0	0	0	0
Unigene1188_MT	+	+	+	0	+	0
Unigene1189_MT	+	+	+	0	0	0
Unigene1190_MT	0	0	0	0	0	0
Unigene1191_MT	+	+	+	0	0	0
Unigene1192_MT	0	0	0	0	0	0
Unigene1193_MT	+	+	0	+	0	0
Unigene1194_MT	0	0	0	0	0	0
Unigene1195_MT	0	0	0	0	0	0
Unigene1196_MT	-	-	-	-	-	0
Unigene1197_MT	0	0	0	0	0	0
Unigene1198_MT	+	+	+	0	0	0
Unigene1199_MT	+	+	+	+	0	0
Unigene1200_MT	0	0	0	0	0	0
Unigene1201_MT	0	0	0	0	0	0
Unigene1202_MT	+	+	0	0	0	0
Unigene1203_MT	+	+	+	0	0	0
Unigene1204_MT	-	-	-	0	-	0
Unigene1205_MT	+	+	+	+	+	0
Unigene1206_MT	0	0	0	0	0	0
Unigene1207_MT	+	+	+	0	0	0
Unigene1208_MT	-	-	-	0	-	0
Unigene1209_MT	+	+	0	0	0	0
Unigene1210_MT	0	0	0	0	0	0
Unigene1211_MT	0	0	0	0	0	0
Unigene1212_MT	0	0	0	0	0	0
Unigene1213_MT	+	+	+	0	0	0
Unigene1214_MT	-	-	-	0	0	0
Unigene1215_MT	+	+	0	0	0	0
Unigene1216_MT	0	0	0	0	0	0
Unigene1217_MT	+	+	+	+	0	0
Unigene1218_MT	0	0	0	0	0	0
Unigene1219_MT	+	+	+	+	+	0
Unigene1220_MT	0	0	0	0	0	0
Unigene1221_MT	-	-	0	0	0	0
Unigene1222_MT	-	-	0	0	0	0
Unigene1223_MT	+	+	+	+	+	0
Unigene1224_MT	+	+	+	+	0	0
Unigene1225_MT	-	-	-	-	-	0
Unigene1226_MT	-	-	-	0	0	0
Unigene1227_MT	+	+	+	0	+	0
Unigene1228_MT	+	+	+	+	+	0
Unigene1229_MT	+	+	+	+	+	0
Unigene1230_MT	-	-	0	0	0	0
Unigene1231_MT	+	+	+	+	+	0
Unigene1232_MT	+	+	0	0	0	0
Unigene1233_MT	-	-	-	0	0	0
Unigene1234_MT	+	+	+	+	+	0
Unigene1235_MT	-	-	-	-	0	0
Unigene1236_MT	0	0	0	0	0	0
Unigene1237_MT	-	-	-	0	-	0
Unigene1238_MT	+	+	+	0	0	0
Unigene1239_MT	+	+	+	+	0	0
Unigene1240_MT	+	+	+	+	+	0
Unigene1241_MT	+	+	+	+	0	0
Unigene1242_MT	+	+	+	0	+	0
Unigene1243_MT	+	+	+	0	0	0
Unigene1244_MT	0	0	0	0	0	0
Unigene1245_MT	+	+	+	0	0	0
Unigene1246_MT	-	-	0	0	0	0
Unigene1247_MT	+	+	0	0	0	0
Unigene1248_MT	0	0	0	0	0	0
Unigene1249_MT	-	-	-	0	0	0
Unigene1250_MT	+	+	+	+	+	0
Unigene1251_MT	0	0	0	0	0	0
Unigene1252_MT	-	-	-	-	0	0
Unigene1253_MT	-	-	-	-	-	0
Unigene1254_MT	-	-	0	0	0	0
Unigene1255_MT	+	+	0	0	0	0
Unigene1256_MT	-	-	0	0	0	0
Unigene1257_MT	+	+	+	+	0	0
Unigene1258_MT	+	+	+	0	+	0
Unigene1259_MT	0	0	0	0	0	0
Unigene1260_MT	0	0	0	0	0	0
Unigene1261_MT	-	-	-	-	-	0
Unigene1262_MT	+	+	+	+	0	0
Unigene1263_MT	0	0	0	0	0	0
Unigene1264_MT	+	+	0	0	0	0
Unigene1265_MT	-	-	0	0	0	0
Unigene1266_MT	0	0	0	0	0	0
Unigene1267_MT	+	+	0	+	0	0
Unigene1268_MT	+	+	+	0	0	0
Unigene1269_MT	-	-	0	0	0	0
Unigene1270_MT	0	0	0	0	0	0
Unigene1271_MT	-	-	0	0	0	0
Unigene1272_MT	-	-	-	-	-	0
Unigene1273_MT	-	-	-	-	-	0
Unigene1274_MT	0	0	0	0	0	0
Unigene1275_MT	0	0	0	0	0	0
Unigene1276_MT	0	0	0	0	0	0
Unigene1277_MT	0	0	0	0	0	0
Unigene1278_MT	0	0	0	0	0	0
Unigene1279_MT	0	0	0	0	0	0
Unigene1280_MT	+	+	+	+	+	0
Unigene1281_MT	0	0	0	0	0	0
Unigene1282_MT	+	+	+	0	0	0
Unigene1283_MT	-	-	0	0	0	0
Unigene1284_MT	+	+	0	0	0	0
Unigene1285_MT	+	+	+	0	+	0
Unigene1286_MT	0	0	0	0	0	0
Unigene1287_MT	-	-	-	-	-	0
Unigene1288_MT	+	+	+	0	+	0
Unigene1289_MT	-	-	-	-	-	0
Unigene1290_MT	0	0	0	0	0	0
Unigene1291_MT	0	0	0	0	0	0
Unigene1292_MT	0	0	0	0	0	0
Unigene1293_MT	+	+	+	+	0	0
Unigene1294_MT	0	0	0	0	0	0
Unigene1295_MT	-	-	-	0	-	0
Unigene1296_MT	0	0	0	0	0	0
Unigene1297_MT	0	0	0	0	0	0
Unigene1298_MT	0	0	0	0	0	0
Unigene1299_MT	-	-	-	-	0	0
Unigene1300_MT	-	-	0	-	0	0
Unigene1301_MT	+	+	+	+	0	0
Unigene1302_MT	+	+	+	+	+	0
Unigene1303_MT	0	0	0	0	0	0
Unigene1304_MT	+	+	+	+	+	0
Unigene1305_MT	+	+	+	0	0	0
Unigene1306_MT	+	+	+	+	0	0
Unigene1307_MT	+	+	+	+	0	0
Unigene1308_MT	0	0	0	0	0	0
Unigene1309_MT	+	+	+	0	0	0
Unigene1310_MT	0	0	0	0	0	0
Unigene1311_MT	+	+	+	+	0	0
Unigene1312_MT	-	-	0	0	0	+
Unigene1313_MT	+	+	+	0	0	0
Unigene1314_MT	-	-	0	0	0	0
Unigene1315_MT	0	0	0	0	0	0
Unigene1316_MT	0	0	0	0	0	0
Unigene1317_MT	+	+	0	0	0	+
Unigene1318_MT	+	+	+	+	+	0
Unigene1319_MT	-	-	0	0	0	0
Unigene1320_MT	0	0	0	0	0	0
Unigene1321_MT	-	-	0	0	0	0
Unigene1322_MT	+	+	+	+	0	0
Unigene1323_MT	-	-	-	-	-	0
Unigene1324_MT	+	+	+	+	0	0
Unigene1325_MT	-	-	-	0	-	0
Unigene1326_MT	0	0	0	0	0	0
Unigene1327_MT	0	0	0	0	0	0
Unigene1328_MT	+	+	+	0	+	0
Unigene1329_MT	0	0	0	0	0	0
Unigene1330_MT	0	0	0	0	0	0
Unigene1331_MT	-	-	0	0	0	0
Unigene1332_MT	0	0	0	0	0	0
Unigene1333_MT	+	+	+	+	0	0
Unigene1334_MT	-	-	0	0	0	0
Unigene1335_MT	0	0	0	0	0	0
Unigene1336_MT	+	+	+	0	+	0
Unigene1337_MT	-	-	-	0	0	0
Unigene1338_MT	-	-	-	0	0	0
Unigene1339_MT	-	-	-	-	-	0
Unigene1340_MT	+	+	0	0	0	0
Unigene1341_MT	0	0	0	0	0	0
Unigene1342_MT	+	+	0	0	0	0
Unigene1343_MT	-	-	-	0	0	0
Unigene1344_MT	-	-	-	0	0	0
Unigene1345_MT	-	-	0	0	0	0
Unigene1346_MT	-	-	0	0	0	0
Unigene1347_MT	+	+	+	0	0	0
Unigene1348_MT	0	0	0	0	0	0
Unigene1349_MT	-	-	-	-	-	0
Unigene1350_MT	+	+	+	0	0	0
Unigene1351_MT	0	0	0	0	0	0
Unigene1352_MT	-	-	-	-	-	0
Unigene1353_MT	-	-	0	0	0	0
Unigene1354_MT	-	-	0	0	0	0
Unigene1355_MT	-	-	0	0	0	0
Unigene1356_MT	0	0	0	0	0	0
Unigene1357_MT	-	-	-	-	-	0
Unigene1358_MT	-	-	-	-	0	0
Unigene1359_MT	-	-	-	0	0	0
Unigene1360_MT	0	0	0	0	0	0
Unigene1361_MT	0	0	0	0	0	0
Unigene1362_MT	-	-	-	-	-	0
Unigene1363_MT	+	+	0	+	0	0
Unigene1364_MT	-	-	-	-	0	0
Unigene1365_MT	0	0	0	0	0	0
Unigene1366_MT	-	-	-	-	-	0
Unigene1367_MT	-	-	-	0	-	0
Unigene1368_MT	0	0	0	0	0	0
Unigene1369_MT	+	+	+	0	0	0
Unigene1370_MT	0	0	0	0	0	0
Unigene1371_MT	+	+	+	+	+	0
Unigene1372_MT	+	+	0	0	0	0
Unigene1373_MT	0	0	0	0	0	0
Unigene1374_MT	+	+	+	0	0	0
Unigene1375_MT	+	+	+	+	0	0
Unigene1376_MT	+	+	+	+	+	0
Unigene1377_MT	0	0	0	0	0	0
Unigene1378_MT	-	0	0	0	0	-
Unigene1379_MT	-	-	-	0	0	0
Unigene1380_MT	+	+	+	+	+	0
Unigene1381_MT	+	+	+	0	0	0
Unigene1382_MT	+	+	0	0	0	0
Unigene1383_MT	-	-	0	0	0	0
Unigene1384_MT	+	+	+	+	+	0
Unigene1385_MT	0	0	0	0	0	0
Unigene1386_MT	-	-	-	0	-	0
Unigene1387_MT	+	+	0	0	0	0
Unigene1388_MT	0	0	0	0	0	0
Unigene1389_MT	+	+	+	+	+	0
Unigene1390_MT	+	+	+	+	0	0
Unigene1391_MT	-	-	-	-	-	0
Unigene1392_MT	-	-	-	-	-	0
Unigene1393_MT	+	+	+	0	0	0
Unigene1394_MT	-	-	-	-	-	0
Unigene1395_MT	-	-	-	0	-	0
Unigene1396_MT	0	0	0	0	0	0
Unigene1397_MT	-	-	-	0	0	0
Unigene1398_MT	0	0	0	0	0	0
Unigene1399_MT	0	0	0	0	0	0
Unigene1400_MT	+	+	+	0	+	0
Unigene1401_MT	0	0	0	0	0	0
Unigene1402_MT	+	+	+	+	0	0
Unigene1403_MT	0	0	0	0	0	0
Unigene1404_MT	0	0	0	0	0	0
Unigene1405_MT	+	+	0	0	0	0
Unigene1406_MT	0	0	0	0	0	0
Unigene1407_MT	+	+	0	0	0	0
Unigene1408_MT	+	+	+	+	+	0
Unigene1409_MT	0	0	0	0	0	0
Unigene1410_MT	0	0	0	0	0	0
Unigene1411_MT	-	-	-	-	0	0
Unigene1412_MT	-	-	-	-	-	0
Unigene1413_MT	-	-	-	-	0	0
Unigene1414_MT	-	-	-	0	0	0
Unigene1415_MT	0	0	0	0	0	0
Unigene1416_MT	+	+	0	0	0	0
Unigene1417_MT	+	+	0	0	0	0
Unigene1418_MT	+	+	-	+	0	0
Unigene1419_MT	0	0	0	0	0	0
Unigene1420_MT	-	-	-	-	0	0
Unigene1421_MT	-	-	0	0	0	0
Unigene1422_MT	-	-	-	-	0	0
Unigene1423_MT	0	0	0	0	0	0
Unigene1424_MT	0	0	0	0	0	0
Unigene1425_MT	-	-	+	-	0	0
Unigene1426_MT	+	+	0	0	0	0
Unigene1427_MT	-	-	-	-	0	0
Unigene1428_MT	-	0	0	0	0	-
Unigene1429_MT	-	-	-	0	0	0
Unigene1430_MT	0	0	0	0	0	0
Unigene1431_MT	-	-	-	0	-	0
Unigene1432_MT	-	-	-	-	0	0
Unigene1433_MT	-	-	-	-	-	0
Unigene1434_MT	0	0	0	0	0	0
Unigene1435_MT	0	0	0	0	0	0
Unigene1436_MT	+	+	+	+	0	0
Unigene1437_MT	-	-	-	-	0	0
Unigene1438_MT	+ swissprot	0	+	0	0	0
Unigene1439_MT	+	+	0	0	0	0
Unigene1440_MT	-	-	-	-	-	0
Unigene1441_MT	-	-	-	0	0	0
Unigene1442_MT	0	0	0	0	0	0
Unigene1443_MT	-	-	-	0	0	0
Unigene1444_MT	-	-	0	0	0	0
Unigene1445_MT	0	0	0	0	0	0
Unigene1446_MT	+	+	+	0	0	0
Unigene1447_MT	+	+	+	0	0	0
Unigene1448_MT	0	0	0	0	0	0
Unigene1449_MT	-	-	-	0	0	0
Unigene1450_MT	+	+	+	0	+	0
Unigene1451_MT	-	-	0	-	0	0
Unigene1452_MT	0	0	0	0	0	0
Unigene1453_MT	0	0	0	0	0	0
Unigene1454_MT	+	+	+	0	0	0
Unigene1455_MT	-	-	-	-	-	0
Unigene1456_MT	0	0	0	0	0	0
Unigene1457_MT	+	+	0	0	0	0
Unigene1458_MT	0	0	0	0	0	0
Unigene1459_MT	-	-	0	-	0	0
Unigene1460_MT	+	+	0	+	0	0
Unigene1461_MT	0	0	0	0	0	0
Unigene1462_MT	0	0	0	0	0	0
Unigene1463_MT	-	-	-	-	-	0
Unigene1464_MT	-	-	0	0	0	0
Unigene1465_MT	-	-	0	0	0	0
Unigene1466_MT	0	0	0	0	0	0
Unigene1467_MT	-	-	-	0	0	0
Unigene1468_MT	+	+	+	+	+	0
Unigene1469_MT	-	-	-	-	0	0
Unigene1470_MT	0	0	0	0	0	0
Unigene1471_MT	+	+	0	0	0	0
Unigene1472_MT	+	+	+	+	0	0
Unigene1473_MT	-	-	0	-	0	-
Unigene1474_MT	-	-	-	-	-	0
Unigene1475_MT	0	0	0	0	0	0
Unigene1476_MT	+	+	+	+	0	0
Unigene1477_MT	-	-	0	0	0	0
Unigene1478_MT	+	+	+	+	+	0
Unigene1479_MT	0	0	0	0	0	0
Unigene1480_MT	+	+	0	0	0	0
Unigene1481_MT	0	0	0	0	0	0
Unigene1482_MT	-	-	0	0	0	0
Unigene1483_MT	-	-	-	-	0	0
Unigene1484_MT	0	0	0	0	0	0
Unigene1485_MT	-	-	-	0	0	0
Unigene1486_MT	-	0	0	0	0	-
Unigene1487_MT	-	-	-	0	0	0
Unigene1488_MT	0	0	0	0	0	0
Unigene1489_MT	-	-	0	0	0	0
Unigene1490_MT	+	+	+	+	+	0
Unigene1491_MT	+	+	0	+	0	0
Unigene1492_MT	0	0	0	0	0	0
Unigene1493_MT	+	+	+	0	0	0
Unigene1494_MT	+	+	+	+	0	0
Unigene1495_MT	-	-	-	0	-	0
Unigene1496_MT	-	-	-	0	0	0
Unigene1497_MT	-	-	0	0	0	0
Unigene1498_MT	-	-	0	0	0	0
Unigene1499_MT	+	+	+	0	0	0
Unigene1500_MT	0	0	0	0	0	0
Unigene1501_MT	+	+	+	+	+	0
Unigene1502_MT	+	+	0	0	0	0
Unigene1503_MT	-	-	0	0	0	0
Unigene1504_MT	0	0	0	0	0	0
Unigene1505_MT	+	+	+	+	+	0
Unigene1506_MT	-	-	-	0	0	0
Unigene1507_MT	+	+	+	0	0	0
Unigene1508_MT	0	0	0	0	0	0
Unigene1509_MT	0	0	0	0	0	0
Unigene1510_MT	+	+	0	0	0	0
Unigene1511_MT	0	0	0	0	0	0
Unigene1512_MT	-	-	0	0	0	0
Unigene1513_MT	-	-	0	0	0	0
Unigene1514_MT	-	-	0	-	0	0
Unigene1515_MT	-	-	-	-	-	0
Unigene1516_MT	-	-	0	0	0	0
Unigene1517_MT	0	0	0	0	0	0
Unigene1518_MT	0	0	0	0	0	0
Unigene1519_MT	-	-	-	0	0	0
Unigene1520_MT	0	0	0	0	0	0
Unigene1521_MT	-	-	-	-	-	0
Unigene1522_MT	0	0	0	0	0	0
Unigene1523_MT	+	+	+	+	0	0
Unigene1524_MT	-	-	-	0	0	0
Unigene1525_MT	0	0	0	0	0	0
Unigene1526_MT	-	0	0	0	0	-
Unigene1527_MT	+	+	+	0	+	0
Unigene1528_MT	-	-	-	-	-	0
Unigene1529_MT	0	0	0	0	0	0
Unigene1530_MT	-	-	-	0	0	0
Unigene1531_MT	+	+	0	0	0	0
Unigene1532_MT	-	-	-	0	0	0
Unigene1533_MT	+	+	+	+	+	0
Unigene1534_MT	+	+	+	+	+	0
Unigene1535_MT	+	+	+	+	+	0
Unigene1536_MT	+	+	+	0	0	0
Unigene1537_MT	+	+	0	0	0	0
Unigene1538_MT	0	0	0	0	0	0
Unigene1539_MT	0	0	0	0	0	0
Unigene1540_MT	-	-	0	0	0	0
Unigene1541_MT	-	-	-	0	0	0
Unigene1542_MT	0	0	0	0	0	0
Unigene1543_MT	+	+	+	+	0	0
Unigene1544_MT	-	-	-	0	-	0
Unigene1545_MT	+	+	0	0	0	0
Unigene1546_MT	+	+	+	+	0	0
Unigene1547_MT	0	0	0	0	0	0
Unigene1548_MT	0	0	0	0	0	0
Unigene1549_MT	-	-	0	0	0	0
Unigene1550_MT	-	-	-	-	0	0
Unigene1551_MT	0	0	0	0	0	0
Unigene1552_MT	0	0	0	0	0	0
Unigene1553_MT	0	0	0	0	0	0
Unigene1554_MT	+	+	+	0	0	0
Unigene1555_MT	-	-	-	-	0	0
Unigene1556_MT	-	-	-	-	-	0
Unigene1557_MT	+	+	0	0	0	0
Unigene1558_MT	-	-	0	0	0	0
Unigene1559_MT	-	-	-	-	-	0
Unigene1560_MT	0	0	0	0	0	0
Unigene1561_MT	-	0	0	0	0	-
Unigene1562_MT	-	-	-	-	-	0
Unigene1563_MT	-	0	0	0	0	-
Unigene1564_MT	-	-	0	0	0	0
Unigene1565_MT	+	+	+	+	+	0
Unigene1566_MT	-	0	0	0	0	-
Unigene1567_MT	+	+	+	0	0	0
Unigene1568_MT	-	-	-	-	-	0
Unigene1569_MT	+	+	0	0	0	0
Unigene1570_MT	-	0	0	0	0	-
Unigene1571_MT	+	+	0	0	+	0
Unigene1572_MT	0	0	0	0	0	0
Unigene1573_MT	+	+	+	0	0	0
Unigene1574_MT	+	+	+	0	0	0
Unigene1575_MT	0	0	0	0	0	0
Unigene1576_MT	-	-	0	0	0	0
Unigene1577_MT	0	0	0	0	0	0
Unigene1578_MT	0	0	0	0	0	0
Unigene1579_MT	0	0	0	0	0	0
Unigene1580_MT	+	+	+	0	0	0
Unigene1581_MT	-	-	0	0	0	0
Unigene1582_MT	0	0	0	0	0	0
Unigene1583_MT	0	0	0	0	0	0
Unigene1584_MT	0	0	0	0	0	0
Unigene1585_MT	0	0	0	0	0	0
Unigene1586_MT	-	-	0	0	0	0
Unigene1587_MT	-	-	-	-	0	-
Unigene1588_MT	+	+	+	+	0	0
Unigene1589_MT	0	0	0	0	0	0
Unigene1590_MT	+	+	+	+	0	0
Unigene1591_MT	+	+	+	0	0	0
Unigene1592_MT	+	+	+	+	+	0
Unigene1593_MT	+	+	0	0	0	0
Unigene1594_MT	+	+	0	0	0	0
Unigene1595_MT	-	-	-	-	0	0
Unigene1596_MT	0	0	0	0	0	0
Unigene1597_MT	+	+	0	0	0	0
Unigene1598_MT	+	+	+	0	0	0
Unigene1599_MT	+	+	0	0	0	0
Unigene1600_MT	0	0	0	0	0	0
Unigene1601_MT	+	+	+	+	0	0
Unigene1602_MT	+	+	0	0	0	+
Unigene1603_MT	-	-	-	0	0	0
Unigene1604_MT	+	+	0	0	0	0
Unigene1605_MT	-	-	0	-	0	0
Unigene1606_MT	0	0	0	0	0	0
Unigene1607_MT	0	0	0	0	0	0
Unigene1608_MT	0	0	0	0	0	0
Unigene1609_MT	+	+	+	+	0	0
Unigene1610_MT	0	0	0	0	0	0
Unigene1611_MT	+	+	0	0	0	0
Unigene1612_MT	+	+	+	+	+	0
Unigene1613_MT	+	+	+	0	0	0
Unigene1614_MT	+	+	+	0	0	0
Unigene1615_MT	-	-	-	-	-	0
Unigene1616_MT	-	0	0	0	0	-
Unigene1617_MT	+	+	+	+	+	0
Unigene1618_MT	+	+	+	+	+	0
Unigene1619_MT	0	0	0	0	0	0
Unigene1620_MT	+	+	+	0	0	0
Unigene1621_MT	+	+	+	0	0	0
Unigene1622_MT	-	-	-	-	0	0
Unigene1623_MT	+	+	+	0	0	0
Unigene1624_MT	-	-	-	-	0	0
Unigene1625_MT	+	+	+	0	0	0
Unigene1626_MT	0	0	0	0	0	0
Unigene1627_MT	0	0	0	0	0	0
Unigene1628_MT	0	0	0	0	0	0
Unigene1629_MT	+	+	+	+	+	0
Unigene1630_MT	0	0	0	0	0	0
Unigene1631_MT	-	-	-	-	-	0
Unigene1632_MT	0	0	0	0	0	0
Unigene1633_MT	-	-	-	-	-	0
Unigene1634_MT	+	+	+	0	0	0
Unigene1635_MT	0	0	0	0	0	0
Unigene1636_MT	-	-	-	-	-	0
Unigene1637_MT	+	+	0	0	0	0
Unigene1638_MT	+	+	+	+	0	0
Unigene1639_MT	+	+	+	+	0	0
Unigene1640_MT	+	+	0	0	0	0
Unigene1641_MT	-	-	0	0	0	0
Unigene1642_MT	-	-	-	-	-	0
Unigene1643_MT	-	-	-	-	-	0
Unigene1644_MT	-	-	0	0	0	0
Unigene1645_MT	-	-	-	-	0	0
Unigene1646_MT	-	0	0	0	0	-
Unigene1647_MT	0	0	0	0	0	0
Unigene1648_MT	-	-	-	0	0	0
Unigene1649_MT	-	-	-	-	0	0
Unigene1650_MT	+	0	0	0	0	+
Unigene1651_MT	-	-	0	0	0	0
Unigene1652_MT	-	-	-	-	-	0
Unigene1653_MT	+	+	+	+	+	0
Unigene1654_MT	+	+	+	0	0	0
Unigene1655_MT	-	-	-	-	0	0
Unigene1656_MT	-	-	-	-	-	0
Unigene1657_MT	0	0	0	0	0	0
Unigene1658_MT	0	0	0	0	0	0
Unigene1659_MT	+	+	0	0	0	0
Unigene1660_MT	-	-	-	-	-	0
Unigene1661_MT	0	0	0	0	0	0
Unigene1662_MT	-	-	0	0	0	0
Unigene1663_MT	+	+	+	0	+	0
Unigene1664_MT	-	0	0	0	0	-
Unigene1665_MT	-	0	0	0	0	-
Unigene1666_MT	-	-	-	-	-	0
Unigene1667_MT	-	-	-	-	0	0
Unigene1668_MT	+	+	0	0	0	0
Unigene1669_MT	+	+	+	+	+	0
Unigene1670_MT	+	+	+	+	0	0
Unigene1671_MT	+	+	0	0	0	0
Unigene1672_MT	0	0	0	0	0	0
Unigene1673_MT	-	-	0	0	0	0
Unigene1674_MT	0	0	0	0	0	0
Unigene1675_MT	0	0	0	0	0	0
Unigene1676_MT	-	-	-	0	0	0
Unigene1677_MT	+	+	+	+	+	0
Unigene1678_MT	+	+	0	0	0	0
Unigene1679_MT	-	-	0	0	0	0
Unigene1680_MT	-	-	0	0	0	0
Unigene1681_MT	0	0	0	0	0	0
Unigene1682_MT	-	-	0	0	0	0
Unigene1683_MT	-	-	-	0	-	0
Unigene1684_MT	+	+	0	0	0	0
Unigene1685_MT	+	+	0	0	0	0
Unigene1686_MT	-	-	-	-	-	0
Unigene1687_MT	0	0	0	0	0	0
Unigene1688_MT	-	-	-	0	0	0
Unigene1689_MT	+	+	+	+	+	0
Unigene1690_MT	0	0	0	0	0	0
Unigene1691_MT	-	-	-	-	-	0
Unigene1692_MT	+	+	+	+	+	0
Unigene1693_MT	0	0	0	0	0	0
Unigene1694_MT	-	-	-	-	0	0
Unigene1695_MT	0	0	0	0	0	0
Unigene1696_MT	+	+	0	0	0	0
Unigene1697_MT	-	-	-	-	0	0
Unigene1698_MT	+	+	0	0	+	0
Unigene1699_MT	0	0	0	0	0	0
Unigene1700_MT	+	+	+	+	+	0
Unigene1701_MT	+	+	0	0	0	0
Unigene1702_MT	-	-	-	-	-	0
Unigene1703_MT	0	0	0	0	0	0
Unigene1704_MT	0	0	0	0	0	0
Unigene1705_MT	+	+	+	0	0	0
Unigene1706_MT	-	-	-	-	-	0
Unigene1707_MT	0	0	0	0	0	0
Unigene1708_MT	+	+	0	0	0	0
Unigene1709_MT	0	0	0	0	0	0
Unigene1710_MT	+	+	0	0	0	0
Unigene1711_MT	+	+	+	+	+	0
Unigene1712_MT	-	-	-	-	-	0
Unigene1713_MT	+	+	0	0	0	0
Unigene1714_MT	-	-	-	-	0	0
Unigene1715_MT	-	-	-	-	-	0
Unigene1716_MT	+	+	0	0	0	0
Unigene1717_MT	+	+	0	0	0	0
Unigene1718_MT	0	0	0	0	0	0
Unigene1719_MT	+	+	+	+	+	0
Unigene1720_MT	-	-	-	-	-	0
Unigene1721_MT	-	-	0	0	0	0
Unigene1722_MT	-	-	-	-	0	0
Unigene1723_MT	-	-	-	-	0	0
Unigene1724_MT	-	-	-	0	-	0
Unigene1725_MT	0	0	0	0	0	0
Unigene1726_MT	-	-	-	0	0	0
Unigene1727_MT	0	0	0	0	0	0
Unigene1728_MT	0	0	0	0	0	0
Unigene1729_MT	-	0	0	0	0	-
Unigene1730_MT	-	-	-	0	0	0
Unigene1731_MT	-	-	0	0	0	0
Unigene1732_MT	-	-	-	0	-	0
Unigene1733_MT	0	0	0	0	0	0
Unigene1734_MT	-	-	-	-	0	0
Unigene1735_MT	+	+	0	0	0	0
Unigene1736_MT	0	0	0	0	0	0
Unigene1737_MT	+	+	+	0	0	0
Unigene1738_MT	-	-	0	0	0	0
Unigene1739_MT	+	+	0	0	0	0
Unigene1740_MT	0	0	0	0	0	0
Unigene1741_MT	+	+	+	+	+	0
Unigene1742_MT	0	0	0	0	0	0
Unigene1743_MT	+	+	+	+	+	0
Unigene1744_MT	-	-	0	0	0	0
Unigene1745_MT	0	0	0	0	0	0
Unigene1746_MT	0	0	0	0	0	0
Unigene1747_MT	-	-	-	-	-	0
Unigene1748_MT	0	0	0	0	0	0
Unigene1749_MT	-	-	-	-	0	0
Unigene1750_MT	0	0	0	0	0	0
Unigene1751_MT	+	+	+	+	0	0
Unigene1752_MT	+	+	+	+	0	0
Unigene1753_MT	0	0	0	0	0	0
Unigene1754_MT	-	-	-	0	0	0
Unigene1755_MT	-	-	0	0	0	0
Unigene1756_MT	-	-	0	-	0	0
Unigene1757_MT	+	+	0	0	0	0
Unigene1758_MT	+	+	+	0	0	0
Unigene1759_MT	+	+	+	0	0	0
Unigene1760_MT	-	-	-	-	0	0
Unigene1761_MT	-	-	-	0	0	0
Unigene1762_MT	-	-	-	-	-	0
Unigene1763_MT	0	0	0	0	0	0
Unigene1764_MT	+	+	0	0	0	0
Unigene1765_MT	+	+	0	0	0	0
Unigene1766_MT	0	0	0	0	0	0
Unigene1767_MT	-	-	-	0	-	0
Unigene1768_MT	+	+	0	0	0	0
Unigene1769_MT	+	+	0	0	0	0
Unigene1770_MT	+	+	+	+	+	0
Unigene1771_MT	-	-	-	-	-	0
Unigene1772_MT	0	0	0	0	0	0
Unigene1773_MT	-	-	-	0	-	0
Unigene1774_MT	-	-	-	-	0	0
Unigene1775_MT	+	+	+	0	0	0
Unigene1776_MT	0	0	0	0	0	0
Unigene1777_MT	0	0	0	0	0	0
Unigene1778_MT	+	+	0	0	0	0
Unigene1779_MT	-	-	-	-	-	0
Unigene1780_MT	-	-	-	-	-	0
Unigene1781_MT	-	-	0	0	0	0
Unigene1782_MT	0	0	0	0	0	0
Unigene1783_MT	-	-	-	-	-	0
Unigene1784_MT	-	-	0	0	0	0
Unigene1785_MT	-	-	-	0	0	0
Unigene1786_MT	+	+	+	+	0	0
Unigene1787_MT	+	+	0	+	+	0
Unigene1788_MT	0	0	0	0	0	0
Unigene1789_MT	0	0	0	0	0	0
Unigene1790_MT	0	0	0	0	0	0
Unigene1791_MT	0	0	0	0	0	0
Unigene1792_MT	+	+	0	0	0	0
Unigene1793_MT	0	0	0	0	0	0
Unigene1794_MT	+	+	0	0	0	0
Unigene1795_MT	+	+	0	0	0	0
Unigene1796_MT	-	-	-	-	-	0
Unigene1797_MT	-	-	-	0	0	0
Unigene1798_MT	0	0	0	0	0	0
Unigene1799_MT	+	+	+	0	0	0
Unigene1800_MT	0	0	0	0	0	0
Unigene1801_MT	-	-	0	0	0	0
Unigene1802_MT	+	+	0	0	0	0
Unigene1803_MT	0	0	0	0	0	0
Unigene1804_MT	+	+	+	+	+	0
Unigene1805_MT	-	-	0	0	0	0
Unigene1806_MT	0	0	0	0	0	0
Unigene1807_MT	-	-	0	0	0	0
Unigene1808_MT	-	-	-	0	0	0
Unigene1809_MT	-	-	0	0	0	0
Unigene1810_MT	-	-	-	-	-	0
Unigene1811_MT	+	+	0	0	0	0
Unigene1812_MT	+	+	+	+	0	0
Unigene1813_MT	0	0	0	0	0	0
Unigene1814_MT	0	0	0	0	0	0
Unigene1815_MT	-	-	-	0	0	0
Unigene1816_MT	+	+	+	+	+	0
Unigene1817_MT	+	+	+	+	0	0
Unigene1818_MT	0	0	0	0	0	0
Unigene1819_MT	+	+	0	0	0	0
Unigene1820_MT	-	-	0	0	0	0
Unigene1821_MT	-	-	-	0	0	0
Unigene1822_MT	0	0	0	0	0	0
Unigene1823_MT	+	+	+	+	0	0
Unigene1824_MT	0	0	0	0	0	0
Unigene1825_MT	0	0	0	0	0	0
Unigene1826_MT	-	-	-	-	-	0
Unigene1827_MT	-	-	-	-	-	0
Unigene1828_MT	-	-	0	0	0	0
Unigene1829_MT	-	-	-	-	0	0
Unigene1830_MT	-	-	-	0	0	0
Unigene1831_MT	+	+	+	+	0	0
Unigene1832_MT	0	0	0	0	0	0
Unigene1833_MT	0	0	0	0	0	0
Unigene1834_MT	-	-	0	0	0	0
Unigene1835_MT	-	-	0	0	0	0
Unigene1836_MT	0	0	0	0	0	0
Unigene1837_MT	-	-	-	0	0	0
Unigene1838_MT	+	+	+	+	+	0
Unigene1839_MT	-	-	0	0	0	0
Unigene1840_MT	-	-	-	-	-	0
Unigene1841_MT	+	+	+	+	0	0
Unigene1842_MT	-	-	0	0	0	0
Unigene1843_MT	-	-	-	-	-	0
Unigene1844_MT	+	+	+	+	+	0
Unigene1845_MT	-	-	-	-	-	0
Unigene1846_MT	0	0	0	0	0	0
Unigene1847_MT	-	-	-	0	-	0
Unigene1848_MT	0	0	0	0	0	0
Unigene1849_MT	0	0	0	0	0	0
Unigene1850_MT	-	-	-	-	0	0
Unigene1851_MT	+	+	+	0	0	0
Unigene1852_MT	0	0	0	0	0	0
Unigene1853_MT	0	0	0	0	0	0
Unigene1854_MT	+	+	+	0	0	0
Unigene1855_MT	-	-	0	0	0	0
Unigene1856_MT	+	0	0	0	0	+
Unigene1857_MT	-	0	0	0	0	-
Unigene1858_MT	-	-	-	-	0	0
Unigene1859_MT	+	+	0	0	0	0
Unigene1860_MT	-	-	-	-	-	0
Unigene1861_MT	-	-	0	0	0	0
Unigene1862_MT	-	-	0	0	0	0
Unigene1863_MT	+	+	+	+	0	0
Unigene1864_MT	-	-	0	0	0	0
Unigene1865_MT	-	-	-	0	0	0
Unigene1866_MT	-	-	-	-	-	0
Unigene1867_MT	0	0	0	0	0	0
Unigene1868_MT	0	0	0	0	0	0
Unigene1869_MT	+	+	0	0	0	0
Unigene1870_MT	-	-	-	-	0	0
Unigene1871_MT	-	-	0	0	0	0
Unigene1872_MT	0	0	0	0	0	0
Unigene1873_MT	0	0	0	0	0	0
Unigene1874_MT	-	-	0	0	0	0
Unigene1875_MT	+	+	+	0	0	0
Unigene1876_MT	0	0	0	0	0	0
Unigene1877_MT	+	+	+	+	0	0
Unigene1878_MT	0	0	0	0	0	0
Unigene1879_MT	0	0	0	0	0	0
Unigene1880_MT	0	0	0	0	0	0
Unigene1881_MT	0	0	0	0	0	0
Unigene1882_MT	0	0	0	0	0	0
Unigene1883_MT	-	-	-	-	0	0
Unigene1884_MT	+	+	+	+	0	0
Unigene1885_MT	-	-	-	0	0	0
Unigene1886_MT	-	-	-	0	0	0
Unigene1887_MT	0	0	0	0	0	0
Unigene1888_MT	0	0	0	0	0	0
Unigene1889_MT	0	0	0	0	0	0
Unigene1890_MT	-	-	-	0	0	0
Unigene1891_MT	-	-	-	-	0	0
Unigene1892_MT	-	-	0	0	0	0
Unigene1893_MT	0	0	0	0	0	0
Unigene1894_MT	+	+	+	0	0	0
Unigene1895_MT	0	0	0	0	0	0
Unigene1896_MT	-	-	-	0	-	0
Unigene1897_MT	0	0	0	0	0	0
Unigene1898_MT	0	0	0	0	0	0
Unigene1899_MT	+	+	+	+	+	0
Unigene1900_MT	-	0	0	0	0	-
Unigene1901_MT	+	+	+	+	+	0
Unigene1902_MT	+	+	+	0	0	0
Unigene1903_MT	+	+	+	0	0	0
Unigene1904_MT	+	+	+	+	0	0
Unigene1905_MT	0	0	0	0	0	0
Unigene1906_MT	+	+	+	0	0	0
Unigene1907_MT	-	-	0	0	0	0
Unigene1908_MT	-	-	-	-	0	0
Unigene1909_MT	+	+	0	+	0	0
Unigene1910_MT	0	0	0	0	0	0
Unigene1911_MT	-	-	-	0	-	0
Unigene1912_MT	-	-	0	0	0	0
Unigene1913_MT	-	-	-	0	0	0
Unigene1914_MT	-	-	-	-	-	0
Unigene1915_MT	0	0	0	0	0	0
Unigene1916_MT	0	0	0	0	0	0
Unigene1917_MT	+	+	+	+	0	0
Unigene1918_MT	0	0	0	0	0	0
Unigene1919_MT	-	-	-	-	-	0
Unigene1920_MT	+	+	0	0	0	0
Unigene1921_MT	0	0	0	0	0	0
Unigene1922_MT	0	0	0	0	0	0
Unigene1923_MT	-	-	-	-	0	0
Unigene1924_MT	0	0	0	0	0	0
Unigene1925_MT	+	+	+	+	+	0
Unigene1926_MT	0	0	0	0	0	0
Unigene1927_MT	+	+	0	0	0	0
Unigene1928_MT	-	-	-	-	-	0
Unigene1929_MT	0	0	0	0	0	0
Unigene1930_MT	0	0	0	0	0	0
Unigene1931_MT	+	+	+	0	+	0
Unigene1932_MT	0	0	0	0	0	0
Unigene1933_MT	0	0	0	0	0	0
Unigene1934_MT	+	+	+	+	0	0
Unigene1935_MT	+	+	+	+	+	0
Unigene1936_MT	-	-	-	-	0	0
Unigene1937_MT	-	-	-	-	0	0
Unigene1938_MT	+	+	+	+	+	0
Unigene1939_MT	+	+	0	0	0	0
Unigene1940_MT	0	0	0	0	0	0
Unigene1941_MT	-	-	0	0	0	0
Unigene1942_MT	-	-	-	-	-	0
Unigene1943_MT	0	0	0	0	0	0
Unigene1944_MT	0	0	0	0	0	0
Unigene1945_MT	0	0	0	0	0	0
Unigene1946_MT	-	-	-	-	-	0
Unigene1947_MT	+	+	0	0	0	0
Unigene1948_MT	-	-	0	0	0	0
Unigene1949_MT	-	-	-	0	-	0
Unigene1950_MT	+	+	+	+	+	0
Unigene1951_MT	-	-	-	0	-	0
Unigene1952_MT	0	0	0	0	0	0
Unigene1953_MT	0	0	0	0	0	0
Unigene1954_MT	+	+	+	+	+	0
Unigene1955_MT	+	+	+	+	0	0
Unigene1956_MT	0	0	0	0	0	0
Unigene1957_MT	-	-	-	-	-	0
Unigene1958_MT	-	-	-	-	-	0
Unigene1959_MT	0	0	0	0	0	0
Unigene1960_MT	+	+	+	0	0	0
Unigene1961_MT	+	+	0	0	0	0
Unigene1962_MT	0	0	0	0	0	0
Unigene1963_MT	0	0	0	0	0	0
Unigene1964_MT	-	-	0	0	0	0
Unigene1965_MT	0	0	0	0	0	0
Unigene1966_MT	0	0	0	0	0	0
Unigene1967_MT	+	+	+	0	0	0
Unigene1968_MT	-	-	-	-	0	0
Unigene1969_MT	+	+	+	0	0	0
Unigene1970_MT	-	-	0	0	0	0
Unigene1971_MT	-	-	0	0	0	0
Unigene1972_MT	+	+	+	+	+	0
Unigene1973_MT	-	-	0	0	0	0
Unigene1974_MT	+	+	+	0	0	0
Unigene1975_MT	0	0	0	0	0	0
Unigene1976_MT	+	+	+	0	0	0
Unigene1977_MT	-	-	0	0	0	0
Unigene1978_MT	0	0	0	0	0	0
Unigene1979_MT	+	+	+	0	0	0
Unigene1980_MT	-	-	-	-	-	0
Unigene1981_MT	+	+	0	0	0	0
Unigene1982_MT	+	+	+	+	0	0
Unigene1983_MT	0	0	0	0	0	0
Unigene1984_MT	+	+	+	+	0	0
Unigene1985_MT	0	0	0	0	0	0
Unigene1986_MT	-	-	-	0	0	0
Unigene1987_MT	+	+	0	0	0	+
Unigene1988_MT	+	+	0	0	0	0
Unigene1989_MT	0	0	0	0	0	0
Unigene1990_MT	+	+	+	0	0	0
Unigene1991_MT	0	0	0	0	0	0
Unigene1992_MT	0	0	0	0	0	0
Unigene1993_MT	0	0	0	0	0	0
Unigene1994_MT	0	0	0	0	0	0
Unigene1995_MT	+	+	+	+	0	0
Unigene1996_MT	-	-	-	0	0	0
Unigene1997_MT	-	-	-	-	-	0
Unigene1998_MT	+	+	+	0	0	0
Unigene1999_MT	+	+	+	0	0	0
[truncated: 29,469 more rows]
