# Supplementary material for: Transcriptome profile analysis of flowering molecular processes of early flowering trifoliate orange mutant and the wild-type [Poncirus trifoliata (L.) Raf.] by massively parallel signature sequencing
Source: BMC Genomics. 2011 Jan 26;12:63. doi: 10.1186/1471-2164-12-63 (PMC3039610; doi:10.1186/1471-2164-12-63)
Supplement: Additional file 3 — Expression of unigenes in the MT. The table lists sense and antisense expression genes of MT. [file 1471-2164-12-63-S3.XLS]

## Sheet: Sheet1
Gene ID	Orientation	Nr	Swissprot	Kegg	Cog	ESTscan
Unigene1_WT	-	-	-	-	0	0
Unigene2_WT	-	-	-	-	-	0
Unigene3_WT	-	-	-	0	0	0
Unigene4_WT	+	+	0	+	0	0
Unigene5_WT	+	+	+	+	+	0
Unigene6_WT	-	-	-	-	-	0
Unigene7_WT	+	+	+	+	+	0
Unigene8_WT	+	+	+	0	0	0
Unigene9_WT	+	+	+	+	0	0
Unigene10_WT	+	+	+	0	+	0
Unigene11_WT	0	0	0	0	0	0
Unigene12_WT	-	-	0	0	0	0
Unigene13_WT	+	+	0	0	0	0
Unigene14_WT	+	+	+	+	0	0
Unigene15_WT	+	+	0	+	0	0
Unigene16_WT	-	-	-	-	-	0
Unigene17_WT	-	-	-	0	0	0
Unigene18_WT	0	0	0	0	0	0
Unigene19_WT	-	-	0	-	0	0
Unigene20_WT	-	-	-	-	-	0
Unigene21_WT	+	+	+	0	0	0
Unigene22_WT	-	-	-	0	0	0
Unigene23_WT	-	-	-	0	0	0
Unigene24_WT	-	-	-	0	-	0
Unigene25_WT	-	-	0	0	-	0
Unigene26_WT	-	-	0	0	0	0
Unigene27_WT	0	0	0	0	0	0
Unigene28_WT	+	+	+	0	0	0
Unigene29_WT	-	-	-	-	0	0
Unigene30_WT	+	+	0	0	0	0
Unigene31_WT	0	0	0	0	0	0
Unigene32_WT	-	-	-	0	0	0
Unigene33_WT	+	+	+	0	0	0
Unigene34_WT	+	+	+	+	+	0
Unigene35_WT	+	+	0	0	0	0
Unigene36_WT	+	+	+	0	0	0
Unigene37_WT	+	+	+	0	0	0
Unigene38_WT	+	+	+	+	0	0
Unigene39_WT	-	-	-	-	-	0
Unigene40_WT	-	-	-	0	0	0
Unigene41_WT	-	-	-	-	0	0
Unigene42_WT	-	-	0	0	0	0
Unigene43_WT	-	-	-	-	-	0
Unigene44_WT	-	-	-	-	-	0
Unigene45_WT	0	0	0	0	0	0
Unigene46_WT	-	-	0	-	0	0
Unigene47_WT	0	0	0	0	0	0
Unigene48_WT	-	-	0	-	0	0
Unigene49_WT	+	+	+	+	+	0
Unigene50_WT	+	+	+	+	+	0
Unigene51_WT	+	+	+	+	+	0
Unigene52_WT	0	0	0	0	0	0
Unigene53_WT	-	-	0	0	0	0
Unigene54_WT	-	-	0	0	0	0
Unigene55_WT	-	-	-	-	-	0
Unigene56_WT	+	+	+	+	+	0
Unigene57_WT	+	+	0	0	0	0
Unigene58_WT	+	+	0	0	0	0
Unigene59_WT	+	+	0	+	0	0
Unigene60_WT	-	-	-	-	-	0
Unigene61_WT	0	0	0	0	0	0
Unigene62_WT	-	-	-	-	-	0
Unigene63_WT	-	-	0	0	0	0
Unigene64_WT	0	0	0	0	0	0
Unigene65_WT	-	-	-	0	0	0
Unigene66_WT	-	-	0	0	0	0
Unigene67_WT	+	+	+	+	-	0
Unigene68_WT	-	-	0	0	0	0
Unigene69_WT	0	0	0	0	0	0
Unigene70_WT	+	+	+	+	0	0
Unigene71_WT	0	0	0	0	0	0
Unigene72_WT	+	+	+	+	+	0
Unigene73_WT	+	+	+	+	0	0
Unigene74_WT	-	-	0	-	-	0
Unigene75_WT	+	+	+	+	0	0
Unigene76_WT	-	-	-	0	-	0
Unigene77_WT	+	+	+	+	0	0
Unigene78_WT	+	+	+	0	0	0
Unigene79_WT	-	-	-	0	-	0
Unigene80_WT	+	+	+	+	0	0
Unigene81_WT	0	0	0	0	0	0
Unigene82_WT	+	+	0	+	+	0
Unigene83_WT	0	0	0	0	0	0
Unigene84_WT	-	-	-	-	-	0
Unigene85_WT	-	-	-	-	-	0
Unigene86_WT	-	-	0	-	0	0
Unigene87_WT	0	0	0	0	0	0
Unigene88_WT	-	-	-	-	-	0
Unigene89_WT	-	-	0	0	0	0
Unigene90_WT	+	+	+	0	0	0
Unigene91_WT	0	0	0	0	0	0
Unigene92_WT	-	-	0	0	0	0
Unigene93_WT	-	-	-	0	0	0
Unigene94_WT	+	+	0	+	0	0
Unigene95_WT	0	0	0	0	0	0
Unigene96_WT	-	-	-	+	0	0
Unigene97_WT	-	-	-	0	0	0
Unigene98_WT	+	+	+	0	0	0
Unigene99_WT	-	-	0	0	0	0
Unigene100_WT	-	-	0	0	0	0
Unigene101_WT	+	+	+	0	0	0
Unigene102_WT	0	0	0	0	0	0
Unigene103_WT	-	-	-	-	-	0
Unigene104_WT	-	-	0	0	0	0
Unigene105_WT	+	+	0	0	0	0
Unigene106_WT	0	0	0	0	0	0
Unigene107_WT	-	-	0	0	0	0
Unigene108_WT	+	+	+	+	+	0
Unigene109_WT	+	+	+	0	+	0
Unigene110_WT	+	+	+	+	+	0
Unigene111_WT	+	+	+	0	0	0
Unigene112_WT	+	+	0	0	0	0
Unigene113_WT	+	+	+	+	+	0
Unigene114_WT	-	-	-	-	-	0
Unigene115_WT	+	+	+	+	0	0
Unigene116_WT	-	-	-	-	0	0
Unigene117_WT	+	+	+	0	0	0
Unigene118_WT	-	-	-	-	-	0
Unigene119_WT	+	+	+	0	+	0
Unigene120_WT	-	-	0	0	0	-
Unigene121_WT	+	+	0	0	0	+
Unigene122_WT	-	-	0	0	0	0
Unigene123_WT	0	0	0	0	0	0
Unigene124_WT	+	+	0	0	0	+
Unigene125_WT	+	+	0	0	0	0
Unigene126_WT	+	0	0	0	0	+
Unigene127_WT	+	+	0	0	0	0
Unigene128_WT	+	+	0	0	0	0
Unigene129_WT	+	+	+	+	+	0
Unigene130_WT	-	-	-	-	-	0
Unigene131_WT	+	+	+	0	0	0
Unigene132_WT	+	+	+	+	+	0
Unigene133_WT	+	+	+	0	+	0
Unigene134_WT	+	+	0	0	0	0
Unigene135_WT	+	0	0	0	0	+
Unigene136_WT	0	0	0	0	0	0
Unigene137_WT	0	0	0	0	0	0
Unigene138_WT	+	+	+	+	+	0
Unigene139_WT	-	-	0	0	0	0
Unigene140_WT	-	-	-	0	0	0
Unigene141_WT	-	-	-	-	-	0
Unigene142_WT	0	0	0	0	0	0
Unigene143_WT	-	-	-	0	-	0
Unigene144_WT	+	+	+	0	0	0
Unigene145_WT	0	0	0	0	0	0
Unigene146_WT	+	+	+	+	+	0
Unigene147_WT	0	0	0	0	0	0
Unigene148_WT	+	+	+	+	+	0
Unigene149_WT	0	0	0	0	0	0
Unigene150_WT	+	+	+	+	+	0
Unigene151_WT	+	+	+	+	0	0
Unigene152_WT	0	0	0	0	0	0
Unigene153_WT	+	+	+	+	0	0
Unigene154_WT	0	0	0	0	0	0
Unigene155_WT	0	0	0	0	0	0
Unigene156_WT	-	-	0	0	0	0
Unigene157_WT	+	+	0	0	0	0
Unigene158_WT	+	+	+	+	+	0
Unigene159_WT	+	0	0	0	0	+
Unigene160_WT	+	+	0	+	0	0
Unigene161_WT	+	+	+	+	+	0
Unigene162_WT	+	+	+	0	0	0
Unigene163_WT	0	0	0	0	0	0
Unigene164_WT	-	-	0	0	0	0
Unigene165_WT	0	0	0	0	0	0
Unigene166_WT	-	-	0	0	0	0
Unigene167_WT	-	-	0	0	0	0
Unigene168_WT	0	0	0	0	0	0
Unigene169_WT	0	0	0	0	0	0
Unigene170_WT	+	+	+	+	+	0
Unigene171_WT	0	0	0	0	0	0
Unigene172_WT	+	+	+	+	+	0
Unigene173_WT	-	-	-	0	0	0
Unigene174_WT	+	+	+	0	0	0
Unigene175_WT	0	0	0	0	0	0
Unigene176_WT	+	0	0	0	0	+
Unigene177_WT	-	-	0	0	0	0
Unigene178_WT	+	+	0	+	0	0
Unigene179_WT	+	+	+	+	0	0
Unigene180_WT	-	-	-	-	0	0
Unigene181_WT	+	+	+	+	+	0
Unigene182_WT	0	0	0	0	0	0
Unigene183_WT	+	+	0	0	0	0
Unigene184_WT	+	+	+	0	0	0
Unigene185_WT	-	-	-	-	-	0
Unigene186_WT	-	-	-	-	-	0
Unigene187_WT	+	+	+	+	+	0
Unigene188_WT	+	+	+	+	0	0
Unigene189_WT	+	+	+	0	0	0
Unigene190_WT	+	+	+	+	+	0
Unigene191_WT	-	-	-	-	-	0
Unigene192_WT	-	-	-	0	0	0
Unigene193_WT	0	0	0	0	0	0
Unigene194_WT	0	0	0	0	0	0
Unigene195_WT	+	+	+	+	+	0
Unigene196_WT	+	+	+	+	0	0
Unigene197_WT	-	-	-	0	0	0
Unigene198_WT	+	+	+	+	0	0
Unigene199_WT	-	0	0	0	0	-
Unigene200_WT	-	-	-	-	0	0
Unigene201_WT	-	0	0	-	0	0
Unigene202_WT	+	+	+	+	+	0
Unigene203_WT	-	-	0	0	0	0
Unigene204_WT	0	0	0	0	0	0
Unigene205_WT	0	0	0	0	0	0
Unigene206_WT	0	0	0	0	0	0
Unigene207_WT	+	+	0	0	0	0
Unigene208_WT	-	-	-	-	-	0
Unigene209_WT	-	-	-	0	0	0
Unigene210_WT	0	0	0	0	0	0
Unigene211_WT	+	+	+	+	0	0
Unigene212_WT	-	-	0	0	0	0
Unigene213_WT	+	+	0	0	0	0
Unigene214_WT	0	0	0	0	0	0
Unigene215_WT	-	-	0	0	0	0
Unigene216_WT	0	0	0	0	0	0
Unigene217_WT	-	-	-	-	-	0
Unigene218_WT	-	-	-	0	0	0
Unigene219_WT	+	+	+	+	+	0
Unigene220_WT	0	0	0	0	0	0
Unigene221_WT	-	-	-	-	-	0
Unigene222_WT	-	-	-	-	-	0
Unigene223_WT	+	+	0	0	0	0
Unigene224_WT	-	-	-	0	-	0
Unigene225_WT	+	+	+	+	+	0
Unigene226_WT	-	-	-	0	0	0
Unigene227_WT	0	0	0	0	0	0
Unigene228_WT	0	0	0	0	0	0
Unigene229_WT	0	0	0	0	0	0
Unigene230_WT	+	+	+	+	0	0
Unigene231_WT	0	0	0	0	0	0
Unigene232_WT	0	0	0	0	0	0
Unigene233_WT	-	-	-	0	0	0
Unigene234_WT	+	+	+	+	+	0
Unigene235_WT	-	-	0	0	0	0
Unigene236_WT	+	+	+	0	0	0
Unigene237_WT	-	-	-	-	-	0
Unigene238_WT	+	+	+	0	0	0
Unigene239_WT	+	+	+	0	0	0
Unigene240_WT	0	0	0	0	0	0
Unigene241_WT	+	+	+	+	+	0
Unigene242_WT	+	+	+	0	0	0
Unigene243_WT	+	+	+	+	0	0
Unigene244_WT	+	0	0	0	0	+
Unigene245_WT	-	-	-	-	-	0
Unigene246_WT	-	-	0	0	0	0
Unigene247_WT	+	+	0	0	0	0
Unigene248_WT	-	-	0	0	0	0
Unigene249_WT	0	0	0	0	0	0
Unigene250_WT	+	+	0	0	0	0
Unigene251_WT	+	+	0	0	0	0
Unigene252_WT	-	-	0	0	0	0
Unigene253_WT	0	0	0	0	0	0
Unigene254_WT	+	+	+	+	+	0
Unigene255_WT	0	0	0	0	0	0
Unigene256_WT	0	0	0	0	0	0
Unigene257_WT	-	-	0	0	0	0
Unigene258_WT	-	-	0	0	0	0
Unigene259_WT	+	+	+	0	0	0
Unigene260_WT	-	-	-	0	0	0
Unigene261_WT	+	+	0	0	0	0
Unigene262_WT	-	-	0	0	0	0
Unigene263_WT	0	0	0	0	0	0
Unigene264_WT	0	0	0	0	0	0
Unigene265_WT	+	+	+	+	0	0
Unigene266_WT	+	+	+	+	0	0
Unigene267_WT	0	0	0	0	0	0
Unigene268_WT	0	0	0	0	0	0
Unigene269_WT	0	0	0	0	0	0
Unigene270_WT	+	+	+	0	0	0
Unigene271_WT	+	+	+	+	+	0
Unigene272_WT	-	-	0	0	0	0
Unigene273_WT	0	0	0	0	0	0
Unigene274_WT	0	0	0	0	0	0
Unigene275_WT	0	0	0	0	0	0
Unigene276_WT	0	0	0	0	0	0
Unigene277_WT	0	0	0	0	0	0
Unigene278_WT	+	+	0	0	0	0
Unigene279_WT	-	-	0	-	0	0
Unigene280_WT	-	-	0	0	0	0
Unigene281_WT	0	0	0	0	0	0
Unigene282_WT	+	+	+	+	+	0
Unigene283_WT	+	+	+	+	+	0
Unigene284_WT	-	-	-	0	0	0
Unigene285_WT	-	-	-	-	0	0
Unigene286_WT	-	-	-	-	0	0
Unigene287_WT	0	0	0	0	0	0
Unigene288_WT	-	-	-	0	0	0
Unigene289_WT	-	-	0	0	0	0
Unigene290_WT	-	-	-	0	0	0
Unigene291_WT	-	0	0	-	0	0
Unigene292_WT	-	-	-	0	0	0
Unigene293_WT	-	-	-	0	0	0
Unigene294_WT	-	0	0	0	0	-
Unigene295_WT	-	-	-	0	0	0
Unigene296_WT	+	+	+	+	+	0
Unigene297_WT	0	0	0	0	0	0
Unigene298_WT	+	+	+	0	0	0
Unigene299_WT	+	+	+	+	0	0
Unigene300_WT	+	+	+	+	0	0
Unigene301_WT	0	0	0	0	0	0
Unigene302_WT	0	0	0	0	0	0
Unigene303_WT	0	0	0	0	0	0
Unigene304_WT	-	-	0	0	0	0
Unigene305_WT	-	-	0	0	0	0
Unigene306_WT	0	0	0	0	0	0
Unigene307_WT	+	+	0	0	0	0
Unigene308_WT	-	-	-	-	-	0
Unigene309_WT	0	0	0	0	0	0
Unigene310_WT	0	0	0	0	0	0
Unigene311_WT	+	+	+	+	0	0
Unigene312_WT	+	+	+	+	+	0
Unigene313_WT	+	+	+	+	+	0
Unigene314_WT	-	-	-	-	0	0
Unigene315_WT	-	-	0	0	0	0
Unigene316_WT	-	-	-	-	0	0
Unigene317_WT	0	0	0	0	0	0
Unigene318_WT	+	+	0	0	0	0
Unigene319_WT	-	-	0	-	0	0
Unigene320_WT	+	+	+	+	0	0
Unigene321_WT	+	+	+	+	+	0
Unigene322_WT	-	-	-	-	0	0
Unigene323_WT	-	-	0	0	0	0
Unigene324_WT	0	0	0	0	0	0
Unigene325_WT	-	-	-	-	-	0
Unigene326_WT	+	+	0	0	0	0
Unigene327_WT	0	0	0	0	0	0
Unigene328_WT	+	+	0	0	0	0
Unigene329_WT	0	0	0	0	0	0
Unigene330_WT	-	-	-	-	-	0
Unigene331_WT	-	-	-	-	0	0
Unigene332_WT	0	0	0	0	0	0
Unigene333_WT	0	0	0	0	0	0
Unigene334_WT	-	-	-	-	0	0
Unigene335_WT	+	+	0	0	0	0
Unigene336_WT	0	0	0	0	0	0
Unigene337_WT	-	-	-	-	-	0
Unigene338_WT	-	-	0	0	0	0
Unigene339_WT	0	0	0	0	0	0
Unigene340_WT	+	+	+	+	0	0
Unigene341_WT	+	+	0	0	0	0
Unigene342_WT	-	-	-	0	0	0
Unigene343_WT	-	-	-	-	-	0
Unigene344_WT	+	+	0	0	0	0
Unigene345_WT	0	0	0	0	0	0
Unigene346_WT	0	0	0	0	0	0
Unigene347_WT	-	-	-	-	-	0
Unigene348_WT	+	0	0	0	0	+
Unigene349_WT	0	0	0	0	0	0
Unigene350_WT	+	+	+	0	0	0
Unigene351_WT	0	0	0	0	0	0
Unigene352_WT	0	0	0	0	0	0
Unigene353_WT	+	+	+	+	+	0
Unigene354_WT	0	0	0	0	0	0
Unigene355_WT	+	+	0	0	0	0
Unigene356_WT	0	0	0	0	0	0
Unigene357_WT	0	0	0	0	0	0
Unigene358_WT	0	0	0	0	0	0
Unigene359_WT	-	-	0	0	0	0
Unigene360_WT	0	0	0	0	0	0
Unigene361_WT	0	0	0	0	0	0
Unigene362_WT	+	+	+	+	+	0
Unigene363_WT	-	-	0	0	0	0
Unigene364_WT	0	0	0	0	0	0
Unigene365_WT	-	-	0	0	0	0
Unigene366_WT	0	0	0	0	0	0
Unigene367_WT	-	-	-	0	0	-
Unigene368_WT	+	+	+	0	0	0
Unigene369_WT	-	-	-	0	0	0
Unigene370_WT	0	0	0	0	0	0
Unigene371_WT	+	+	0	0	0	0
Unigene372_WT	+	+	0	0	0	0
Unigene373_WT	-	-	-	-	-	0
Unigene374_WT	0	0	0	0	0	0
Unigene375_WT	-	-	0	0	0	0
Unigene376_WT	+	+	+	0	0	0
Unigene377_WT	-	-	-	-	0	0
Unigene378_WT	+	+	0	0	0	0
Unigene379_WT	-	-	0	0	0	0
Unigene380_WT	+	+	+	+	+	-
Unigene381_WT	-	-	-	-	-	0
Unigene382_WT	+	+	0	+	0	+
Unigene383_WT	-	-	0	0	0	0
Unigene384_WT	+	+	0	+	0	0
Unigene385_WT	-	-	-	-	-	0
Unigene386_WT	+	+	+	0	0	0
Unigene387_WT	+	+	+	+	+	0
Unigene388_WT	+	+	-	0	-	0
Unigene389_WT	+	+	0	0	0	0
Unigene390_WT	0	0	0	0	0	0
Unigene391_WT	-	-	-	-	0	0
Unigene392_WT	0	0	0	0	0	0
Unigene393_WT	-	-	-	-	-	0
Unigene394_WT	+	+	+	0	0	0
Unigene395_WT	-	-	-	-	-	0
Unigene396_WT	+	+	+	0	+	0
Unigene397_WT	+	+	0	0	0	0
Unigene398_WT	+	+	+	+	0	0
Unigene399_WT	+	+	0	0	0	0
Unigene400_WT	+	+	0	0	0	0
Unigene401_WT	0	0	0	0	0	0
Unigene402_WT	0	0	0	0	0	0
Unigene403_WT	+	+	0	0	0	0
Unigene404_WT	-	-	-	0	0	0
Unigene405_WT	+	+	+	+	0	0
Unigene406_WT	-	-	-	-	-	0
Unigene407_WT	-	-	-	0	-	0
Unigene408_WT	-	-	-	-	0	0
Unigene409_WT	0	0	0	0	0	0
Unigene410_WT	0	0	0	0	0	0
Unigene411_WT	+	+	+	+	0	0
Unigene412_WT	-	-	-	-	0	0
Unigene413_WT	-	-	-	-	0	0
Unigene414_WT	0	0	0	0	0	0
Unigene415_WT	+	+	+	+	0	0
Unigene416_WT	-	-	-	0	0	0
Unigene417_WT	-	-	0	0	0	0
Unigene418_WT	0	0	0	0	0	0
Unigene419_WT	0	0	0	0	0	0
Unigene420_WT	0	0	0	0	0	0
Unigene421_WT	-	-	-	-	-	0
Unigene422_WT	+	+	0	0	0	0
Unigene423_WT	+	+	+	+	0	0
Unigene424_WT	0	0	0	0	0	0
Unigene425_WT	-	-	-	-	-	0
Unigene426_WT	+	+	0	0	0	0
Unigene427_WT	0	0	0	0	0	0
Unigene428_WT	+	+	+	0	+	0
Unigene429_WT	0	0	0	0	0	0
Unigene430_WT	-	-	0	-	0	0
Unigene431_WT	+	+	+	+	0	0
Unigene432_WT	-	-	0	0	0	0
Unigene433_WT	-	-	0	0	0	0
Unigene434_WT	-	-	0	0	0	0
Unigene435_WT	-	-	-	-	-	0
Unigene436_WT	0	0	0	0	0	0
Unigene437_WT	+	+	+	+	+	0
Unigene438_WT	+	+	+	0	0	+
Unigene439_WT	+	+	+	0	0	0
Unigene440_WT	+	+	+	0	0	0
Unigene441_WT	-	-	-	-	0	0
Unigene442_WT	+	+	+	+	+	0
Unigene443_WT	0	0	0	0	0	0
Unigene444_WT	+	+	0	0	0	0
Unigene445_WT	-	-	-	0	0	0
Unigene446_WT	0	0	0	0	0	0
Unigene447_WT	-	-	-	0	0	0
Unigene448_WT	-	-	0	0	0	0
Unigene449_WT	-	-	0	0	0	0
Unigene450_WT	+	+	+	0	0	0
Unigene451_WT	+	+	0	0	0	0
Unigene452_WT	+	+	+	0	0	0
Unigene453_WT	0	0	0	0	0	0
Unigene454_WT	+	+	+	+	0	0
Unigene455_WT	-	-	-	-	-	0
Unigene456_WT	+	+	+	0	0	0
Unigene457_WT	0	0	0	0	0	0
Unigene458_WT	0	0	0	0	0	0
Unigene459_WT	0	0	0	0	0	0
Unigene460_WT	-	-	-	-	-	0
Unigene461_WT	+	+	0	0	0	0
Unigene462_WT	-	-	-	0	-	0
Unigene463_WT	+	+	+	0	0	0
Unigene464_WT	-	-	-	-	0	0
Unigene465_WT	-	-	-	+	0	0
Unigene466_WT	0	0	0	0	0	0
Unigene467_WT	+	+	+	+	+	0
Unigene468_WT	0	0	0	0	0	0
Unigene469_WT	+	+	+	+	0	0
Unigene470_WT	-	-	-	-	-	0
Unigene471_WT	-	-	-	0	0	0
Unigene472_WT	0	0	0	0	0	0
Unigene473_WT	0	0	0	0	0	0
Unigene474_WT	+	+	0	0	0	0
Unigene475_WT	-	-	-	-	-	0
Unigene476_WT	0	0	0	0	0	0
Unigene477_WT	-	-	-	-	0	0
Unigene478_WT	-	-	-	-	-	0
Unigene479_WT	+	+	0	0	0	0
Unigene480_WT	+	+	+	+	0	0
Unigene481_WT	0	0	0	0	0	0
Unigene482_WT	-	-	0	0	0	0
Unigene483_WT	-	-	0	0	0	-
Unigene484_WT	-	-	-	-	0	0
Unigene485_WT	0	0	0	0	0	0
Unigene486_WT	-	-	-	0	0	0
Unigene487_WT	0	0	0	0	0	0
Unigene488_WT	+	+	+	+	+	0
Unigene489_WT	-	-	-	0	-	0
Unigene490_WT	-	-	-	-	-	0
Unigene491_WT	+	+	0	0	0	0
Unigene492_WT	0	0	0	0	0	0
Unigene493_WT	0	0	0	0	0	0
Unigene494_WT	-	-	-	-	0	0
Unigene495_WT	0	0	0	0	0	0
Unigene496_WT	0	0	0	0	0	0
Unigene497_WT	-	-	0	0	0	0
Unigene498_WT	0	0	0	0	0	0
Unigene499_WT	0	0	0	0	0	0
Unigene500_WT	-	-	-	-	0	0
Unigene501_WT	+	+	0	0	0	0
Unigene502_WT	+	+	0	0	0	0
Unigene503_WT	+	+	0	0	0	0
Unigene504_WT	0	0	0	0	0	0
Unigene505_WT	0	0	0	0	0	0
Unigene506_WT	-	-	-	0	0	0
Unigene507_WT	0	0	0	0	0	0
Unigene508_WT	-	-	-	0	0	0
Unigene509_WT	0	0	0	0	0	0
Unigene510_WT	0	0	0	0	0	0
Unigene511_WT	-	-	-	-	0	0
Unigene512_WT	0	0	0	0	0	0
Unigene513_WT	-	-	-	-	-	0
Unigene514_WT	-	-	-	0	0	0
Unigene515_WT	-	-	0	0	0	0
Unigene516_WT	-	-	-	0	0	0
Unigene517_WT	+	+	+	0	0	0
Unigene518_WT	0	0	0	0	0	0
Unigene519_WT	0	0	0	0	0	0
Unigene520_WT	-	-	0	0	0	0
Unigene521_WT	0	0	0	0	0	0
Unigene522_WT	0	0	0	0	0	0
Unigene523_WT	+	+	+	0	0	0
Unigene524_WT	+	+	+	+	0	0
Unigene525_WT	-	-	-	-	-	0
Unigene526_WT	+	+	+	+	0	0
Unigene527_WT	+	+	0	0	0	0
Unigene528_WT	-	-	0	0	0	0
Unigene529_WT	-	-	-	-	-	0
Unigene530_WT	+	+	+	+	+	0
Unigene531_WT	-	-	-	-	0	0
Unigene532_WT	+	+	0	0	0	0
Unigene533_WT	-	-	-	-	0	0
Unigene534_WT	0	0	0	0	0	0
Unigene535_WT	+	+	+	+	+	0
Unigene536_WT	+	+	+	+	+	0
Unigene537_WT	0	0	0	0	0	0
Unigene538_WT	+	+	+	+	0	0
Unigene539_WT	-	-	-	-	0	0
Unigene540_WT	+	+	+	+	+	0
Unigene541_WT	-	-	-	-	-	0
Unigene542_WT	0	0	0	0	0	0
Unigene543_WT	0	0	0	0	0	0
Unigene544_WT	-	-	0	0	0	0
Unigene545_WT	+	+	+	+	+	0
Unigene546_WT	-	-	0	0	0	0
Unigene547_WT	0	0	0	0	0	0
Unigene548_WT	+	+	+	0	0	0
Unigene549_WT	+	+	+	0	0	0
Unigene550_WT	0	0	0	0	0	0
Unigene551_WT	0	0	0	0	0	0
Unigene552_WT	0	0	0	0	0	0
Unigene553_WT	+	+	+	+	+	0
Unigene554_WT	-	-	-	0	-	0
Unigene555_WT	-	-	0	0	0	0
Unigene556_WT	0	0	0	0	0	0
Unigene557_WT	+	+	+	+	+	0
Unigene558_WT	-	-	-	-	0	0
Unigene559_WT	0	0	0	0	0	0
Unigene560_WT	-	-	0	0	0	0
Unigene561_WT	+	+	0	0	0	0
Unigene562_WT	+	+	0	0	0	0
Unigene563_WT	+	+	+	+	0	0
Unigene564_WT	+	+	+	+	0	0
Unigene565_WT	+	+	+	+	0	0
Unigene566_WT	+	+	+	+	0	0
Unigene567_WT	0	0	0	0	0	0
Unigene568_WT	0	0	0	0	0	0
Unigene569_WT	-	-	-	0	0	0
Unigene570_WT	0	0	0	0	0	0
Unigene571_WT	-	-	-	0	0	0
Unigene572_WT	+	+	+	+	+	0
Unigene573_WT	+	+	+	+	+	0
Unigene574_WT	0	0	0	0	0	0
Unigene575_WT	+	+	+	0	+	0
Unigene576_WT	0	0	0	0	0	0
Unigene577_WT	-	-	-	-	-	0
Unigene578_WT	0	0	0	0	0	0
Unigene579_WT	-	-	-	0	0	0
Unigene580_WT	-	-	-	0	0	0
Unigene581_WT	-	-	0	0	0	0
Unigene582_WT	0	0	0	0	0	0
Unigene583_WT	+	+	0	0	0	0
Unigene584_WT	+	+	+	+	+	0
Unigene585_WT	-	-	-	0	0	0
Unigene586_WT	0	0	0	0	0	0
Unigene587_WT	+	+	+	0	0	0
Unigene588_WT	-	-	0	0	0	0
Unigene589_WT	0	0	0	0	0	0
Unigene590_WT	0	0	0	0	0	0
Unigene591_WT	+	+	+	+	+	0
Unigene592_WT	-	-	0	0	0	0
Unigene593_WT	+	+	+	+	+	0
Unigene594_WT	+	+	+	+	0	0
Unigene595_WT	+	+	0	0	0	0
Unigene596_WT	0	0	0	0	0	0
Unigene597_WT	-	-	-	-	-	0
Unigene598_WT	-	-	-	0	-	0
Unigene599_WT	0	0	0	0	0	0
Unigene600_WT	+	+	+	0	0	0
Unigene601_WT	+	+	+	+	0	0
Unigene602_WT	0	0	0	0	0	0
Unigene603_WT	0	0	0	0	0	0
Unigene604_WT	+	+	+	+	0	0
Unigene605_WT	-	-	0	0	0	0
Unigene606_WT	+	+	+	0	0	0
Unigene607_WT	+	+	0	+	0	0
Unigene608_WT	+	+	+	0	0	0
Unigene609_WT	+	+	+	+	+	0
Unigene610_WT	0	0	0	0	0	0
Unigene611_WT	-	-	-	-	-	0
Unigene612_WT	+	+	0	0	0	0
Unigene613_WT	+	+	+	+	0	0
Unigene614_WT	+	+	+	+	+	0
Unigene615_WT	0	0	0	0	0	0
Unigene616_WT	+	+	+	0	0	0
Unigene617_WT	+	+	0	0	0	0
Unigene618_WT	-	-	-	0	0	0
Unigene619_WT	+	+	+	0	0	0
Unigene620_WT	+	+	+	+	0	0
Unigene621_WT	0	0	0	0	0	0
Unigene622_WT	-	-	-	-	0	-
Unigene623_WT	0	0	0	0	0	0
Unigene624_WT	-	-	0	0	0	0
Unigene625_WT	+	+	+	0	0	0
Unigene626_WT	+	+	+	+	+	0
Unigene627_WT	0	0	0	0	0	0
Unigene628_WT	-	-	-	-	-	0
Unigene629_WT	-	-	0	0	0	0
Unigene630_WT	-	-	-	-	-	0
Unigene631_WT	+	+	+	+	+	0
Unigene632_WT	0	0	0	0	0	0
Unigene633_WT	-	-	0	0	0	-
Unigene634_WT	+	+	+	0	0	0
Unigene635_WT	0	0	0	0	0	0
Unigene636_WT	+	+	+	+	0	0
Unigene637_WT	-	-	-	-	-	0
Unigene638_WT	+	+	+	0	0	0
Unigene639_WT	-	-	-	-	0	0
Unigene640_WT	-	-	-	0	0	0
Unigene641_WT	-	0	0	0	0	-
Unigene642_WT	0	0	0	0	0	0
Unigene643_WT	+	+	+	+	+	0
Unigene644_WT	0	0	0	0	0	0
Unigene645_WT	+	+	0	0	0	0
Unigene646_WT	+	0	0	0	0	+
Unigene647_WT	0	0	0	0	0	0
Unigene648_WT	-	-	0	0	0	0
Unigene649_WT	-	0	0	0	0	-
Unigene650_WT	0	0	0	0	0	0
Unigene651_WT	-	-	-	0	0	0
Unigene652_WT	-	-	0	0	0	0
Unigene653_WT	0	0	0	0	0	0
Unigene654_WT	+	+	0	0	0	0
Unigene655_WT	-	-	-	0	-	0
Unigene656_WT	0	0	0	0	0	0
Unigene657_WT	0	0	0	0	0	0
Unigene658_WT	-	-	0	0	0	0
Unigene659_WT	-	-	-	0	-	0
Unigene660_WT	+	+	+	+	0	0
Unigene661_WT	+	+	+	+	+	0
Unigene662_WT	+	+	+	+	+	0
Unigene663_WT	0	0	0	0	0	0
Unigene664_WT	-	-	-	-	-	0
Unigene665_WT	+	+	0	0	0	0
Unigene666_WT	0	0	0	0	0	0
Unigene667_WT	0	0	0	0	0	0
Unigene668_WT	-	-	-	0	-	0
Unigene669_WT	0	0	0	0	0	0
Unigene670_WT	-	-	-	0	0	0
Unigene671_WT	0	0	0	0	0	0
Unigene672_WT	+	+	+	0	0	0
Unigene673_WT	0	0	0	0	0	0
Unigene674_WT	-	-	-	-	-	0
Unigene675_WT	+	+	+	+	0	0
Unigene676_WT	0	0	0	0	0	0
Unigene677_WT	0	0	0	0	0	0
Unigene678_WT	-	-	-	0	0	0
Unigene679_WT	+	+	0	0	0	0
Unigene680_WT	0	0	0	0	0	0
Unigene681_WT	-	-	-	0	0	0
Unigene682_WT	-	-	-	0	0	0
Unigene683_WT	-	-	-	-	-	0
Unigene684_WT	+	+	0	0	0	0
Unigene685_WT	+	+	+	0	0	0
Unigene686_WT	0	0	0	0	0	0
Unigene687_WT	+	+	0	0	0	0
Unigene688_WT	+	+	+	+	+	0
Unigene689_WT	0	0	0	0	0	0
Unigene690_WT	0	0	0	0	0	0
Unigene691_WT	+	+	+	0	0	0
Unigene692_WT	-	-	0	0	0	0
Unigene693_WT	0	0	0	0	0	0
Unigene694_WT	+	+	+	0	0	0
Unigene695_WT	+	+	+	+	+	0
Unigene696_WT	-	-	0	0	0	0
Unigene697_WT	+	+	0	0	0	0
Unigene698_WT	+	+	+	+	+	0
Unigene699_WT	0	0	0	0	0	0
Unigene700_WT	+	0	0	0	0	+
Unigene701_WT	+	+	0	0	0	0
Unigene702_WT	-	-	0	0	0	0
Unigene703_WT	+	+	0	0	0	0
Unigene704_WT	-	-	0	0	0	0
Unigene705_WT	+	+	0	+	0	0
Unigene706_WT	0	0	0	0	0	0
Unigene707_WT	0	0	0	0	0	0
Unigene708_WT	0	0	0	0	0	0
Unigene709_WT	-	-	-	-	0	+
Unigene710_WT	0	0	0	0	0	0
Unigene711_WT	-	-	+	-	-	0
Unigene712_WT	+	+	0	0	0	0
Unigene713_WT	0	0	0	0	0	0
Unigene714_WT	-	-	-	-	0	0
Unigene715_WT	0	0	0	0	0	0
Unigene716_WT	+	+	+	+	+	0
Unigene717_WT	-	-	-	-	-	0
Unigene718_WT	+	+	0	0	0	0
Unigene719_WT	+	+	+	0	0	0
Unigene720_WT	+	+	+	0	0	0
Unigene721_WT	+	+	+	+	0	0
Unigene722_WT	0	0	0	0	0	0
Unigene723_WT	0	0	0	0	0	0
Unigene724_WT	+	0	0	0	0	+
Unigene725_WT	-	-	-	-	0	0
Unigene726_WT	-	-	-	0	-	0
Unigene727_WT	0	0	0	0	0	0
Unigene728_WT	+	+	+	+	0	0
Unigene729_WT	+	+	+	+	+	0
Unigene730_WT	+	+	+	+	+	0
Unigene731_WT	-	-	-	0	0	0
Unigene732_WT	+	+	0	0	+	0
Unigene733_WT	+	+	0	0	0	0
Unigene734_WT	0	0	0	0	0	0
Unigene735_WT	-	-	-	-	0	0
Unigene736_WT	-	-	-	-	-	0
Unigene737_WT	+	+	+	+	+	0
Unigene738_WT	-	-	-	-	-	0
Unigene739_WT	+	+	+	+	0	0
Unigene740_WT	0	0	0	0	0	0
Unigene741_WT	0	0	0	0	0	0
Unigene742_WT	-	0	0	0	0	-
Unigene743_WT	+	+	+	+	0	0
Unigene744_WT	+	+	+	+	+	0
Unigene745_WT	0	0	0	0	0	0
Unigene746_WT	0	0	0	0	0	0
Unigene747_WT	+	+	0	0	0	0
Unigene748_WT	0	0	0	0	0	0
Unigene749_WT	-	-	0	-	0	-
Unigene750_WT	+	+	+	+	+	0
Unigene751_WT	+	+	0	0	+	0
Unigene752_WT	0	0	0	0	0	0
Unigene753_WT	+	+	0	0	0	0
Unigene754_WT	+	+	+	0	0	0
Unigene755_WT	-	-	-	0	0	0
Unigene756_WT	-	-	-	-	0	0
Unigene757_WT	+	+	0	0	0	0
Unigene758_WT	-	-	-	-	0	0
Unigene759_WT	+	+	0	0	0	0
Unigene760_WT	+	+	+	0	0	0
Unigene761_WT	-	-	-	-	-	0
Unigene762_WT	0	0	0	0	0	0
Unigene763_WT	-	-	-	-	0	0
Unigene764_WT	+	+	+	+	+	0
Unigene765_WT	0	0	0	0	0	0
Unigene766_WT	+	+	0	0	0	0
Unigene767_WT	-	-	0	0	0	0
Unigene768_WT	0	0	0	0	0	0
Unigene769_WT	-	-	0	0	0	0
Unigene770_WT	+	+	+	0	0	0
Unigene771_WT	+	+	0	0	0	+
Unigene772_WT	-	-	0	0	0	0
Unigene773_WT	-	-	-	0	0	0
Unigene774_WT	-	-	-	0	0	0
Unigene775_WT	-	-	-	-	-	0
Unigene776_WT	-	-	-	0	0	0
Unigene777_WT	0	0	0	0	0	0
Unigene778_WT	0	0	0	0	0	0
Unigene779_WT	+	+	0	0	0	0
Unigene780_WT	0	0	0	0	0	0
Unigene781_WT	-	-	-	-	-	0
Unigene782_WT	+	+	0	0	0	0
Unigene783_WT	+	+	0	-	0	0
Unigene784_WT	+	+	+	+	0	0
Unigene785_WT	0	0	0	0	0	0
Unigene786_WT	+	+	+	0	0	0
Unigene787_WT	0	0	0	0	0	0
Unigene788_WT	+	+	0	0	0	0
Unigene789_WT	+	+	+	+	+	0
Unigene790_WT	-	-	-	-	-	0
Unigene791_WT	+	+	+	+	0	0
Unigene792_WT	0	0	0	0	0	0
Unigene793_WT	-	-	-	-	-	0
Unigene794_WT	0	0	0	0	0	0
Unigene795_WT	0	0	0	0	0	0
Unigene796_WT	0	0	0	0	0	0
Unigene797_WT	-	-	-	-	0	0
Unigene798_WT	-	-	-	-	0	0
Unigene799_WT	+	+	+	+	+	0
Unigene800_WT	0	0	0	0	0	0
Unigene801_WT	+	+	+	+	0	0
Unigene802_WT	-	-	0	0	0	0
Unigene803_WT	-	-	-	-	0	0
Unigene804_WT	+	+	+	+	0	0
Unigene805_WT	-	-	-	-	-	0
Unigene806_WT	+	+	+	0	+	0
Unigene807_WT	0	0	0	0	0	0
Unigene808_WT	+	+	+	+	+	0
Unigene809_WT	0	0	0	0	0	0
Unigene810_WT	+	+	0	0	0	0
Unigene811_WT	-	0	0	0	0	-
Unigene812_WT	-	-	-	0	0	0
Unigene813_WT	0	0	0	0	0	0
Unigene814_WT	0	0	0	0	0	0
Unigene815_WT	-	-	-	-	-	0
Unigene816_WT	-	-	-	0	0	0
Unigene817_WT	0	0	0	0	0	0
Unigene818_WT	+	+	0	0	0	0
Unigene819_WT	+	+	+	0	0	0
Unigene820_WT	-	0	0	0	0	-
Unigene821_WT	-	-	-	-	-	0
Unigene822_WT	0	0	0	0	0	0
Unigene823_WT	+	+	+	+	+	0
Unigene824_WT	+	+	+	+	0	0
Unigene825_WT	0	0	0	0	0	0
Unigene826_WT	+	+	+	+	0	0
Unigene827_WT	+	+	+	0	0	0
Unigene828_WT	0	0	0	0	0	0
Unigene829_WT	+	+	0	0	0	0
Unigene830_WT	0	0	0	0	0	0
Unigene831_WT	+	+	+	0	0	0
Unigene832_WT	+	+	+	0	+	0
Unigene833_WT	+	+	+	0	0	0
Unigene834_WT	+	+	0	0	0	0
Unigene835_WT	0	0	0	0	0	0
Unigene836_WT	-	-	-	0	0	0
Unigene837_WT	-	-	-	0	-	0
Unigene838_WT	+	+	+	0	0	0
Unigene839_WT	0	0	0	0	0	0
Unigene840_WT	-	-	-	-	-	0
Unigene841_WT	0	0	0	0	0	0
Unigene842_WT	-	-	-	0	0	0
Unigene843_WT	+	+	0	0	0	0
Unigene844_WT	+	+	+	0	0	0
Unigene845_WT	-	-	0	0	0	0
Unigene846_WT	+	+	0	0	0	0
Unigene847_WT	-	-	-	0	0	0
Unigene848_WT	-	-	-	-	-	0
Unigene849_WT	+	+	+	+	0	0
Unigene850_WT	0	0	0	0	0	0
Unigene851_WT	-	-	-	-	0	0
Unigene852_WT	0	0	0	0	0	0
Unigene853_WT	-	-	-	-	0	0
Unigene854_WT	-	-	-	-	-	0
Unigene855_WT	-	-	0	0	0	0
Unigene856_WT	+	+	+	0	0	0
Unigene857_WT	-	-	-	-	0	0
Unigene858_WT	+	+	-	0	-	0
Unigene859_WT	-	-	-	-	-	0
Unigene860_WT	-	-	0	0	0	0
Unigene861_WT	-	-	-	-	-	0
Unigene862_WT	+	+	+	0	0	0
Unigene863_WT	+	+	0	0	0	0
Unigene864_WT	0	0	0	0	0	0
Unigene865_WT	+	+	+	+	+	0
Unigene866_WT	0	0	0	0	0	0
Unigene867_WT	-	-	-	0	-	0
Unigene868_WT	+	+	+	0	0	0
Unigene869_WT	-	-	-	0	0	0
Unigene870_WT	-	-	0	0	0	0
Unigene871_WT	+	+	0	0	0	0
Unigene872_WT	-	-	-	0	0	0
Unigene873_WT	0	0	0	0	0	0
Unigene874_WT	-	-	-	-	-	0
Unigene875_WT	+	+	+	+	0	0
Unigene876_WT	-	-	-	-	0	0
Unigene877_WT	-	-	0	0	0	0
Unigene878_WT	+	+	0	0	0	0
Unigene879_WT	-	-	0	-	0	0
Unigene880_WT	+	+	+	+	+	0
Unigene881_WT	+	+	0	0	0	0
Unigene882_WT	+	+	0	0	0	0
Unigene883_WT	-	-	-	-	-	0
Unigene884_WT	0	0	0	0	0	0
Unigene885_WT	-	-	0	0	0	0
Unigene886_WT	-	-	-	-	0	0
Unigene887_WT	0	0	0	0	0	0
Unigene888_WT	0	0	0	0	0	0
Unigene889_WT	-	-	-	-	0	0
Unigene890_WT	0	0	0	0	0	0
Unigene891_WT	0	0	0	0	0	0
Unigene892_WT	-	-	-	-	-	0
Unigene893_WT	0	0	0	0	0	0
Unigene894_WT	-	-	-	-	0	0
Unigene895_WT	+	+	+	+	-	0
Unigene896_WT	+	+	+	+	+	0
Unigene897_WT	+	+	0	0	0	0
Unigene898_WT	0	0	0	0	0	0
Unigene899_WT	-	-	-	-	-	0
Unigene900_WT	-	-	-	0	0	0
Unigene901_WT	0	0	0	0	0	0
Unigene902_WT	+	+	+	0	0	0
Unigene903_WT	-	-	-	-	-	0
Unigene904_WT	0	0	0	0	0	0
Unigene905_WT	0	0	0	0	0	0
Unigene906_WT	0	0	0	0	0	0
Unigene907_WT	0	0	0	0	0	0
Unigene908_WT	+	+	0	0	0	0
Unigene909_WT	-	-	0	0	0	0
Unigene910_WT	0	0	0	0	0	0
Unigene911_WT	-	-	-	-	-	0
Unigene912_WT	-	0	0	-	0	0
Unigene913_WT	+	+	0	0	0	0
Unigene914_WT	+	+	0	0	0	0
Unigene915_WT	-	-	-	-	-	0
Unigene916_WT	+	+	0	0	0	0
Unigene917_WT	0	0	0	0	0	0
Unigene918_WT	+	+	+	+	0	0
Unigene919_WT	+	+	+	+	0	0
Unigene920_WT	-	-	-	-	-	0
Unigene921_WT	+	+	0	0	0	0
Unigene922_WT	0	0	0	0	0	0
Unigene923_WT	0	0	0	0	0	0
Unigene924_WT	0	0	0	0	0	0
Unigene925_WT	+	+	+	0	0	0
Unigene926_WT	+	+	+	+	+	0
Unigene927_WT	-	-	-	-	0	0
Unigene928_WT	0	0	0	0	0	0
Unigene929_WT	-	-	-	0	0	0
Unigene930_WT	0	0	0	0	0	0
Unigene931_WT	-	-	-	-	0	0
Unigene932_WT	0	0	0	0	0	0
Unigene933_WT	+	+	+	0	0	0
Unigene934_WT	0	0	0	0	0	0
Unigene935_WT	+	+	+	+	+	0
Unigene936_WT	0	0	0	0	0	0
Unigene937_WT	-	-	-	-	0	0
Unigene938_WT	-	-	0	0	0	0
Unigene939_WT	+	+	+	+	0	0
Unigene940_WT	0	0	0	0	0	0
Unigene941_WT	-	0	0	0	0	-
Unigene942_WT	+	+	0	0	0	0
Unigene943_WT	-	-	0	0	0	0
Unigene944_WT	-	-	-	-	0	0
Unigene945_WT	-	-	0	0	0	0
Unigene946_WT	-	-	-	0	-	0
Unigene947_WT	+	+	0	0	0	0
Unigene948_WT	+	+	+	0	0	0
Unigene949_WT	-	0	0	0	0	-
Unigene950_WT	0	0	0	0	0	0
Unigene951_WT	-	-	-	0	0	0
Unigene952_WT	-	-	0	0	0	0
Unigene953_WT	+	+	+	+	+	0
Unigene954_WT	0	0	0	0	0	0
Unigene955_WT	+	+	0	0	0	0
Unigene956_WT	+	+	0	0	0	0
Unigene957_WT	-	-	0	0	0	0
Unigene958_WT	0	0	0	0	0	0
Unigene959_WT	0	0	0	0	0	0
Unigene960_WT	-	-	0	0	0	0
Unigene961_WT	-	-	-	0	-	0
Unigene962_WT	-	-	-	-	-	0
Unigene963_WT	+	+	+	+	0	0
Unigene964_WT	-	-	0	0	0	0
Unigene965_WT	0	0	0	0	0	0
Unigene966_WT	0	0	0	0	0	0
Unigene967_WT	-	-	-	-	-	0
Unigene968_WT	0	0	0	0	0	0
Unigene969_WT	-	0	0	0	0	-
Unigene970_WT	-	-	-	0	0	0
Unigene971_WT	-	-	-	0	0	0
Unigene972_WT	+	+	0	+	0	0
Unigene973_WT	-	0	0	0	0	-
Unigene974_WT	-	-	-	-	0	0
Unigene975_WT	-	-	-	0	0	0
Unigene976_WT	+	+	+	0	0	0
Unigene977_WT	+	+	0	0	0	0
Unigene978_WT	+	+	0	0	0	0
Unigene979_WT	+	+	0	0	0	0
Unigene980_WT	0	0	0	0	0	0
Unigene981_WT	0	0	0	0	0	0
Unigene982_WT	+	+	+	0	+	0
Unigene983_WT	0	0	0	0	0	0
Unigene984_WT	+	+	0	0	0	0
Unigene985_WT	0	0	0	0	0	0
Unigene986_WT	0	0	0	0	0	0
Unigene987_WT	+	+	+	0	0	0
Unigene988_WT	-	-	-	-	-	0
Unigene989_WT	+	+	0	0	0	0
Unigene990_WT	0	0	0	0	0	0
Unigene991_WT	+	+	+	+	+	0
Unigene992_WT	-	-	-	-	-	0
Unigene993_WT	0	0	0	0	0	0
Unigene994_WT	+	+	+	0	+	0
Unigene995_WT	-	-	-	0	0	0
Unigene996_WT	+	+	+	+	+	0
Unigene997_WT	-	-	-	0	0	0
Unigene998_WT	-	-	-	-	-	0
Unigene999_WT	0	0	0	0	0	0
Unigene1000_WT	+	+	+	0	0	0
Unigene1001_WT	-	-	0	0	0	0
Unigene1002_WT	+	+	0	0	+	0
Unigene1003_WT	+	+	+	+	+	0
Unigene1004_WT	-	-	0	0	0	0
Unigene1005_WT	+	+	0	0	0	0
Unigene1006_WT	+	+	+	0	+	0
Unigene1007_WT	-	-	-	-	-	0
Unigene1008_WT	+	+	+	+	+	0
Unigene1009_WT	-	-	-	0	0	0
Unigene1010_WT	+	+	+	+	+	0
Unigene1011_WT	+	+	+	0	0	0
Unigene1012_WT	+	+	+	0	0	0
Unigene1013_WT	-	-	-	0	0	0
Unigene1014_WT	+	+	+	0	0	+
Unigene1015_WT	+	+	+	0	+	0
Unigene1016_WT	-	-	-	-	-	0
Unigene1017_WT	+	+	+	+	+	0
Unigene1018_WT	-	-	-	0	0	0
Unigene1019_WT	+	+	+	+	-	0
Unigene1020_WT	-	-	-	0	0	0
Unigene1021_WT	0	0	0	0	0	0
Unigene1022_WT	+	+	+	+	+	0
Unigene1023_WT	-	-	-	-	0	0
Unigene1024_WT	+	+	+	+	+	0
Unigene1025_WT	0	0	0	0	0	0
Unigene1026_WT	+	+	0	0	0	0
Unigene1027_WT	-	-	0	0	-	0
Unigene1028_WT	0	0	0	0	0	0
Unigene1029_WT	+	+	0	0	0	0
Unigene1030_WT	0	0	0	0	0	0
Unigene1031_WT	+	+	+	+	0	0
Unigene1032_WT	0	0	0	0	0	0
Unigene1033_WT	+	0	0	0	0	+
Unigene1034_WT	+	+	+	0	0	0
Unigene1035_WT	-	-	-	0	-	0
Unigene1036_WT	-	-	0	0	0	0
Unigene1037_WT	0	0	0	0	0	0
Unigene1038_WT	+	+	0	0	0	0
Unigene1039_WT	-	-	0	0	0	0
Unigene1040_WT	-	-	-	-	-	0
Unigene1041_WT	0	0	0	0	0	0
Unigene1042_WT	-	-	-	0	0	0
Unigene1043_WT	+	+	0	0	0	0
Unigene1044_WT	-	-	0	0	0	0
Unigene1045_WT	0	0	0	0	0	0
Unigene1046_WT	0	0	0	0	0	0
Unigene1047_WT	-	-	-	-	-	0
Unigene1048_WT	0	0	0	0	0	0
Unigene1049_WT	-	-	0	0	0	0
Unigene1050_WT	0	0	0	0	0	0
Unigene1051_WT	0	0	0	0	0	0
Unigene1052_WT	0	0	0	0	0	0
Unigene1053_WT	0	0	0	0	0	0
Unigene1054_WT	+	+	0	0	0	0
Unigene1055_WT	0	0	0	0	0	0
Unigene1056_WT	+	+	+	+	+	0
Unigene1057_WT	-	-	0	0	0	0
Unigene1058_WT	-	-	0	0	0	0
Unigene1059_WT	-	-	-	-	-	0
Unigene1060_WT	-	-	-	-	-	0
Unigene1061_WT	0	0	0	0	0	0
Unigene1062_WT	-	-	0	-	0	0
Unigene1063_WT	-	-	-	-	-	0
Unigene1064_WT	+	+	+	0	0	0
Unigene1065_WT	-	-	-	0	0	0
Unigene1066_WT	+	+	+	+	+	+
Unigene1067_WT	-	-	-	-	-	0
Unigene1068_WT	+	+	0	0	0	0
Unigene1069_WT	+	+	+	+	+	0
Unigene1070_WT	-	-	-	0	0	0
Unigene1071_WT	-	-	-	0	0	0
Unigene1072_WT	+	+	+	+	+	0
Unigene1073_WT	+	+	+	+	0	0
Unigene1074_WT	+	+	+	0	0	0
Unigene1075_WT	0	0	0	0	0	0
Unigene1076_WT	+	+	+	+	0	0
Unigene1077_WT	+	+	+	+	+	0
Unigene1078_WT	0	0	0	0	0	0
Unigene1079_WT	-	-	-	0	+	0
Unigene1080_WT	0	0	0	0	0	0
Unigene1081_WT	+	+	+	+	0	0
Unigene1082_WT	+	+	0	0	0	0
Unigene1083_WT	-	-	0	0	0	0
Unigene1084_WT	-	-	-	-	-	0
Unigene1085_WT	0	0	0	0	0	0
Unigene1086_WT	0	0	0	0	0	0
Unigene1087_WT	-	-	-	-	-	0
Unigene1088_WT	+	+	+	+	+	0
Unigene1089_WT	-	-	0	0	0	0
Unigene1090_WT	-	-	-	0	0	0
Unigene1091_WT	0	0	0	0	0	0
Unigene1092_WT	0	0	0	0	0	0
Unigene1093_WT	0	0	0	0	0	0
Unigene1094_WT	-	-	-	0	0	0
Unigene1095_WT	0	0	0	0	0	0
Unigene1096_WT	-	-	0	0	0	0
Unigene1097_WT	+	+	+	0	0	0
Unigene1098_WT	0	0	0	0	0	0
Unigene1099_WT	+	+	+	+	+	0
Unigene1100_WT	0	0	0	0	0	0
Unigene1101_WT	0	0	0	0	0	0
Unigene1102_WT	+	+	0	0	0	0
Unigene1103_WT	0	0	0	0	0	0
Unigene1104_WT	0	0	0	0	0	0
Unigene1105_WT	+	+	0	0	0	0
Unigene1106_WT	0	0	0	0	0	0
Unigene1107_WT	0	0	0	0	0	0
Unigene1108_WT	-	-	-	0	-	0
Unigene1109_WT	0	0	0	0	0	0
Unigene1110_WT	+	+	+	+	+	0
Unigene1111_WT	-	-	-	0	-	0
Unigene1112_WT	-	-	-	-	-	0
Unigene1113_WT	-	-	0	0	0	0
Unigene1114_WT	+	+	+	0	0	0
Unigene1115_WT	-	-	-	-	-	0
Unigene1116_WT	-	-	0	0	0	0
Unigene1117_WT	-	-	-	0	0	0
Unigene1118_WT	0	0	0	0	0	0
Unigene1119_WT	+	+	+	0	0	0
Unigene1120_WT	+	+	0	0	0	0
Unigene1121_WT	-	-	-	-	-	0
Unigene1122_WT	0	0	0	0	0	0
Unigene1123_WT	-	-	-	-	0	0
Unigene1124_WT	0	0	0	0	0	0
Unigene1125_WT	-	-	-	0	0	0
Unigene1126_WT	-	-	-	-	0	0
Unigene1127_WT	-	-	0	0	0	0
Unigene1128_WT	-	-	-	0	-	0
Unigene1129_WT	-	-	-	-	-	0
Unigene1130_WT	+	+	0	0	0	0
Unigene1131_WT	+	+	0	0	0	0
Unigene1132_WT	-	-	-	0	0	0
Unigene1133_WT	-	-	-	0	0	0
Unigene1134_WT	-	-	-	0	0	0
Unigene1135_WT	-	-	-	0	-	0
Unigene1136_WT	+	+	+	+	0	0
Unigene1137_WT	+	+	0	0	0	0
Unigene1138_WT	-	-	-	-	-	0
Unigene1139_WT	+	+	+	+	+	0
Unigene1140_WT	-	-	0	0	0	0
Unigene1141_WT	+	+	0	0	+	0
Unigene1142_WT	+	+	+	0	+	0
Unigene1143_WT	0	0	0	0	0	0
Unigene1144_WT	+	+	0	0	0	0
Unigene1145_WT	-	-	0	0	0	0
Unigene1146_WT	+	+	+	+	0	0
Unigene1147_WT	0	0	0	0	0	0
Unigene1148_WT	+	+	+	0	0	0
Unigene1149_WT	-	-	-	0	0	0
Unigene1150_WT	0	0	0	0	0	0
Unigene1151_WT	0	0	0	0	0	0
Unigene1152_WT	-	-	-	0	0	0
Unigene1153_WT	0	0	0	0	0	0
Unigene1154_WT	-	-	-	0	-	0
Unigene1155_WT	-	-	0	-	0	0
Unigene1156_WT	0	0	0	0	0	0
Unigene1157_WT	0	0	0	0	0	0
Unigene1158_WT	+	+	+	0	+	0
Unigene1159_WT	+	+	+	+	0	0
Unigene1160_WT	+	+	+	+	0	0
Unigene1161_WT	0	0	0	0	0	0
Unigene1162_WT	+	+	0	0	0	0
Unigene1163_WT	-	-	-	0	0	0
Unigene1164_WT	0	0	0	0	0	0
Unigene1165_WT	+	+	0	0	0	0
Unigene1166_WT	+	+	+	0	0	0
Unigene1167_WT	-	-	-	-	0	0
Unigene1168_WT	+	+	+	0	0	0
Unigene1169_WT	-	-	-	-	-	0
Unigene1170_WT	0	0	0	0	0	0
Unigene1171_WT	0	0	0	0	0	0
Unigene1172_WT	0	0	0	0	0	0
Unigene1173_WT	0	0	0	0	0	0
Unigene1174_WT	-	-	-	-	-	0
Unigene1175_WT	+	+	+	0	0	0
Unigene1176_WT	-	-	0	0	0	-
Unigene1177_WT	+	+	0	0	0	0
Unigene1178_WT	+	+	+	0	0	0
Unigene1179_WT	0	0	0	0	0	0
Unigene1180_WT	0	0	0	0	0	0
Unigene1181_WT	0	0	0	0	0	0
Unigene1182_WT	+	+	+	0	0	0
Unigene1183_WT	0	0	0	0	0	0
Unigene1184_WT	-	-	0	0	0	0
Unigene1185_WT	-	-	0	0	0	0
Unigene1186_WT	-	-	-	-	-	0
Unigene1187_WT	-	-	0	0	0	0
Unigene1188_WT	-	-	-	-	-	0
Unigene1189_WT	+	+	0	0	0	0
Unigene1190_WT	0	0	0	0	0	0
Unigene1191_WT	-	-	-	-	-	0
Unigene1192_WT	-	-	0	0	0	0
Unigene1193_WT	-	-	-	0	0	0
Unigene1194_WT	-	-	-	-	-	0
Unigene1195_WT	+	+	-	0	0	0
Unigene1196_WT	0	0	0	0	0	0
Unigene1197_WT	+	+	+	+	+	0
Unigene1198_WT	+	+	-	+	+	0
Unigene1199_WT	-	-	-	0	0	0
Unigene1200_WT	-	-	-	0	0	0
Unigene1201_WT	+	+	+	+	0	0
Unigene1202_WT	-	-	-	0	-	0
Unigene1203_WT	+	+	+	0	+	0
Unigene1204_WT	0	0	0	0	0	0
Unigene1205_WT	-	-	-	-	0	0
Unigene1206_WT	0	0	0	0	0	0
Unigene1207_WT	0	0	0	0	0	0
Unigene1208_WT	0	0	0	0	0	0
Unigene1209_WT	+	+	+	0	0	0
Unigene1210_WT	0	0	0	0	0	0
Unigene1211_WT	+	+	+	0	0	+
Unigene1212_WT	+	+	0	0	0	0
Unigene1213_WT	0	0	0	0	0	0
Unigene1214_WT	-	-	0	0	0	0
Unigene1215_WT	-	-	0	-	0	0
Unigene1216_WT	+	+	0	0	0	0
Unigene1217_WT	0	0	0	0	0	0
Unigene1218_WT	-	-	-	0	0	0
Unigene1219_WT	-	-	-	-	-	0
Unigene1220_WT	0	0	0	0	0	0
Unigene1221_WT	-	-	0	0	0	0
Unigene1222_WT	0	0	0	0	0	0
Unigene1223_WT	-	-	-	0	0	0
Unigene1224_WT	-	-	-	0	0	0
Unigene1225_WT	-	0	0	0	0	-
Unigene1226_WT	-	-	-	-	-	0
Unigene1227_WT	-	-	0	0	0	0
Unigene1228_WT	+	+	+	0	0	0
Unigene1229_WT	-	-	-	-	0	0
Unigene1230_WT	-	-	0	0	0	0
Unigene1231_WT	+	+	+	+	0	0
Unigene1232_WT	+	+	+	0	0	0
Unigene1233_WT	0	0	0	0	0	0
Unigene1234_WT	0	0	0	0	0	0
Unigene1235_WT	0	0	0	0	0	0
Unigene1236_WT	+	+	+	+	+	0
Unigene1237_WT	+	+	0	0	0	0
Unigene1238_WT	-	-	-	-	-	0
Unigene1239_WT	0	0	0	0	0	0
Unigene1240_WT	0	0	0	0	0	0
Unigene1241_WT	0	0	0	0	0	0
Unigene1242_WT	-	-	0	0	0	0
Unigene1243_WT	+	+	0	0	0	0
Unigene1244_WT	+	+	0	+	0	0
Unigene1245_WT	-	0	0	0	0	-
Unigene1246_WT	+	+	0	0	0	0
Unigene1247_WT	-	-	-	-	-	0
Unigene1248_WT	-	-	-	0	-	0
Unigene1249_WT	0	0	0	0	0	0
Unigene1250_WT	-	-	-	-	-	0
Unigene1251_WT	0	0	0	0	0	0
Unigene1252_WT	+	+	0	+	0	0
Unigene1253_WT	+	+	0	0	0	0
Unigene1254_WT	0	0	0	0	0	0
Unigene1255_WT	-	-	0	0	0	0
Unigene1256_WT	0	0	0	0	0	0
Unigene1257_WT	0	0	0	0	0	0
Unigene1258_WT	-	-	-	-	-	0
Unigene1259_WT	0	0	0	0	0	0
Unigene1260_WT	0	0	0	0	0	0
Unigene1261_WT	+	+	+	0	0	0
Unigene1262_WT	0	0	0	0	0	0
Unigene1263_WT	-	-	-	0	-	0
Unigene1264_WT	+	+	+	+	+	0
Unigene1265_WT	0	0	0	0	0	0
Unigene1266_WT	+	+	0	0	0	0
Unigene1267_WT	-	-	-	0	0	0
Unigene1268_WT	+	+	+	0	+	0
Unigene1269_WT	+	+	+	+	+	0
Unigene1270_WT	+	+	+	+	0	0
Unigene1271_WT	0	0	0	0	0	0
Unigene1272_WT	+	+	0	0	0	0
Unigene1273_WT	0	0	0	0	0	0
Unigene1274_WT	+	+	+	0	0	0
Unigene1275_WT	0	0	0	0	0	0
Unigene1276_WT	+	+	+	+	0	0
Unigene1277_WT	+	+	+	+	+	0
Unigene1278_WT	+	+	+	+	+	0
Unigene1279_WT	0	0	0	0	0	0
Unigene1280_WT	-	-	-	-	0	0
Unigene1281_WT	0	0	0	0	0	0
Unigene1282_WT	-	-	-	0	0	0
Unigene1283_WT	-	-	0	0	0	0
Unigene1284_WT	-	-	0	0	0	0
Unigene1285_WT	0	0	0	0	0	0
Unigene1286_WT	0	0	0	0	0	0
Unigene1287_WT	+	+	+	+	0	0
Unigene1288_WT	-	-	-	0	0	0
Unigene1289_WT	-	-	-	0	0	0
Unigene1290_WT	0	0	0	0	0	0
Unigene1291_WT	+	+	+	0	0	0
Unigene1292_WT	0	0	0	0	0	0
Unigene1293_WT	-	-	-	0	-	0
Unigene1294_WT	-	-	-	0	-	0
Unigene1295_WT	+	+	+	+	0	0
Unigene1296_WT	-	-	-	0	0	0
Unigene1297_WT	0	0	0	0	0	0
Unigene1298_WT	-	-	+	-	-	0
Unigene1299_WT	0	0	0	0	0	0
Unigene1300_WT	0	0	0	0	0	0
Unigene1301_WT	-	-	-	0	0	0
Unigene1302_WT	-	-	-	-	-	0
Unigene1303_WT	0	0	0	0	0	0
Unigene1304_WT	0	0	0	0	0	0
Unigene1305_WT	0	0	0	0	0	0
Unigene1306_WT	+	+	0	0	0	0
Unigene1307_WT	+	+	+	0	0	0
Unigene1308_WT	0	0	0	0	0	0
Unigene1309_WT	-	-	0	0	0	0
Unigene1310_WT	+	+	+	+	+	0
Unigene1311_WT	+	+	+	+	0	0
Unigene1312_WT	0	0	0	0	0	0
Unigene1313_WT	0	0	0	0	0	0
Unigene1314_WT	-	-	0	0	0	0
Unigene1315_WT	-	-	0	-	0	0
Unigene1316_WT	-	-	0	0	0	0
Unigene1317_WT	+	+	0	0	0	0
Unigene1318_WT	0	0	0	0	0	0
Unigene1319_WT	0	0	0	0	0	0
Unigene1320_WT	-	-	-	-	0	0
Unigene1321_WT	-	-	0	0	0	0
Unigene1322_WT	+	+	+	+	0	0
Unigene1323_WT	0	0	0	0	0	0
Unigene1324_WT	+	+	+	0	0	0
Unigene1325_WT	+	+	+	0	0	0
Unigene1326_WT	-	-	-	0	0	0
Unigene1327_WT	0	0	0	0	0	0
Unigene1328_WT	-	-	-	0	0	0
Unigene1329_WT	0	0	0	0	0	0
Unigene1330_WT	-	-	-	-	-	0
Unigene1331_WT	-	-	-	0	-	0
Unigene1332_WT	+	+	0	0	0	0
Unigene1333_WT	-	-	-	-	-	0
Unigene1334_WT	+	+	+	+	+	0
Unigene1335_WT	0	0	0	0	0	0
Unigene1336_WT	-	-	-	0	0	0
Unigene1337_WT	-	-	-	0	0	0
Unigene1338_WT	0	0	0	0	0	0
Unigene1339_WT	+	+	0	0	0	0
Unigene1340_WT	+	+	+	0	+	0
Unigene1341_WT	-	0	0	0	0	-
Unigene1342_WT	+	+	0	0	0	+
Unigene1343_WT	-	-	-	-	-	0
Unigene1344_WT	-	-	0	0	0	0
Unigene1345_WT	0	0	0	0	0	0
Unigene1346_WT	-	-	-	-	0	0
Unigene1347_WT	-	-	-	-	-	0
Unigene1348_WT	0	0	0	0	0	0
Unigene1349_WT	0	0	0	0	0	0
Unigene1350_WT	+	+	+	0	0	0
Unigene1351_WT	-	-	-	-	0	0
Unigene1352_WT	-	-	-	-	0	0
Unigene1353_WT	-	-	-	-	-	0
Unigene1354_WT	-	-	-	-	-	0
Unigene1355_WT	+	+	+	+	+	0
Unigene1356_WT	-	-	-	0	0	0
Unigene1357_WT	+	+	0	+	0	0
Unigene1358_WT	+	+	0	0	0	-
Unigene1359_WT	0	0	0	0	0	0
Unigene1360_WT	0	0	0	0	0	0
Unigene1361_WT	+	+	0	0	0	0
Unigene1362_WT	-	-	0	0	0	0
Unigene1363_WT	+	+	+	0	+	0
Unigene1364_WT	-	-	-	-	0	0
Unigene1365_WT	-	-	-	-	-	0
Unigene1366_WT	-	-	0	0	0	0
Unigene1367_WT	-	-	-	0	0	0
Unigene1368_WT	-	0	0	0	0	-
Unigene1369_WT	-	-	0	-	0	0
Unigene1370_WT	-	-	-	0	0	0
Unigene1371_WT	-	-	-	0	0	0
Unigene1372_WT	+	+	+	0	0	0
Unigene1373_WT	-	-	-	-	0	0
Unigene1374_WT	0	0	0	0	0	0
Unigene1375_WT	-	-	0	0	0	0
Unigene1376_WT	0	0	0	0	0	0
Unigene1377_WT	0	0	0	0	0	0
Unigene1378_WT	-	-	0	0	0	0
Unigene1379_WT	-	-	0	0	0	0
Unigene1380_WT	-	-	-	-	-	0
Unigene1381_WT	-	-	0	0	0	0
Unigene1382_WT	+	+	0	0	0	0
Unigene1383_WT	-	-	0	0	0	0
Unigene1384_WT	-	0	0	0	0	-
Unigene1385_WT	0	0	0	0	0	0
Unigene1386_WT	-	-	-	-	-	0
Unigene1387_WT	-	-	-	-	-	0
Unigene1388_WT	+	+	-	0	+	0
Unigene1389_WT	-	-	+	-	0	0
Unigene1390_WT	-	-	-	-	-	0
Unigene1391_WT	0	0	0	0	0	0
Unigene1392_WT	-	-	-	0	-	0
Unigene1393_WT	-	-	-	0	0	0
Unigene1394_WT	-	-	0	0	0	0
Unigene1395_WT	-	-	-	0	0	0
Unigene1396_WT	+	+	+	0	0	0
Unigene1397_WT	-	-	-	0	0	0
Unigene1398_WT	-	-	-	0	-	0
Unigene1399_WT	0	0	0	0	0	0
Unigene1400_WT	0	0	0	0	0	0
Unigene1401_WT	+	+	+	+	+	0
Unigene1402_WT	0	0	0	0	0	0
Unigene1403_WT	-	-	0	0	0	0
Unigene1404_WT	+	+	+	+	0	0
Unigene1405_WT	0	0	0	0	0	0
Unigene1406_WT	0	0	0	0	0	0
Unigene1407_WT	0	0	0	0	0	0
Unigene1408_WT	0	0	0	0	0	0
Unigene1409_WT	+	+	0	0	0	0
Unigene1410_WT	-	-	-	-	-	0
Unigene1411_WT	+	+	+	+	+	0
Unigene1412_WT	0	0	0	0	0	0
Unigene1413_WT	+	+	+	+	0	0
Unigene1414_WT	0	0	0	0	0	0
Unigene1415_WT	-	-	0	0	0	0
Unigene1416_WT	0	0	0	0	0	0
Unigene1417_WT	+	+	0	0	0	0
Unigene1418_WT	-	-	-	-	0	0
Unigene1419_WT	0	0	0	0	0	0
Unigene1420_WT	+	+	0	0	0	0
Unigene1421_WT	+	+	+	+	0	0
Unigene1422_WT	+	+	+	+	0	0
Unigene1423_WT	+	+	+	0	+	0
Unigene1424_WT	-	-	-	-	0	0
Unigene1425_WT	+	+	+	+	0	0
Unigene1426_WT	0	0	0	0	0	0
Unigene1427_WT	0	0	0	0	0	0
Unigene1428_WT	+	+	+	0	+	0
Unigene1429_WT	+	+	0	0	0	0
Unigene1430_WT	-	-	0	0	0	0
Unigene1431_WT	+	+	+	+	+	0
Unigene1432_WT	+	+	+	+	+	0
Unigene1433_WT	0	0	0	0	0	0
Unigene1434_WT	+	+	+	+	0	0
Unigene1435_WT	+	+	+	+	0	0
Unigene1436_WT	0	0	0	0	0	0
Unigene1437_WT	-	-	-	-	0	0
Unigene1438_WT	+	+	+	0	+	0
Unigene1439_WT	0	0	0	0	0	0
Unigene1440_WT	-	-	-	-	0	0
Unigene1441_WT	-	-	0	0	0	0
Unigene1442_WT	0	0	0	0	0	0
Unigene1443_WT	+	+	+	0	0	0
Unigene1444_WT	+	+	0	0	0	0
Unigene1445_WT	-	-	-	0	-	0
Unigene1446_WT	+	+	+	+	+	0
Unigene1447_WT	+	+	+	+	+	0
Unigene1448_WT	-	-	0	0	0	0
Unigene1449_WT	+	+	+	0	0	+
Unigene1450_WT	-	-	-	-	0	0
Unigene1451_WT	0	0	0	0	0	0
Unigene1452_WT	-	0	0	0	0	-
Unigene1453_WT	+	+	+	0	0	0
Unigene1454_WT	+	+	+	+	+	0
Unigene1455_WT	-	-	-	-	-	0
Unigene1456_WT	+	+	0	0	0	0
Unigene1457_WT	+	+	+	0	0	0
Unigene1458_WT	+	+	0	0	0	0
Unigene1459_WT	0	0	0	0	0	0
Unigene1460_WT	-	-	-	0	-	0
Unigene1461_WT	+	+	+	+	0	0
Unigene1462_WT	-	-	-	0	0	0
Unigene1463_WT	-	-	0	0	0	0
Unigene1464_WT	-	-	-	0	0	0
Unigene1465_WT	-	-	0	0	0	0
Unigene1466_WT	0	0	0	0	0	0
Unigene1467_WT	0	0	0	0	0	0
Unigene1468_WT	-	-	-	-	0	0
Unigene1469_WT	+	+	0	0	0	0
Unigene1470_WT	0	0	0	0	0	0
Unigene1471_WT	-	-	-	-	-	0
Unigene1472_WT	+	+	+	+	0	0
Unigene1473_WT	+	+	+	0	0	0
Unigene1474_WT	0	0	0	0	0	0
Unigene1475_WT	-	-	0	0	0	0
Unigene1476_WT	-	-	0	0	0	0
Unigene1477_WT	+	+	+	+	0	0
Unigene1478_WT	-	-	-	0	-	0
Unigene1479_WT	-	-	0	0	0	0
Unigene1480_WT	+	+	0	0	0	0
Unigene1481_WT	-	-	-	0	0	0
Unigene1482_WT	0	0	0	0	0	0
Unigene1483_WT	0	0	0	0	0	0
Unigene1484_WT	+	+	+	+	0	0
Unigene1485_WT	0	0	0	0	0	0
Unigene1486_WT	-	-	0	0	0	0
Unigene1487_WT	0	0	0	0	0	0
Unigene1488_WT	0	0	0	0	0	0
Unigene1489_WT	+	+	+	+	+	0
Unigene1490_WT	-	-	0	0	0	0
Unigene1491_WT	0	0	0	0	0	0
Unigene1492_WT	0	0	0	0	0	0
Unigene1493_WT	0	0	0	0	0	0
Unigene1494_WT	+	+	+	+	0	0
Unigene1495_WT	-	-	-	-	0	0
Unigene1496_WT	-	-	0	0	0	0
Unigene1497_WT	-	-	-	-	-	0
Unigene1498_WT	+	+	0	0	0	0
Unigene1499_WT	+	+	+	0	0	0
Unigene1500_WT	+	0	0	0	0	+
Unigene1501_WT	-	-	-	-	-	0
Unigene1502_WT	+	+	+	+	0	0
Unigene1503_WT	0	0	0	0	0	0
Unigene1504_WT	+	+	+	+	+	0
Unigene1505_WT	-	-	0	0	0	0
Unigene1506_WT	0	0	0	0	0	0
Unigene1507_WT	+	+	+	+	+	0
Unigene1508_WT	+	+	0	0	0	0
Unigene1509_WT	-	-	-	-	0	0
Unigene1510_WT	+	+	+	-	0	0
Unigene1511_WT	0	0	0	0	0	0
Unigene1512_WT	+	+	0	0	0	0
Unigene1513_WT	0	0	0	0	0	0
Unigene1514_WT	+	+	+	+	+	0
Unigene1515_WT	-	-	-	-	-	0
Unigene1516_WT	+	+	+	+	0	0
Unigene1517_WT	0	0	0	0	0	0
Unigene1518_WT	-	-	-	-	0	0
Unigene1519_WT	-	-	-	0	0	0
Unigene1520_WT	-	-	-	-	-	0
Unigene1521_WT	-	-	0	0	0	0
Unigene1522_WT	-	-	-	-	-	0
Unigene1523_WT	+	+	0	0	0	0
Unigene1524_WT	0	0	0	0	0	0
Unigene1525_WT	-	-	-	-	-	0
Unigene1526_WT	+	+	0	0	0	0
Unigene1527_WT	+	+	+	+	+	0
Unigene1528_WT	+	+	+	+	0	0
Unigene1529_WT	-	-	-	-	-	0
Unigene1530_WT	-	-	0	0	0	0
Unigene1531_WT	-	-	-	0	-	0
Unigene1532_WT	+	+	+	0	0	0
Unigene1533_WT	0	0	0	0	0	0
Unigene1534_WT	-	-	-	-	-	0
Unigene1535_WT	0	0	0	0	0	0
Unigene1536_WT	+	+	+	0	0	0
Unigene1537_WT	0	0	0	0	0	0
Unigene1538_WT	-	-	0	0	0	-
Unigene1539_WT	+	+	+	+	0	0
Unigene1540_WT	-	-	0	0	0	0
Unigene1541_WT	-	-	-	-	-	0
Unigene1542_WT	-	-	-	-	-	0
Unigene1543_WT	-	-	0	0	0	0
Unigene1544_WT	0	0	0	0	0	0
Unigene1545_WT	+	+	+	+	+	0
Unigene1546_WT	-	-	-	0	0	0
Unigene1547_WT	0	0	0	0	0	0
Unigene1548_WT	0	0	0	0	0	0
Unigene1549_WT	+	+	+	+	+	0
Unigene1550_WT	+	+	+	+	0	0
Unigene1551_WT	-	-	-	-	-	0
Unigene1552_WT	0	0	0	0	0	0
Unigene1553_WT	-	0	0	0	0	-
Unigene1554_WT	+	0	0	0	0	+
Unigene1555_WT	-	-	-	-	-	0
Unigene1556_WT	+	+	+	+	+	0
Unigene1557_WT	0	0	0	0	0	0
Unigene1558_WT	0	0	0	0	0	0
Unigene1559_WT	0	0	0	0	0	0
Unigene1560_WT	+	+	0	0	0	0
Unigene1561_WT	-	-	-	0	0	0
Unigene1562_WT	-	-	-	0	0	0
Unigene1563_WT	-	-	0	0	0	0
Unigene1564_WT	+	+	0	0	0	0
Unigene1565_WT	-	-	0	0	0	0
Unigene1566_WT	+	+	0	0	0	0
Unigene1567_WT	0	0	0	0	0	0
Unigene1568_WT	+	+	+	+	+	0
Unigene1569_WT	0	0	0	0	0	0
Unigene1570_WT	-	-	-	0	-	0
Unigene1571_WT	-	-	-	0	0	0
Unigene1572_WT	+	+	+	0	0	0
Unigene1573_WT	-	-	0	0	0	0
Unigene1574_WT	+	+	+	+	+	0
Unigene1575_WT	+	+	0	0	0	0
Unigene1576_WT	-	0	0	0	0	-
Unigene1577_WT	+	+	0	0	0	0
Unigene1578_WT	0	0	0	0	0	0
Unigene1579_WT	-	-	-	0	-	0
Unigene1580_WT	0	0	0	0	0	0
Unigene1581_WT	0	0	0	0	0	0
Unigene1582_WT	0	0	0	0	0	0
Unigene1583_WT	0	0	0	0	0	0
Unigene1584_WT	-	-	0	0	0	0
Unigene1585_WT	0	0	0	0	0	0
Unigene1586_WT	0	0	0	0	0	0
Unigene1587_WT	-	0	0	0	0	-
Unigene1588_WT	-	-	0	0	0	0
Unigene1589_WT	+	+	+	+	+	0
Unigene1590_WT	+	+	+	0	+	0
Unigene1591_WT	0	0	0	0	0	0
Unigene1592_WT	-	-	-	-	-	0
Unigene1593_WT	+	+	+	+	+	0
Unigene1594_WT	+	+	0	0	0	0
Unigene1595_WT	+	+	0	0	0	0
Unigene1596_WT	0	0	0	0	0	0
Unigene1597_WT	0	0	0	0	0	0
Unigene1598_WT	+	+	+	0	+	0
Unigene1599_WT	+	+	0	0	0	0
Unigene1600_WT	-	-	-	-	0	0
Unigene1601_WT	-	-	0	0	0	0
Unigene1602_WT	-	-	0	0	0	0
Unigene1603_WT	+	+	+	+	0	0
Unigene1604_WT	-	-	-	-	-	0
Unigene1605_WT	+	+	+	0	0	0
Unigene1606_WT	-	-	0	0	0	0
Unigene1607_WT	+	0	0	0	0	+
Unigene1608_WT	0	0	0	0	0	0
Unigene1609_WT	0	0	0	0	0	0
Unigene1610_WT	-	-	-	0	-	0
Unigene1611_WT	-	-	-	-	-	0
Unigene1612_WT	0	0	0	0	0	0
Unigene1613_WT	+	+	+	+	+	0
Unigene1614_WT	0	0	0	0	0	0
Unigene1615_WT	+	+	0	0	0	0
Unigene1616_WT	+	+	0	0	0	0
Unigene1617_WT	-	-	0	-	0	0
Unigene1618_WT	+	+	0	0	0	0
Unigene1619_WT	-	-	0	0	0	0
Unigene1620_WT	0	0	0	0	0	0
Unigene1621_WT	-	-	-	0	0	0
Unigene1622_WT	-	-	-	-	0	0
Unigene1623_WT	-	-	-	0	0	0
Unigene1624_WT	-	-	-	0	0	0
Unigene1625_WT	0	0	0	0	0	0
Unigene1626_WT	+	+	+	+	+	0
Unigene1627_WT	-	-	-	-	-	0
Unigene1628_WT	-	-	-	0	-	0
Unigene1629_WT	-	-	-	-	0	0
Unigene1630_WT	-	-	0	0	0	0
Unigene1631_WT	-	-	-	0	0	0
Unigene1632_WT	0	0	0	0	0	0
Unigene1633_WT	0	0	0	0	0	0
Unigene1634_WT	-	-	-	-	-	0
Unigene1635_WT	+	+	0	0	0	0
Unigene1636_WT	+	+	0	0	0	0
Unigene1637_WT	-	-	0	0	0	0
Unigene1638_WT	0	0	0	0	0	0
Unigene1639_WT	+	+	0	0	0	0
Unigene1640_WT	+	+	+	0	0	0
Unigene1641_WT	0	0	0	0	0	0
Unigene1642_WT	0	0	0	0	0	0
Unigene1643_WT	-	-	-	-	0	0
Unigene1644_WT	0	0	0	0	0	0
Unigene1645_WT	+	+	0	0	0	0
Unigene1646_WT	0	0	0	0	0	0
Unigene1647_WT	+	+	+	+	0	0
Unigene1648_WT	-	-	0	0	0	0
Unigene1649_WT	+	+	+	+	0	0
Unigene1650_WT	0	0	0	0	0	0
Unigene1651_WT	-	-	-	-	-	0
Unigene1652_WT	-	-	0	0	0	0
Unigene1653_WT	-	-	-	-	-	0
Unigene1654_WT	-	-	-	-	-	0
Unigene1655_WT	+	+	+	0	0	0
Unigene1656_WT	0	0	0	0	0	0
Unigene1657_WT	+	+	0	0	0	0
Unigene1658_WT	0	0	0	0	0	0
Unigene1659_WT	+	+	0	0	0	0
Unigene1660_WT	+	+	+	0	0	0
Unigene1661_WT	0	0	0	0	0	0
Unigene1662_WT	-	-	-	-	0	0
Unigene1663_WT	0	0	0	0	0	0
Unigene1664_WT	0	0	0	0	0	0
Unigene1665_WT	+	+	+	+	0	0
Unigene1666_WT	-	-	-	0	0	0
Unigene1667_WT	0	0	0	0	0	0
Unigene1668_WT	-	-	0	0	0	0
Unigene1669_WT	0	0	0	0	0	0
Unigene1670_WT	+	+	+	+	+	0
Unigene1671_WT	0	0	0	0	0	0
Unigene1672_WT	-	-	-	-	-	0
Unigene1673_WT	-	-	-	-	-	0
Unigene1674_WT	0	0	0	0	0	0
Unigene1675_WT	+	+	+	0	0	0
Unigene1676_WT	0	0	0	0	0	0
Unigene1677_WT	-	-	-	0	0	0
Unigene1678_WT	0	0	0	0	0	0
Unigene1679_WT	0	0	0	0	0	0
Unigene1680_WT	+	0	0	0	0	+
Unigene1681_WT	+	+	+	0	+	0
Unigene1682_WT	0	0	0	0	0	0
Unigene1683_WT	-	-	0	0	0	0
Unigene1684_WT	-	-	-	0	0	0
Unigene1685_WT	-	-	-	0	0	0
Unigene1686_WT	+	+	+	+	+	0
Unigene1687_WT	+	+	0	0	0	0
Unigene1688_WT	-	-	-	0	0	0
Unigene1689_WT	-	-	-	-	-	0
Unigene1690_WT	-	-	0	0	0	0
Unigene1691_WT	+	+	+	+	0	0
Unigene1692_WT	-	-	0	0	0	0
Unigene1693_WT	+	+	0	0	0	0
Unigene1694_WT	+	+	0	0	0	0
Unigene1695_WT	0	0	0	0	0	0
Unigene1696_WT	+	+	+	+	+	0
Unigene1697_WT	-	-	-	-	-	0
Unigene1698_WT	-	-	0	0	0	0
Unigene1699_WT	+	+	+	+	0	0
Unigene1700_WT	-	-	-	0	0	0
Unigene1701_WT	0	0	0	0	0	0
Unigene1702_WT	+	+	+	+	+	0
Unigene1703_WT	+	+	0	0	+	0
Unigene1704_WT	-	-	-	0	0	0
Unigene1705_WT	-	-	-	-	-	0
Unigene1706_WT	+	+	+	+	+	0
Unigene1707_WT	+	+	0	0	0	0
Unigene1708_WT	0	0	0	0	0	0
Unigene1709_WT	-	-	-	-	0	0
Unigene1710_WT	0	0	0	0	0	0
Unigene1711_WT	+	+	+	0	0	0
Unigene1712_WT	+	+	+	+	+	0
Unigene1713_WT	0	0	0	0	0	0
Unigene1714_WT	0	0	0	0	0	0
Unigene1715_WT	0	0	0	0	0	0
Unigene1716_WT	-	-	-	-	-	0
Unigene1717_WT	+	+	+	+	0	0
Unigene1718_WT	+	0	0	0	0	+
Unigene1719_WT	+	+	+	0	0	0
Unigene1720_WT	0	0	0	0	0	0
Unigene1721_WT	-	0	0	0	0	-
Unigene1722_WT	-	-	0	0	0	0
Unigene1723_WT	-	-	0	0	0	0
Unigene1724_WT	+	+	0	0	0	0
Unigene1725_WT	0	0	0	0	0	0
Unigene1726_WT	0	0	0	0	0	0
Unigene1727_WT	-	-	-	-	-	0
Unigene1728_WT	+	+	+	+	0	0
Unigene1729_WT	+	+	+	+	+	0
Unigene1730_WT	0	0	0	0	0	0
Unigene1731_WT	+	+	0	0	0	0
Unigene1732_WT	+	+	+	+	0	0
Unigene1733_WT	-	-	-	-	-	0
Unigene1734_WT	-	-	0	0	0	0
Unigene1735_WT	0	0	0	0	0	0
Unigene1736_WT	0	0	0	0	0	0
Unigene1737_WT	0	0	0	0	0	0
Unigene1738_WT	-	-	-	0	0	0
Unigene1739_WT	0	0	0	0	0	0
Unigene1740_WT	0	0	0	0	0	0
Unigene1741_WT	-	-	0	0	0	0
Unigene1742_WT	-	-	-	-	-	0
Unigene1743_WT	0	0	0	0	0	0
Unigene1744_WT	+	+	+	0	0	0
Unigene1745_WT	0	0	0	0	0	0
Unigene1746_WT	0	0	0	0	0	0
Unigene1747_WT	0	0	0	0	0	0
Unigene1748_WT	-	-	-	-	-	0
Unigene1749_WT	0	0	0	0	0	0
Unigene1750_WT	-	-	0	-	0	0
Unigene1751_WT	0	0	0	0	0	0
Unigene1752_WT	+	+	+	0	0	0
Unigene1753_WT	+	+	+	+	0	0
Unigene1754_WT	-	-	-	-	-	0
Unigene1755_WT	0	0	0	0	0	0
Unigene1756_WT	0	0	0	0	0	0
Unigene1757_WT	0	0	0	0	0	0
Unigene1758_WT	0	0	0	0	0	0
Unigene1759_WT	0	0	0	0	0	0
Unigene1760_WT	0	0	0	0	0	0
Unigene1761_WT	-	-	-	0	-	0
Unigene1762_WT	+	+	+	+	+	0
Unigene1763_WT	-	-	-	0	0	0
Unigene1764_WT	+	+	+	+	0	0
Unigene1765_WT	+	+	+	0	0	0
Unigene1766_WT	0	0	0	0	0	0
Unigene1767_WT	+	+	+	+	+	0
Unigene1768_WT	0	0	0	0	0	0
Unigene1769_WT	0	0	0	0	0	0
Unigene1770_WT	+	+	0	0	0	0
Unigene1771_WT	-	-	0	-	-	0
Unigene1772_WT	+	+	+	0	0	0
Unigene1773_WT	-	-	0	0	-	0
Unigene1774_WT	0	0	0	0	0	0
Unigene1775_WT	-	-	0	0	0	0
Unigene1776_WT	-	-	-	0	0	0
Unigene1777_WT	-	-	-	-	0	0
Unigene1778_WT	0	0	0	0	0	0
Unigene1779_WT	-	-	0	0	0	0
Unigene1780_WT	0	0	0	0	0	0
Unigene1781_WT	-	-	-	0	0	0
Unigene1782_WT	-	-	-	0	0	0
Unigene1783_WT	+	+	+	+	0	0
Unigene1784_WT	-	-	-	0	-	0
Unigene1785_WT	+	+	+	0	+	0
Unigene1786_WT	0	0	0	0	0	0
Unigene1787_WT	-	-	-	-	0	0
Unigene1788_WT	-	-	-	-	-	0
Unigene1789_WT	+	+	+	0	0	0
Unigene1790_WT	+	+	+	+	+	0
Unigene1791_WT	+	+	0	0	0	0
Unigene1792_WT	-	-	-	-	0	0
Unigene1793_WT	+	+	+	+	0	0
Unigene1794_WT	+	+	+	0	0	0
Unigene1795_WT	+	+	0	0	0	0
Unigene1796_WT	+	+	+	0	+	0
Unigene1797_WT	+	+	+	+	+	0
Unigene1798_WT	+	+	+	+	+	0
Unigene1799_WT	+	0	0	0	0	+
Unigene1800_WT	-	-	-	-	-	0
Unigene1801_WT	+	+	0	0	0	0
Unigene1802_WT	-	-	-	-	0	0
Unigene1803_WT	-	-	-	-	0	0
Unigene1804_WT	0	0	0	0	0	0
Unigene1805_WT	+	+	+	+	+	0
Unigene1806_WT	0	0	0	0	0	0
Unigene1807_WT	0	0	0	0	0	0
Unigene1808_WT	-	-	-	-	0	0
Unigene1809_WT	-	0	0	0	0	-
Unigene1810_WT	-	-	0	0	0	0
Unigene1811_WT	0	0	0	0	0	0
Unigene1812_WT	-	-	-	0	0	0
Unigene1813_WT	0	0	0	0	0	0
Unigene1814_WT	+	+	0	0	0	0
Unigene1815_WT	+	+	+	0	0	0
Unigene1816_WT	-	-	-	-	0	0
Unigene1817_WT	+	0	0	0	0	+
Unigene1818_WT	0	0	0	0	0	0
Unigene1819_WT	+	+	+	0	0	0
Unigene1820_WT	+	+	+	0	+	0
Unigene1821_WT	+	+	+	+	+	0
Unigene1822_WT	+	+	+	+	+	0
Unigene1823_WT	-	-	-	-	-	0
Unigene1824_WT	-	-	-	-	-	0
Unigene1825_WT	0	0	0	0	0	0
Unigene1826_WT	+	+	0	0	0	0
Unigene1827_WT	+	+	0	0	0	0
Unigene1828_WT	+	+	+	+	0	0
Unigene1829_WT	0	0	0	0	0	0
Unigene1830_WT	-	-	0	0	0	0
Unigene1831_WT	+	+	0	0	0	+
Unigene1832_WT	-	-	0	0	0	0
Unigene1833_WT	-	0	0	0	0	-
Unigene1834_WT	0	0	0	0	0	0
Unigene1835_WT	0	0	0	0	0	0
Unigene1836_WT	+	+	0	0	0	0
Unigene1837_WT	+	+	+	0	0	0
Unigene1838_WT	-	-	-	-	-	0
Unigene1839_WT	-	-	0	0	-	0
Unigene1840_WT	+	+	0	0	0	0
Unigene1841_WT	-	-	-	-	-	0
Unigene1842_WT	+	+	+	0	0	0
Unigene1843_WT	+	+	+	+	+	0
Unigene1844_WT	-	-	0	0	-	0
Unigene1845_WT	+	+	+	+	+	0
Unigene1846_WT	0	0	0	0	0	0
Unigene1847_WT	-	-	-	-	-	0
Unigene1848_WT	-	-	-	0	-	0
Unigene1849_WT	-	-	0	0	0	0
Unigene1850_WT	+	+	0	0	0	0
Unigene1851_WT	+	+	+	+	+	0
Unigene1852_WT	0	0	0	0	0	0
Unigene1853_WT	-	-	-	-	0	0
Unigene1854_WT	0	0	0	0	0	0
Unigene1855_WT	-	-	-	0	0	0
Unigene1856_WT	-	-	-	0	0	0
Unigene1857_WT	+	+	+	+	0	0
Unigene1858_WT	+	+	0	0	0	0
Unigene1859_WT	-	-	0	0	0	0
Unigene1860_WT	0	0	0	0	0	0
Unigene1861_WT	+	+	+	0	+	0
Unigene1862_WT	-	-	-	-	0	0
Unigene1863_WT	+	+	+	0	+	0
Unigene1864_WT	-	-	0	0	0	0
Unigene1865_WT	+	+	0	0	0	0
Unigene1866_WT	0	0	0	0	0	0
Unigene1867_WT	-	-	-	0	-	0
Unigene1868_WT	0	0	0	0	0	0
Unigene1869_WT	-	-	-	-	0	0
Unigene1870_WT	-	-	-	0	0	0
Unigene1871_WT	+	+	+	+	+	0
Unigene1872_WT	-	-	0	0	0	0
Unigene1873_WT	0	0	0	0	0	0
Unigene1874_WT	-	-	-	0	0	0
Unigene1875_WT	0	0	0	0	0	0
Unigene1876_WT	-	-	-	0	0	0
Unigene1877_WT	-	-	0	0	0	0
Unigene1878_WT	-	-	0	0	0	0
Unigene1879_WT	-	-	-	-	0	0
Unigene1880_WT	-	-	0	0	0	0
Unigene1881_WT	0	0	0	0	0	0
Unigene1882_WT	-	-	-	-	-	0
Unigene1883_WT	-	-	-	0	0	0
Unigene1884_WT	-	-	0	0	0	0
Unigene1885_WT	+	+	+	+	+	0
Unigene1886_WT	-	-	0	0	0	0
Unigene1887_WT	+	+	+	0	0	0
Unigene1888_WT	+	+	0	0	0	0
Unigene1889_WT	+	+	0	0	0	0
Unigene1890_WT	-	-	0	-	0	0
Unigene1891_WT	+	+	0	0	0	0
Unigene1892_WT	+	+	+	+	0	0
Unigene1893_WT	0	0	0	0	0	0
Unigene1894_WT	+	+	+	+	0	0
Unigene1895_WT	0	0	0	0	0	0
Unigene1896_WT	+	+	+	0	0	0
Unigene1897_WT	+	0	0	0	0	+
Unigene1898_WT	0	0	0	0	0	0
Unigene1899_WT	+	+	+	+	+	0
Unigene1900_WT	0	0	0	0	0	0
Unigene1901_WT	-	-	-	-	-	0
Unigene1902_WT	0	0	0	0	0	0
Unigene1903_WT	-	-	-	-	-	0
Unigene1904_WT	0	0	0	0	0	0
Unigene1905_WT	-	-	-	-	-	0
Unigene1906_WT	-	-	0	-	0	0
Unigene1907_WT	0	0	0	0	0	0
Unigene1908_WT	+	+	+	0	0	0
Unigene1909_WT	+	+	+	+	0	0
Unigene1910_WT	-	-	0	0	0	0
Unigene1911_WT	0	0	0	0	0	0
Unigene1912_WT	-	-	0	0	0	0
Unigene1913_WT	-	-	0	0	0	0
Unigene1914_WT	0	0	0	0	0	0
Unigene1915_WT	-	-	-	-	0	0
Unigene1916_WT	0	0	0	0	0	0
Unigene1917_WT	+	+	0	0	0	0
Unigene1918_WT	-	-	-	0	0	0
Unigene1919_WT	0	0	0	0	0	0
Unigene1920_WT	-	-	0	0	0	0
Unigene1921_WT	-	-	-	-	-	0
Unigene1922_WT	-	-	-	-	-	0
Unigene1923_WT	+	+	+	+	0	0
Unigene1924_WT	0	0	0	0	0	0
Unigene1925_WT	+	+	0	0	0	0
Unigene1926_WT	0	0	0	0	0	0
Unigene1927_WT	-	-	-	-	0	0
Unigene1928_WT	-	-	0	0	0	0
Unigene1929_WT	+	+	+	0	0	0
Unigene1930_WT	0	0	0	0	0	0
Unigene1931_WT	-	-	-	-	-	0
Unigene1932_WT	-	-	-	-	0	0
Unigene1933_WT	+	+	+	0	+	0
Unigene1934_WT	+	+	+	+	0	0
Unigene1935_WT	+	+	0	0	0	0
Unigene1936_WT	+	+	0	0	0	0
Unigene1937_WT	-	-	-	0	0	0
Unigene1938_WT	+	+	+	+	+	0
Unigene1939_WT	-	-	-	0	0	0
Unigene1940_WT	+	+	+	+	+	0
Unigene1941_WT	-	-	-	+	0	0
Unigene1942_WT	-	0	0	0	0	-
Unigene1943_WT	0	0	0	0	0	0
Unigene1944_WT	0	0	0	0	0	0
Unigene1945_WT	0	0	0	0	0	0
Unigene1946_WT	+	+	0	0	0	0
Unigene1947_WT	-	-	-	-	0	0
Unigene1948_WT	-	-	0	-	0	0
Unigene1949_WT	-	-	-	-	0	0
Unigene1950_WT	-	-	+	-	0	0
Unigene1951_WT	-	-	-	-	-	0
Unigene1952_WT	0	0	0	0	0	0
Unigene1953_WT	-	-	-	-	-	0
Unigene1954_WT	+	+	0	0	0	0
Unigene1955_WT	+	0	0	0	0	+
Unigene1956_WT	0	0	0	0	0	0
Unigene1957_WT	0	0	0	0	0	0
Unigene1958_WT	-	-	-	0	0	0
Unigene1959_WT	+	+	0	0	0	0
Unigene1960_WT	-	-	-	0	-	0
Unigene1961_WT	+	+	0	0	0	0
Unigene1962_WT	-	-	-	-	0	0
Unigene1963_WT	0	0	0	0	0	0
Unigene1964_WT	0	0	0	0	0	0
Unigene1965_WT	+	+	+	+	+	0
Unigene1966_WT	+	+	+	0	+	0
Unigene1967_WT	-	-	0	0	0	0
Unigene1968_WT	-	-	-	0	-	0
Unigene1969_WT	-	-	-	0	0	0
Unigene1970_WT	-	-	-	0	0	0
Unigene1971_WT	+	+	+	+	0	0
Unigene1972_WT	+	+	0	0	0	0
Unigene1973_WT	-	-	-	-	-	0
Unigene1974_WT	-	-	-	-	0	0
Unigene1975_WT	-	-	-	0	0	0
Unigene1976_WT	+	+	+	+	+	0
Unigene1977_WT	0	0	0	0	0	0
Unigene1978_WT	0	0	0	0	0	0
Unigene1979_WT	-	-	-	-	-	0
Unigene1980_WT	+	+	+	0	0	0
Unigene1981_WT	-	-	-	-	0	0
Unigene1982_WT	-	-	0	0	0	0
Unigene1983_WT	0	0	0	0	0	0
Unigene1984_WT	+	+	0	0	0	0
Unigene1985_WT	+	0	0	0	0	+
Unigene1986_WT	-	-	-	-	-	0
Unigene1987_WT	+	+	+	+	+	0
Unigene1988_WT	-	-	0	0	-	0
Unigene1989_WT	+	+	0	0	0	0
Unigene1990_WT	0	0	0	0	0	0
Unigene1991_WT	-	-	-	0	-	0
Unigene1992_WT	0	0	0	0	0	0
Unigene1993_WT	+	+	+	+	0	0
Unigene1994_WT	-	-	-	-	0	0
Unigene1995_WT	-	-	-	-	-	0
Unigene1996_WT	+	0	0	0	0	+
Unigene1997_WT	-	-	-	-	0	0
Unigene1998_WT	-	-	-	-	-	0
Unigene1999_WT	-	-	-	-	-	0
[truncated: 27,865 more rows]
