# Supplementary material for: Transcriptome profile analysis of flowering molecular processes of early flowering trifoliate orange mutant and the wild-type [Poncirus trifoliata (L.) Raf.] by massively parallel signature sequencing
Source: BMC Genomics. 2011 Jan 26;12:63. doi: 10.1186/1471-2164-12-63 (PMC3039610; doi:10.1186/1471-2164-12-63)
Supplement: Additional file 4 — Transcription factors found in the WT and the MT. Putative TF genes were identified by a BLAST search against rice, Arabidopsis, and Citrus sinensis TF genes downloaded from PlantTFDB (http://planttfdb.cbi.pku.edu.cn:9010/index.php). [file 1471-2164-12-63-S4.XLS]

## Sheet: Sheet1
TF family	TF ID	Number of MT Unigene	Number of WT Unigene	genes_of_WT-Unigene.blast.xls	genes_of_MT-Unigene.blast.xls
ABI3-VP1 Family	PTCs00001.1|cs|PUT-155a-Citrus_sinensis-14261	1	1	Unigene4960_WT,	Unigene28620_MT,
	PTCs00002.1|cs|PUT-155a-Citrus_sinensis-14928397	1	1	Unigene9876_WT,	Unigene27531_MT,
	PTCs00003.1|cs|PUT-155a-Citrus_sinensis-18928403	3	4	Unigene3250_WT,Unigene16384_WT,Unigene31333_WT,	Unigene5250_MT,Unigene14873_MT,Unigene26734_MT,Unigene29693_MT,
	PTCs00004.1|cs|PUT-155a-Citrus_sinensis-19394	1	1	Unigene30633_WT,	Unigene6300_MT,
	PTCs00005.1|cs|PUT-155a-Citrus_sinensis-24403	1	1	Unigene4960_WT,	Unigene28620_MT,
	PTCs00006.1|cs|PUT-155a-Citrus_sinensis-24945	2	2	Unigene11125_WT,Unigene28035_WT,	Unigene12413_MT,Unigene16190_MT,
	PTCs00007.1|cs|PUT-155a-Citrus_sinensis-24976	1	1	Unigene30740_WT,	Unigene3742_MT,
	PTCs00008.1|cs|PUT-155a-Citrus_sinensis-26678	3	2	Unigene2028_WT,Unigene7945_WT,Unigene9876_WT,	Unigene16413_MT,Unigene27531_MT,
	PTCs00009.1|cs|PUT-155a-Citrus_sinensis-2732	1	0	Unigene20636_WT,
	PTCs00012.1|cs|PUT-155a-Citrus_sinensis-5734	5	4	Unigene2028_WT,Unigene22213_WT,Unigene22811_WT,Unigene23134_WT,Unigene28035_WT,	Unigene3116_MT,Unigene12413_MT,Unigene16190_MT,Unigene23486_MT,
	PTCs00014.1|cs|PUT-155a-Citrus_sinensis-8828400	3	3	Unigene2028_WT,Unigene9876_WT,Unigene28035_WT,	Unigene2405_MT,Unigene16190_MT,Unigene27531_MT,
The AP2/EREBP family	PTCs00015.1|cs|PUT-155a-Citrus_sinensis-11434	3	2	Unigene18559_WT,Unigene28111_WT,Unigene28324_WT,	Unigene27412_MT,Unigene27987_MT,
	PTCs00016.1|cs|PUT-155a-Citrus_sinensis-12015	2	2	Unigene13397_WT,Unigene30288_WT,	Unigene13323_MT,Unigene14635_MT,
	PTCs00017.1|cs|PUT-155a-Citrus_sinensis-12138	1	1	Unigene23006_WT,	Unigene2777_MT,
	PTCs00018.1|cs|PUT-155a-Citrus_sinensis-12328404	6	5	Unigene11041_WT,Unigene22520_WT,Unigene26573_WT,Unigene27504_WT,Unigene29475_WT,Unigene29502_WT,	Unigene10733_MT,Unigene15222_MT,Unigene26584_MT,Unigene26995_MT,Unigene27056_MT,
	PTCs00019.1|cs|PUT-155a-Citrus_sinensis-12487	7	6	Unigene2602_WT,Unigene8654_WT,Unigene12024_WT,Unigene14545_WT,Unigene22520_WT,Unigene23803_WT,Unigene24077_WT,	Unigene679_MT,Unigene939_MT,Unigene16673_MT,Unigene19650_MT,Unigene21021_MT,Unigene26995_MT,
	PTCs00020.1|cs|PUT-155a-Citrus_sinensis-13091	6	5	Unigene3522_WT,Unigene4636_WT,Unigene13164_WT,Unigene18028_WT,Unigene26755_WT,Unigene29068_WT,	Unigene1270_MT,Unigene3575_MT,Unigene12292_MT,Unigene12400_MT,Unigene25520_MT,
	PTCs00021.1|cs|PUT-155a-Citrus_sinensis-13275	1	1	Unigene13397_WT,	Unigene13323_MT,
	PTCs00022.1|cs|PUT-155a-Citrus_sinensis-13969	4	3	Unigene1877_WT,Unigene7726_WT,Unigene14360_WT,Unigene26779_WT,	Unigene1440_MT,Unigene7984_MT,Unigene25861_MT,
	PTCs00023.1|cs|PUT-155a-Citrus_sinensis-14314	4	4	Unigene3233_WT,Unigene7734_WT,Unigene8691_WT,Unigene10401_WT,	Unigene2955_MT,Unigene3318_MT,Unigene3913_MT,Unigene20024_MT,
	PTCs00024.1|cs|PUT-155a-Citrus_sinensis-14717	11	9	Unigene4972_WT,Unigene8654_WT,Unigene12230_WT,Unigene12708_WT,Unigene14737_WT,Unigene15833_WT,Unigene17557_WT,Unigene21044_WT,Unigene23153_WT,Unigene27041_WT,Unigene29819_WT,	Unigene2454_MT,Unigene4269_MT,Unigene14211_MT,Unigene21503_MT,Unigene21625_MT,Unigene22519_MT,Unigene23621_MT,Unigene24502_MT,Unigene26801_MT,
	PTCs00025.1|cs|PUT-155a-Citrus_sinensis-14769	1	1	Unigene12708_WT,	Unigene4269_MT,
	PTCs00026.1|cs|PUT-155a-Citrus_sinensis-14972	1	0	Unigene25820_WT,
	PTCs00027.1|cs|PUT-155a-Citrus_sinensis-14976	3	3	Unigene8800_WT,Unigene13861_WT,Unigene28324_WT,	Unigene13639_MT,Unigene27412_MT,Unigene27946_MT,
	PTCs00028.1|cs|PUT-155a-Citrus_sinensis-15161	4	4	Unigene2602_WT,Unigene7734_WT,Unigene16113_WT,Unigene29053_WT,	Unigene3913_MT,Unigene4361_MT,Unigene12153_MT,Unigene16673_MT,
	PTCs00029.1|cs|PUT-155a-Citrus_sinensis-1610	3	3	Unigene1427_WT,Unigene14466_WT,Unigene23745_WT,	Unigene6333_MT,Unigene7445_MT,Unigene27687_MT,
	PTCs00030.1|cs|PUT-155a-Citrus_sinensis-16270	1	1	Unigene23745_WT,	Unigene7445_MT,
	PTCs00031.1|cs|PUT-155a-Citrus_sinensis-16828405	5	5	Unigene3522_WT,Unigene4636_WT,Unigene13164_WT,Unigene23248_WT,Unigene29068_WT,	Unigene1270_MT,Unigene3575_MT,Unigene12292_MT,Unigene12400_MT,Unigene22507_MT,
	PTCs00032.1|cs|PUT-155a-Citrus_sinensis-18328399	3	3	Unigene8800_WT,Unigene13861_WT,Unigene28324_WT,	Unigene13639_MT,Unigene27412_MT,Unigene27946_MT,
	PTCs00033.1|cs|PUT-155a-Citrus_sinensis-18328405	2	2	Unigene8800_WT,Unigene13861_WT,	Unigene13639_MT,Unigene27946_MT,
	PTCs00034.1|cs|PUT-155a-Citrus_sinensis-18770	2	2	Unigene3544_WT,Unigene29477_WT,	Unigene15727_MT,Unigene26607_MT,
	PTCs00035.1|cs|PUT-155a-Citrus_sinensis-18931	2	2	Unigene13549_WT,Unigene29273_WT,	Unigene26945_MT,Unigene28055_MT,
	PTCs00036.1|cs|PUT-155a-Citrus_sinensis-1922	1	1	Unigene27463_WT,	Unigene2868_MT,
	PTCs00037.1|cs|PUT-155a-Citrus_sinensis-19414	2	3	Unigene1877_WT,Unigene13861_WT,	Unigene1440_MT,Unigene7022_MT,Unigene27946_MT,
	PTCs00038.1|cs|PUT-155a-Citrus_sinensis-20114	5	4	Unigene9_WT,Unigene8549_WT,Unigene11041_WT,Unigene22520_WT,Unigene27504_WT,	Unigene1_MT,Unigene10733_MT,Unigene26584_MT,Unigene26995_MT,
	PTCs00039.1|cs|PUT-155a-Citrus_sinensis-21828398	3	2	Unigene1877_WT,Unigene13011_WT,Unigene14360_WT,	Unigene1440_MT,Unigene20117_MT,
	PTCs00040.1|cs|PUT-155a-Citrus_sinensis-22189	9	9	Unigene5996_WT,Unigene12024_WT,Unigene16935_WT,Unigene18983_WT,Unigene22927_WT,Unigene23803_WT,Unigene24077_WT,Unigene27010_WT,Unigene29053_WT,	Unigene939_MT,Unigene12153_MT,Unigene13776_MT,Unigene15125_MT,Unigene17663_MT,Unigene18605_MT,Unigene18652_MT,Unigene19650_MT,Unigene22305_MT,
	PTCs00041.1|cs|PUT-155a-Citrus_sinensis-22231	9	7	Unigene5996_WT,Unigene12024_WT,Unigene16935_WT,Unigene18983_WT,Unigene22927_WT,Unigene23803_WT,Unigene24077_WT,Unigene27010_WT,Unigene29053_WT,	Unigene939_MT,Unigene12153_MT,Unigene13776_MT,Unigene15125_MT,Unigene18652_MT,Unigene19650_MT,Unigene22305_MT,
	PTCs00042.1|cs|PUT-155a-Citrus_sinensis-23497	2	2	Unigene13549_WT,Unigene29273_WT,	Unigene26945_MT,Unigene28055_MT,
	PTCs00043.1|cs|PUT-155a-Citrus_sinensis-23598	2	2	Unigene5865_WT,Unigene29158_WT,	Unigene14058_MT,Unigene15499_MT,
	PTCs00044.1|cs|PUT-155a-Citrus_sinensis-2361	2	3	Unigene8800_WT,Unigene13861_WT,	Unigene7946_MT,Unigene13639_MT,Unigene27946_MT,
	PTCs00045.1|cs|PUT-155a-Citrus_sinensis-24528401	6	4	Unigene177_WT,Unigene3544_WT,Unigene6435_WT,Unigene12866_WT,Unigene20579_WT,Unigene22846_WT,	Unigene469_MT,Unigene13741_MT,Unigene25619_MT,Unigene26607_MT,
	PTCs00046.1|cs|PUT-155a-Citrus_sinensis-25054	2	1	Unigene6597_WT,Unigene18100_WT,	Unigene8384_MT,
	PTCs00047.1|cs|PUT-155a-Citrus_sinensis-25191	4	4	Unigene2602_WT,Unigene7734_WT,Unigene8691_WT,Unigene16113_WT,	Unigene2955_MT,Unigene3913_MT,Unigene4361_MT,Unigene16673_MT,
	PTCs00048.1|cs|PUT-155a-Citrus_sinensis-25305	4	2	Unigene6094_WT,Unigene23803_WT,Unigene26787_WT,Unigene28092_WT,	Unigene13776_MT,Unigene28183_MT,
	PTCs00049.1|cs|PUT-155a-Citrus_sinensis-25404	3	2	Unigene6094_WT,Unigene26787_WT,Unigene28092_WT,	Unigene13776_MT,Unigene28183_MT,
	PTCs00050.1|cs|PUT-155a-Citrus_sinensis-25877	4	3	Unigene8800_WT,Unigene13861_WT,Unigene23803_WT,Unigene28324_WT,	Unigene13639_MT,Unigene27412_MT,Unigene27946_MT,
	PTCs00051.1|cs|PUT-155a-Citrus_sinensis-25878	4	3	Unigene8800_WT,Unigene13861_WT,Unigene23803_WT,Unigene28324_WT,	Unigene13639_MT,Unigene27412_MT,Unigene27946_MT,
	PTCs00052.1|cs|PUT-155a-Citrus_sinensis-26728405	5	3	Unigene6094_WT,Unigene23803_WT,Unigene24486_WT,Unigene26787_WT,Unigene28092_WT,	Unigene13776_MT,Unigene23233_MT,Unigene28183_MT,
	PTCs00053.1|cs|PUT-155a-Citrus_sinensis-26925	12	9	Unigene3522_WT,Unigene4636_WT,Unigene11325_WT,Unigene13164_WT,Unigene18028_WT,Unigene19532_WT,Unigene19895_WT,Unigene20864_WT,Unigene26057_WT,Unigene26755_WT,Unigene27075_WT,Unigene29068_WT,	Unigene1270_MT,Unigene3575_MT,Unigene11805_MT,Unigene12292_MT,Unigene12400_MT,Unigene22339_MT,Unigene25286_MT,Unigene25430_MT,Unigene25520_MT,
	PTCs00054.1|cs|PUT-155a-Citrus_sinensis-26946	7	6	Unigene3522_WT,Unigene4636_WT,Unigene11325_WT,Unigene13164_WT,Unigene18028_WT,Unigene19895_WT,Unigene26755_WT,	Unigene1270_MT,Unigene3575_MT,Unigene11805_MT,Unigene12292_MT,Unigene25286_MT,Unigene25520_MT,
	PTCs00055.1|cs|PUT-155a-Citrus_sinensis-27113	3	3	Unigene177_WT,Unigene6435_WT,Unigene12866_WT,	Unigene469_MT,Unigene13741_MT,Unigene25619_MT,
	PTCs00056.1|cs|PUT-155a-Citrus_sinensis-28137	4	2	Unigene177_WT,Unigene6435_WT,Unigene12866_WT,Unigene20579_WT,	Unigene469_MT,Unigene25619_MT,
	PTCs00057.1|cs|PUT-155a-Citrus_sinensis-28302	4	3	Unigene14360_WT,Unigene16113_WT,Unigene22520_WT,Unigene23006_WT,	Unigene2777_MT,Unigene4361_MT,Unigene26995_MT,
	PTCs00058.1|cs|PUT-155a-Citrus_sinensis-3593	1	0	Unigene4085_WT,
	PTCs00059.1|cs|PUT-155a-Citrus_sinensis-3988	12	9	Unigene2602_WT,Unigene6456_WT,Unigene8654_WT,Unigene8891_WT,Unigene11874_WT,Unigene12024_WT,Unigene12708_WT,Unigene13676_WT,Unigene13806_WT,Unigene22357_WT,Unigene23803_WT,Unigene27010_WT,	Unigene939_MT,Unigene3079_MT,Unigene4269_MT,Unigene4881_MT,Unigene8726_MT,Unigene8876_MT,Unigene15125_MT,Unigene16673_MT,Unigene28419_MT,
	PTCs00062.1|cs|PUT-155a-Citrus_sinensis-4428405	0	1		Unigene4716_MT,
	PTCs00064.1|cs|PUT-155a-Citrus_sinensis-628399	1	1	Unigene28812_WT,	Unigene27399_MT,
	PTCs00065.1|cs|PUT-155a-Citrus_sinensis-6716	3	3	Unigene8800_WT,Unigene13861_WT,Unigene28324_WT,	Unigene13639_MT,Unigene27412_MT,Unigene27946_MT,
	PTCs00066.1|cs|PUT-155a-Citrus_sinensis-7035	3	2	Unigene1877_WT,Unigene7734_WT,Unigene14360_WT,	Unigene1440_MT,Unigene3913_MT,
	PTCs00067.1|cs|PUT-155a-Citrus_sinensis-7150	6	6	Unigene2602_WT,Unigene8891_WT,Unigene15833_WT,Unigene24077_WT,Unigene24981_WT,Unigene27010_WT,	Unigene2049_MT,Unigene14211_MT,Unigene15125_MT,Unigene16673_MT,Unigene19650_MT,Unigene28419_MT,
	PTCs00068.1|cs|PUT-155a-Citrus_sinensis-7191	3	4	Unigene22520_WT,Unigene29475_WT,Unigene29502_WT,	Unigene15222_MT,Unigene26995_MT,Unigene27056_MT,Unigene28183_MT,
	PTCs00069.1|cs|PUT-155a-Citrus_sinensis-7659	4	3	Unigene2602_WT,Unigene12024_WT,Unigene23803_WT,Unigene24077_WT,	Unigene939_MT,Unigene16673_MT,Unigene19650_MT,
	PTCs00070.1|cs|PUT-155a-Citrus_sinensis-9031	4	4	Unigene22520_WT,Unigene27504_WT,Unigene29475_WT,Unigene29502_WT,	Unigene15222_MT,Unigene26584_MT,Unigene26995_MT,Unigene27056_MT,
	PTCs00071.1|cs|PUT-155a-Citrus_sinensis-9059	1	0	Unigene4085_WT,
	PTCs00072.1|cs|PUT-155a-Citrus_sinensis-9080	1	1	Unigene14503_WT,	Unigene1666_MT,
	PTCs00073.1|cs|PUT-155a-Citrus_sinensis-9428405	12	8	Unigene2602_WT,Unigene6456_WT,Unigene8654_WT,Unigene11874_WT,Unigene12024_WT,Unigene13676_WT,Unigene13806_WT,Unigene15833_WT,Unigene17557_WT,Unigene21044_WT,Unigene22357_WT,Unigene23803_WT,	Unigene939_MT,Unigene3079_MT,Unigene4881_MT,Unigene8726_MT,Unigene8876_MT,Unigene14211_MT,Unigene16673_MT,Unigene23621_MT,
	PTCs00074.1|cs|PUT-155a-Citrus_sinensis-9938	5	6	Unigene15833_WT,Unigene17557_WT,Unigene21044_WT,Unigene24077_WT,Unigene29819_WT,	Unigene12763_MT,Unigene14211_MT,Unigene17116_MT,Unigene19650_MT,Unigene23621_MT,Unigene26801_MT,
ARF Family	PTCs00075.1|cs|PUT-155a-Citrus_sinensis-13716	5	6	Unigene3250_WT,Unigene15678_WT,Unigene26327_WT,Unigene30387_WT,Unigene31333_WT,	Unigene5250_MT,Unigene25782_MT,Unigene26734_MT,Unigene26777_MT,Unigene28698_MT,Unigene29693_MT,
ARID Family	PTCs00076.1|cs|PUT-155a-Citrus_sinensis-2306	1	1	Unigene15088_WT,	Unigene12269_MT,
AS2 Family	PTCs00077.1|cs|PUT-155a-Citrus_sinensis-10933	1	0	Unigene27913_WT,
	PTCs00078.1|cs|PUT-155a-Citrus_sinensis-13472	3	1	Unigene19003_WT,Unigene19843_WT,Unigene20487_WT,	Unigene19465_MT,
	PTCs00079.1|cs|PUT-155a-Citrus_sinensis-1480	3	2	Unigene2715_WT,Unigene21441_WT,Unigene23507_WT,	Unigene5563_MT,Unigene20472_MT,
	PTCs00082.1|cs|PUT-155a-Citrus_sinensis-2398	1	1	Unigene20178_WT,	Unigene19610_MT,
	PTCs00083.1|cs|PUT-155a-Citrus_sinensis-24249	1	1	Unigene29694_WT,	Unigene14467_MT,
	PTCs00084.1|cs|PUT-155a-Citrus_sinensis-25860	2	2	Unigene20178_WT,Unigene28476_WT,	Unigene19610_MT,Unigene26610_MT,
	PTCs00085.1|cs|PUT-155a-Citrus_sinensis-9472	5	6	Unigene7028_WT,Unigene18686_WT,Unigene18731_WT,Unigene27913_WT,Unigene29694_WT,	Unigene728_MT,Unigene11549_MT,Unigene14467_MT,Unigene17286_MT,Unigene17986_MT,Unigene23947_MT,
	PTCs00086.1|cs|PUT-155a-Citrus_sinensis-9596	3	2	Unigene7028_WT,Unigene22931_WT,Unigene27673_WT,	Unigene728_MT,Unigene10715_MT,
AUX-IAA Family	PTCs00087.1|cs|PUT-155a-Citrus_sinensis-1046	13	13	Unigene2167_WT,Unigene2504_WT,Unigene8191_WT,Unigene8781_WT,Unigene9373_WT,Unigene18679_WT,Unigene22577_WT,Unigene23494_WT,Unigene26247_WT,Unigene28089_WT,Unigene28401_WT,Unigene28437_WT,Unigene28553_WT,	Unigene770_MT,Unigene2463_MT,Unigene12383_MT,Unigene12523_MT,Unigene13221_MT,Unigene18293_MT,Unigene23594_MT,Unigene25835_MT,Unigene26526_MT,Unigene26575_MT,Unigene26714_MT,Unigene27113_MT,Unigene28409_MT,
	PTCs00088.1|cs|PUT-155a-Citrus_sinensis-1100	3	2	Unigene2504_WT,Unigene26247_WT,Unigene28401_WT,	Unigene26575_MT,Unigene27113_MT,
	PTCs00089.1|cs|PUT-155a-Citrus_sinensis-12185	11	11	Unigene2167_WT,Unigene6373_WT,Unigene7407_WT,Unigene8191_WT,Unigene8781_WT,Unigene17207_WT,Unigene18679_WT,Unigene22577_WT,Unigene23494_WT,Unigene28089_WT,Unigene28437_WT,	Unigene770_MT,Unigene12383_MT,Unigene12523_MT,Unigene13221_MT,Unigene18293_MT,Unigene19265_MT,Unigene20159_MT,Unigene23594_MT,Unigene25835_MT,Unigene26526_MT,Unigene28409_MT,
	PTCs00090.1|cs|PUT-155a-Citrus_sinensis-16676	15	15	Unigene2167_WT,Unigene6124_WT,Unigene6373_WT,Unigene7407_WT,Unigene8191_WT,Unigene8781_WT,Unigene9373_WT,Unigene15908_WT,Unigene17207_WT,Unigene18679_WT,Unigene22577_WT,Unigene23494_WT,Unigene28089_WT,Unigene28437_WT,Unigene28553_WT,	Unigene770_MT,Unigene2162_MT,Unigene2463_MT,Unigene12383_MT,Unigene12523_MT,Unigene13221_MT,Unigene16331_MT,Unigene18293_MT,Unigene19265_MT,Unigene20159_MT,Unigene23594_MT,Unigene25835_MT,Unigene26526_MT,Unigene26714_MT,Unigene28409_MT,
	PTCs00091.1|cs|PUT-155a-Citrus_sinensis-16714	10	10	Unigene2167_WT,Unigene6373_WT,Unigene8191_WT,Unigene8781_WT,Unigene17207_WT,Unigene18679_WT,Unigene22577_WT,Unigene23494_WT,Unigene28089_WT,Unigene28437_WT,	Unigene770_MT,Unigene12383_MT,Unigene12523_MT,Unigene13221_MT,Unigene18293_MT,Unigene19265_MT,Unigene23594_MT,Unigene25835_MT,Unigene26526_MT,Unigene28409_MT,
	PTCs00092.1|cs|PUT-155a-Citrus_sinensis-21889	4	3	Unigene6124_WT,Unigene8191_WT,Unigene8781_WT,Unigene22577_WT,	Unigene770_MT,Unigene12523_MT,Unigene16331_MT,
	PTCs00093.1|cs|PUT-155a-Citrus_sinensis-22268	2	1	Unigene22817_WT,Unigene29012_WT,	Unigene27285_MT,
	PTCs00094.1|cs|PUT-155a-Citrus_sinensis-22331	9	11	Unigene2118_WT,Unigene2167_WT,Unigene3356_WT,Unigene8781_WT,Unigene9373_WT,Unigene22577_WT,Unigene28089_WT,Unigene28437_WT,Unigene28553_WT,	Unigene2463_MT,Unigene5368_MT,Unigene12383_MT,Unigene12523_MT,Unigene13221_MT,Unigene18293_MT,Unigene23594_MT,Unigene25835_MT,Unigene26526_MT,Unigene26714_MT,Unigene28409_MT,
	PTCs00095.1|cs|PUT-155a-Citrus_sinensis-2323	7	7	Unigene2167_WT,Unigene6399_WT,Unigene9373_WT,Unigene22577_WT,Unigene28089_WT,Unigene28437_WT,Unigene28553_WT,	Unigene2463_MT,Unigene12383_MT,Unigene13221_MT,Unigene25835_MT,Unigene26526_MT,Unigene26714_MT,Unigene28409_MT,
	PTCs00096.1|cs|PUT-155a-Citrus_sinensis-24264	13	13	Unigene530_WT,Unigene2167_WT,Unigene3356_WT,Unigene6351_WT,Unigene6399_WT,Unigene9373_WT,Unigene10490_WT,Unigene16274_WT,Unigene21917_WT,Unigene23302_WT,Unigene28089_WT,Unigene28437_WT,Unigene28553_WT,	Unigene2463_MT,Unigene12383_MT,Unigene13142_MT,Unigene13221_MT,Unigene18215_MT,Unigene18293_MT,Unigene20175_MT,Unigene21098_MT,Unigene23807_MT,Unigene25835_MT,Unigene26526_MT,Unigene26714_MT,Unigene28409_MT,
	PTCs00097.1|cs|PUT-155a-Citrus_sinensis-24265	8	8	Unigene2167_WT,Unigene3356_WT,Unigene6399_WT,Unigene9373_WT,Unigene23302_WT,Unigene28089_WT,Unigene28437_WT,Unigene28553_WT,	Unigene2463_MT,Unigene12383_MT,Unigene13221_MT,Unigene18293_MT,Unigene25835_MT,Unigene26526_MT,Unigene26714_MT,Unigene28409_MT,
	PTCs00098.1|cs|PUT-155a-Citrus_sinensis-6106	5	5	Unigene2112_WT,Unigene2167_WT,Unigene8191_WT,Unigene8781_WT,Unigene28437_WT,	Unigene770_MT,Unigene12523_MT,Unigene13221_MT,Unigene25835_MT,Unigene28409_MT,
	PTCs00099.1|cs|PUT-155a-Citrus_sinensis-6148	5	3	Unigene2730_WT,Unigene15908_WT,Unigene18774_WT,Unigene28553_WT,Unigene29012_WT,	Unigene2162_MT,Unigene26714_MT,Unigene27285_MT,
	PTCs00100.1|cs|PUT-155a-Citrus_sinensis-8467	11	11	Unigene2167_WT,Unigene6124_WT,Unigene6399_WT,Unigene9373_WT,Unigene22577_WT,Unigene26247_WT,Unigene28089_WT,Unigene28401_WT,Unigene28437_WT,Unigene28553_WT,Unigene29012_WT,	Unigene2463_MT,Unigene12383_MT,Unigene16331_MT,Unigene18293_MT,Unigene25835_MT,Unigene26526_MT,Unigene26575_MT,Unigene26714_MT,Unigene27113_MT,Unigene27285_MT,Unigene28409_MT,
	PTCs00101.1|cs|PUT-155a-Citrus_sinensis-9306	4	6	Unigene22577_WT,Unigene23494_WT,Unigene28089_WT,Unigene28553_WT,	Unigene12383_MT,Unigene13221_MT,Unigene18293_MT,Unigene23594_MT,Unigene26526_MT,Unigene26714_MT,
Alfin Family	PTCs00102.1|cs|PUT-155a-Citrus_sinensis-1118	3	4	Unigene13420_WT,Unigene27683_WT,Unigene29536_WT,	Unigene8616_MT,Unigene24674_MT,Unigene25089_MT,Unigene26148_MT,
	PTCs00103.1|cs|PUT-155a-Citrus_sinensis-11428398	5	6	Unigene5733_WT,Unigene13420_WT,Unigene27683_WT,Unigene28313_WT,Unigene29536_WT,	Unigene8616_MT,Unigene14110_MT,Unigene24674_MT,Unigene25089_MT,Unigene26148_MT,Unigene27631_MT,
	PTCs00104.1|cs|PUT-155a-Citrus_sinensis-11628398	3	3	Unigene13420_WT,Unigene28313_WT,Unigene29536_WT,	Unigene8616_MT,Unigene26148_MT,Unigene27631_MT,
	PTCs00105.1|cs|PUT-155a-Citrus_sinensis-12528398	8	6	Unigene3171_WT,Unigene4798_WT,Unigene5733_WT,Unigene12129_WT,Unigene16514_WT,Unigene27683_WT,Unigene28313_WT,Unigene29536_WT,	Unigene13243_MT,Unigene14110_MT,Unigene23374_MT,Unigene25089_MT,Unigene26148_MT,Unigene27631_MT,
	PTCs00106.1|cs|PUT-155a-Citrus_sinensis-20126	5	5	Unigene5733_WT,Unigene12433_WT,Unigene27683_WT,Unigene28313_WT,Unigene29536_WT,	Unigene14110_MT,Unigene24674_MT,Unigene25089_MT,Unigene27631_MT,Unigene28885_MT,
	PTCs00107.1|cs|PUT-155a-Citrus_sinensis-23960	6	6	Unigene3171_WT,Unigene5733_WT,Unigene9768_WT,Unigene27683_WT,Unigene28313_WT,Unigene29536_WT,	Unigene6324_MT,Unigene14110_MT,Unigene23374_MT,Unigene24674_MT,Unigene25089_MT,Unigene27631_MT,
	PTCs00108.1|cs|PUT-155a-Citrus_sinensis-24896	3	3	Unigene13420_WT,Unigene28313_WT,Unigene29536_WT,	Unigene8616_MT,Unigene26148_MT,Unigene27631_MT,
	PTCs00109.1|cs|PUT-155a-Citrus_sinensis-27604	8	9	Unigene3171_WT,Unigene3410_WT,Unigene5733_WT,Unigene9768_WT,Unigene13420_WT,Unigene27683_WT,Unigene28313_WT,Unigene29536_WT,	Unigene6324_MT,Unigene8616_MT,Unigene14110_MT,Unigene24674_MT,Unigene25089_MT,Unigene25901_MT,Unigene26148_MT,Unigene27631_MT,Unigene28033_MT,
BBR-BPC Family	PTCs00110.1|cs|PUT-155a-Citrus_sinensis-15519	2	2	Unigene11279_WT,Unigene30878_WT,	Unigene15665_MT,Unigene29286_MT,
	PTCs00111.1|cs|PUT-155a-Citrus_sinensis-2228397	1	1	Unigene30221_WT,	Unigene28320_MT,
	PTCs00112.1|cs|PUT-155a-Citrus_sinensis-2628399	1	1	Unigene30221_WT,	Unigene28320_MT,
	PTCs00113.1|cs|PUT-155a-Citrus_sinensis-3954	2	2	Unigene11279_WT,Unigene30878_WT,	Unigene15665_MT,Unigene29286_MT,
BES1 Family	PTCs00114.1|cs|PUT-155a-Citrus_sinensis-11771	2	2	Unigene14076_WT,Unigene30077_WT,	Unigene15612_MT,Unigene15830_MT,
	PTCs00115.1|cs|PUT-155a-Citrus_sinensis-4440	4	3	Unigene14076_WT,Unigene17795_WT,Unigene30077_WT,Unigene30213_WT,	Unigene15612_MT,Unigene15830_MT,Unigene28597_MT,
	PTCs00116.1|cs|PUT-155a-Citrus_sinensis-4469	4	3	Unigene14076_WT,Unigene17795_WT,Unigene30077_WT,Unigene30213_WT,	Unigene15612_MT,Unigene15830_MT,Unigene28597_MT,
	PTCs00117.1|cs|PUT-155a-Citrus_sinensis-894	1	1	Unigene12850_WT,	Unigene15889_MT,
C2C2-CO-like Family	PTCs00118.1|cs|PUT-155a-Citrus_sinensis-11144	1	1	Unigene14065_WT,	Unigene9811_MT,
	PTCs00119.1|cs|PUT-155a-Citrus_sinensis-13528403	2	2	Unigene30249_WT,Unigene30563_WT,	Unigene28307_MT,Unigene28679_MT,
	PTCs00120.1|cs|PUT-155a-Citrus_sinensis-14906	2	3	Unigene9984_WT,Unigene24005_WT,	Unigene8555_MT,Unigene16057_MT,Unigene24193_MT,
	PTCs00121.1|cs|PUT-155a-Citrus_sinensis-15070	3	2	Unigene17243_WT,Unigene24727_WT,Unigene28972_WT,	Unigene13730_MT,Unigene25986_MT,
	PTCs00122.1|cs|PUT-155a-Citrus_sinensis-4801	3	3	Unigene9248_WT,Unigene16392_WT,Unigene21829_WT,	Unigene9138_MT,Unigene21080_MT,Unigene28000_MT,
	PTCs00123.1|cs|PUT-155a-Citrus_sinensis-4853	4	7	Unigene6466_WT,Unigene11665_WT,Unigene15212_WT,Unigene27040_WT,	Unigene10876_MT,Unigene15549_MT,Unigene15740_MT,Unigene19921_MT,Unigene22285_MT,Unigene24620_MT,Unigene29043_MT,
	PTCs00124.1|cs|PUT-155a-Citrus_sinensis-6158	3	4	Unigene26354_WT,Unigene30249_WT,Unigene30563_WT,	Unigene19770_MT,Unigene27078_MT,Unigene28307_MT,Unigene28679_MT,
	PTCs00125.1|cs|PUT-155a-Citrus_sinensis-7268	3	2	Unigene9432_WT,Unigene9746_WT,Unigene25736_WT,	Unigene7179_MT,Unigene29227_MT,
C2C2-Dof Family	PTCs00126.1|cs|PUT-155a-Citrus_sinensis-14826	11	9	Unigene2465_WT,Unigene2554_WT,Unigene5542_WT,Unigene6067_WT,Unigene11744_WT,Unigene12520_WT,Unigene13799_WT,Unigene14383_WT,Unigene20069_WT,Unigene29158_WT,Unigene30167_WT,	Unigene1079_MT,Unigene4435_MT,Unigene7502_MT,Unigene14855_MT,Unigene15499_MT,Unigene15704_MT,Unigene21514_MT,Unigene24587_MT,Unigene27990_MT,
	PTCs00127.1|cs|PUT-155a-Citrus_sinensis-14933	3	4	Unigene5542_WT,Unigene11744_WT,Unigene12605_WT,	Unigene6668_MT,Unigene7502_MT,Unigene15529_MT,Unigene27990_MT,
	PTCs00128.1|cs|PUT-155a-Citrus_sinensis-15740	11	9	Unigene326_WT,Unigene2554_WT,Unigene4007_WT,Unigene5542_WT,Unigene6958_WT,Unigene11744_WT,Unigene12520_WT,Unigene13799_WT,Unigene14383_WT,Unigene20069_WT,Unigene29158_WT,	Unigene1079_MT,Unigene4435_MT,Unigene4745_MT,Unigene7502_MT,Unigene15499_MT,Unigene15529_MT,Unigene15704_MT,Unigene16899_MT,Unigene27990_MT,
	PTCs00129.1|cs|PUT-155a-Citrus_sinensis-16460	10	9	Unigene2554_WT,Unigene3639_WT,Unigene4007_WT,Unigene5542_WT,Unigene11744_WT,Unigene12520_WT,Unigene12605_WT,Unigene13799_WT,Unigene14383_WT,Unigene29158_WT,	Unigene1079_MT,Unigene4745_MT,Unigene6668_MT,Unigene7502_MT,Unigene11099_MT,Unigene15499_MT,Unigene15529_MT,Unigene15704_MT,Unigene27990_MT,
	PTCs00130.1|cs|PUT-155a-Citrus_sinensis-20929	9	7	Unigene4007_WT,Unigene5542_WT,Unigene6958_WT,Unigene11744_WT,Unigene12520_WT,Unigene12605_WT,Unigene13799_WT,Unigene20069_WT,Unigene29158_WT,	Unigene4435_MT,Unigene4745_MT,Unigene6668_MT,Unigene7502_MT,Unigene15499_MT,Unigene15529_MT,Unigene27990_MT,
	PTCs00131.1|cs|PUT-155a-Citrus_sinensis-2487	6	5	Unigene3639_WT,Unigene4877_WT,Unigene20312_WT,Unigene25227_WT,Unigene29634_WT,Unigene30167_WT,	Unigene10859_MT,Unigene11099_MT,Unigene14855_MT,Unigene15556_MT,Unigene21514_MT,
	PTCs00132.1|cs|PUT-155a-Citrus_sinensis-26644	12	9	Unigene2465_WT,Unigene2554_WT,Unigene4007_WT,Unigene6067_WT,Unigene11744_WT,Unigene12520_WT,Unigene13488_WT,Unigene14383_WT,Unigene20069_WT,Unigene25227_WT,Unigene27658_WT,Unigene30167_WT,	Unigene1079_MT,Unigene4435_MT,Unigene4745_MT,Unigene7502_MT,Unigene14855_MT,Unigene15704_MT,Unigene21514_MT,Unigene24587_MT,Unigene26442_MT,
	PTCs00133.1|cs|PUT-155a-Citrus_sinensis-4863	14	12	Unigene2465_WT,Unigene2554_WT,Unigene4007_WT,Unigene5542_WT,Unigene6067_WT,Unigene11744_WT,Unigene12520_WT,Unigene12605_WT,Unigene13799_WT,Unigene14383_WT,Unigene20069_WT,Unigene25227_WT,Unigene29158_WT,Unigene30167_WT,	Unigene1079_MT,Unigene4435_MT,Unigene4745_MT,Unigene6668_MT,Unigene7502_MT,Unigene14855_MT,Unigene15499_MT,Unigene15529_MT,Unigene15704_MT,Unigene21514_MT,Unigene24587_MT,Unigene27990_MT,
	PTCs00134.1|cs|PUT-155a-Citrus_sinensis-5716	5	5	Unigene3639_WT,Unigene4877_WT,Unigene20069_WT,Unigene25227_WT,Unigene29634_WT,	Unigene4435_MT,Unigene10859_MT,Unigene11099_MT,Unigene15556_MT,Unigene21514_MT,
C2C2-GATA Family	PTCs00135.1|cs|PUT-155a-Citrus_sinensis-13603	3	4	Unigene4010_WT,Unigene14463_WT,Unigene15480_WT,	Unigene14026_MT,Unigene14224_MT,Unigene19593_MT,Unigene28168_MT,
	PTCs00136.1|cs|PUT-155a-Citrus_sinensis-16028396	1	1	Unigene3836_WT,	Unigene12967_MT,
	PTCs00137.1|cs|PUT-155a-Citrus_sinensis-1728404	3	2	Unigene4010_WT,Unigene15480_WT,Unigene30682_WT,	Unigene28168_MT,Unigene29166_MT,
	PTCs00138.1|cs|PUT-155a-Citrus_sinensis-2641	1	2	Unigene13951_WT,	Unigene10469_MT,Unigene21484_MT,
	PTCs00139.1|cs|PUT-155a-Citrus_sinensis-9125	3	4	Unigene4010_WT,Unigene15480_WT,Unigene30682_WT,	Unigene2989_MT,Unigene6123_MT,Unigene28168_MT,Unigene29166_MT,
C2C2-YABBY Family	PTCs00140.1|cs|PUT-155a-Citrus_sinensis-10969	5	3	Unigene7904_WT,Unigene9077_WT,Unigene11156_WT,Unigene12324_WT,Unigene23372_WT,	Unigene4174_MT,Unigene6496_MT,Unigene25706_MT,
	PTCs00141.1|cs|PUT-155a-Citrus_sinensis-14023	1	1	Unigene29182_WT,	Unigene15261_MT,
	PTCs00142.1|cs|PUT-155a-Citrus_sinensis-21334	3	3	Unigene9077_WT,Unigene11156_WT,Unigene29182_WT,	Unigene6496_MT,Unigene15261_MT,Unigene25706_MT,
	PTCs00143.1|cs|PUT-155a-Citrus_sinensis-21335	4	3	Unigene9077_WT,Unigene11156_WT,Unigene23372_WT,Unigene29182_WT,	Unigene6496_MT,Unigene15261_MT,Unigene25706_MT,
	PTCs00144.1|cs|PUT-155a-Citrus_sinensis-26303	5	5	Unigene7904_WT,Unigene9077_WT,Unigene11156_WT,Unigene23372_WT,Unigene29182_WT,	Unigene4174_MT,Unigene6496_MT,Unigene15261_MT,Unigene18262_MT,Unigene25706_MT,
	PTCs00145.1|cs|PUT-155a-Citrus_sinensis-26318	4	3	Unigene9077_WT,Unigene11156_WT,Unigene23372_WT,Unigene29182_WT,	Unigene6496_MT,Unigene15261_MT,Unigene25706_MT,
	PTCs00146.1|cs|PUT-155a-Citrus_sinensis-3904	4	4	Unigene9077_WT,Unigene11156_WT,Unigene16474_WT,Unigene29182_WT,	Unigene6496_MT,Unigene15261_MT,Unigene25706_MT,Unigene29539_MT,
C2H2 Family	PTCs00147.1|cs|PUT-155a-Citrus_sinensis-11801	3	2	Unigene5488_WT,Unigene23312_WT,Unigene26871_WT,	Unigene16239_MT,Unigene27135_MT,
	PTCs00148.1|cs|PUT-155a-Citrus_sinensis-11802	3	2	Unigene5488_WT,Unigene23312_WT,Unigene26871_WT,	Unigene16239_MT,Unigene27135_MT,
	PTCs00149.1|cs|PUT-155a-Citrus_sinensis-11882	3	2	Unigene5488_WT,Unigene23312_WT,Unigene26871_WT,	Unigene16239_MT,Unigene27135_MT,
	PTCs00150.1|cs|PUT-155a-Citrus_sinensis-12528	3	3	Unigene20900_WT,Unigene23251_WT,Unigene23754_WT,	Unigene19668_MT,Unigene20169_MT,Unigene21766_MT,
	PTCs00151.1|cs|PUT-155a-Citrus_sinensis-12599	1	0	Unigene19173_WT,
	PTCs00152.1|cs|PUT-155a-Citrus_sinensis-14019	4	4	Unigene1379_WT,Unigene5488_WT,Unigene23312_WT,Unigene26871_WT,	Unigene1776_MT,Unigene16239_MT,Unigene20330_MT,Unigene27135_MT,
	PTCs00153.1|cs|PUT-155a-Citrus_sinensis-14020	4	4	Unigene1379_WT,Unigene5488_WT,Unigene23312_WT,Unigene26871_WT,	Unigene1776_MT,Unigene16239_MT,Unigene20330_MT,Unigene27135_MT,
	PTCs00154.1|cs|PUT-155a-Citrus_sinensis-15528400	1	1	Unigene30899_WT,	Unigene29348_MT,
	PTCs00155.1|cs|PUT-155a-Citrus_sinensis-15863	1	1	Unigene29968_WT,	Unigene28664_MT,
	PTCs00156.1|cs|PUT-155a-Citrus_sinensis-20261	18	23	Unigene575_WT,Unigene3886_WT,Unigene6803_WT,Unigene11481_WT,Unigene11508_WT,Unigene11635_WT,Unigene14055_WT,Unigene15131_WT,Unigene15837_WT,Unigene15906_WT,Unigene16375_WT,Unigene16387_WT,Unigene17954_WT,Unigene19986_WT,Unigene21657_WT,Unigene21834_WT,Unigene25360_WT,Unigene28293_WT,	Unigene1081_MT,Unigene8783_MT,Unigene10219_MT,Unigene12332_MT,Unigene12506_MT,Unigene13399_MT,Unigene15511_MT,Unigene16273_MT,Unigene16833_MT,Unigene18230_MT,Unigene18378_MT,Unigene18387_MT,Unigene19600_MT,Unigene20403_MT,Unigene20999_MT,Unigene24497_MT,Unigene25098_MT,Unigene25446_MT,Unigene25717_MT,Unigene28277_MT,Unigene28714_MT,Unigene29228_MT,Unigene29722_MT,
	PTCs00157.1|cs|PUT-155a-Citrus_sinensis-22774	17	17	Unigene575_WT,Unigene3886_WT,Unigene11599_WT,Unigene11635_WT,Unigene14105_WT,Unigene15131_WT,Unigene15423_WT,Unigene15816_WT,Unigene15837_WT,Unigene15906_WT,Unigene16387_WT,Unigene16542_WT,Unigene19404_WT,Unigene20580_WT,Unigene21657_WT,Unigene21834_WT,Unigene26685_WT,	Unigene1081_MT,Unigene2891_MT,Unigene8969_MT,Unigene10896_MT,Unigene12332_MT,Unigene15511_MT,Unigene16273_MT,Unigene18897_MT,Unigene19600_MT,Unigene19877_MT,Unigene20999_MT,Unigene25446_MT,Unigene25717_MT,Unigene27645_MT,Unigene28161_MT,Unigene28277_MT,Unigene29228_MT,
	PTCs00158.1|cs|PUT-155a-Citrus_sinensis-23270	1	1	Unigene30313_WT,	Unigene28379_MT,
	PTCs00159.1|cs|PUT-155a-Citrus_sinensis-23809	1	1	Unigene5821_WT,	Unigene9016_MT,
	PTCs00160.1|cs|PUT-155a-Citrus_sinensis-24545	14	14	Unigene575_WT,Unigene3886_WT,Unigene11635_WT,Unigene14105_WT,Unigene15131_WT,Unigene15423_WT,Unigene15816_WT,Unigene15837_WT,Unigene15906_WT,Unigene16387_WT,Unigene19404_WT,Unigene21657_WT,Unigene21834_WT,Unigene29198_WT,	Unigene1081_MT,Unigene2891_MT,Unigene10896_MT,Unigene12332_MT,Unigene15511_MT,Unigene16273_MT,Unigene18897_MT,Unigene19600_MT,Unigene20999_MT,Unigene22911_MT,Unigene25446_MT,Unigene28277_MT,Unigene28714_MT,Unigene29228_MT,
	PTCs00161.1|cs|PUT-155a-Citrus_sinensis-2571	1	1	Unigene29968_WT,	Unigene28664_MT,
	PTCs00162.1|cs|PUT-155a-Citrus_sinensis-26630	11	11	Unigene575_WT,Unigene3886_WT,Unigene11635_WT,Unigene14105_WT,Unigene15131_WT,Unigene15816_WT,Unigene15837_WT,Unigene15906_WT,Unigene16387_WT,Unigene21657_WT,Unigene21834_WT,	Unigene1081_MT,Unigene2891_MT,Unigene12332_MT,Unigene15511_MT,Unigene16273_MT,Unigene19600_MT,Unigene20999_MT,Unigene25446_MT,Unigene25717_MT,Unigene28714_MT,Unigene29228_MT,
	PTCs00163.1|cs|PUT-155a-Citrus_sinensis-26887	1	1	Unigene15737_WT,	Unigene12979_MT,
	PTCs00165.1|cs|PUT-155a-Citrus_sinensis-27361	1	0	Unigene8484_WT,
	PTCs00166.1|cs|PUT-155a-Citrus_sinensis-27362	1	0	Unigene8484_WT,
	PTCs00167.1|cs|PUT-155a-Citrus_sinensis-5736	12	13	Unigene575_WT,Unigene3886_WT,Unigene11635_WT,Unigene15131_WT,Unigene15816_WT,Unigene15837_WT,Unigene15906_WT,Unigene16387_WT,Unigene19404_WT,Unigene21657_WT,Unigene21834_WT,Unigene26685_WT,	Unigene1081_MT,Unigene2891_MT,Unigene12332_MT,Unigene15511_MT,Unigene16273_MT,Unigene18897_MT,Unigene19600_MT,Unigene20999_MT,Unigene25446_MT,Unigene25717_MT,Unigene28277_MT,Unigene28714_MT,Unigene29228_MT,
	PTCs00168.1|cs|PUT-155a-Citrus_sinensis-7240	10	10	Unigene575_WT,Unigene3886_WT,Unigene12406_WT,Unigene14105_WT,Unigene15131_WT,Unigene15816_WT,Unigene15837_WT,Unigene15906_WT,Unigene19404_WT,Unigene21834_WT,	Unigene1081_MT,Unigene2891_MT,Unigene12332_MT,Unigene15511_MT,Unigene18897_MT,Unigene20999_MT,Unigene21285_MT,Unigene25446_MT,Unigene25717_MT,Unigene29228_MT,
	PTCs00169.1|cs|PUT-155a-Citrus_sinensis-8292	5	5	Unigene3737_WT,Unigene5917_WT,Unigene8202_WT,Unigene10730_WT,Unigene11085_WT,	Unigene1857_MT,Unigene5530_MT,Unigene10534_MT,Unigene13151_MT,Unigene19883_MT,
C3H Family	PTCs00170.1|cs|PUT-155a-Citrus_sinensis-11228399	2	2	Unigene11962_WT,Unigene13640_WT,	Unigene12490_MT,Unigene29096_MT,
	PTCs00171.1|cs|PUT-155a-Citrus_sinensis-12979	5	6	Unigene5628_WT,Unigene8941_WT,Unigene12710_WT,Unigene15326_WT,Unigene21753_WT,	Unigene2018_MT,Unigene9934_MT,Unigene13736_MT,Unigene15512_MT,Unigene21404_MT,Unigene22562_MT,
	PTCs00172.1|cs|PUT-155a-Citrus_sinensis-15560	0	1		Unigene8949_MT,
	PTCs00173.1|cs|PUT-155a-Citrus_sinensis-19243	4	4	Unigene6220_WT,Unigene17250_WT,Unigene20687_WT,Unigene27349_WT,	Unigene15093_MT,Unigene17690_MT,Unigene17755_MT,Unigene19190_MT,
	PTCs00174.1|cs|PUT-155a-Citrus_sinensis-2028403	3	7	Unigene14574_WT,Unigene15767_WT,Unigene29996_WT,	Unigene267_MT,Unigene12638_MT,Unigene13920_MT,Unigene17678_MT,Unigene18564_MT,Unigene20702_MT,Unigene27181_MT,
	PTCs00175.1|cs|PUT-155a-Citrus_sinensis-20954	1	1	Unigene15177_WT,	Unigene28132_MT,
	PTCs00176.1|cs|PUT-155a-Citrus_sinensis-22420	1	1	Unigene30974_WT,	Unigene29409_MT,
	PTCs00177.1|cs|PUT-155a-Citrus_sinensis-24948	3	3	Unigene3243_WT,Unigene16191_WT,Unigene25248_WT,	Unigene6814_MT,Unigene20450_MT,Unigene28637_MT,
	PTCs00178.1|cs|PUT-155a-Citrus_sinensis-25032	1	1	Unigene30473_WT,	Unigene28930_MT,
	PTCs00179.1|cs|PUT-155a-Citrus_sinensis-26428404	6	6	Unigene5290_WT,Unigene14161_WT,Unigene14571_WT,Unigene15070_WT,Unigene28528_WT,Unigene30454_WT,	Unigene1870_MT,Unigene4551_MT,Unigene11386_MT,Unigene13268_MT,Unigene20146_MT,Unigene25172_MT,
	PTCs00180.1|cs|PUT-155a-Citrus_sinensis-2816	3	3	Unigene2982_WT,Unigene6149_WT,Unigene29554_WT,	Unigene3203_MT,Unigene6319_MT,Unigene28093_MT,
	PTCs00181.1|cs|PUT-155a-Citrus_sinensis-3164	3	3	Unigene2982_WT,Unigene6149_WT,Unigene29554_WT,	Unigene3203_MT,Unigene6319_MT,Unigene28093_MT,
	PTCs00183.1|cs|PUT-155a-Citrus_sinensis-6051	3	2	Unigene11962_WT,Unigene12009_WT,Unigene13640_WT,	Unigene12490_MT,Unigene29096_MT,
	PTCs00184.1|cs|PUT-155a-Citrus_sinensis-8359	1	1	Unigene30974_WT,	Unigene29409_MT,
	PTCs00185.1|cs|PUT-155a-Citrus_sinensis-924	1	1	Unigene13597_WT,	Unigene15940_MT,
CAMTA Family	PTCs00186.1|cs|PUT-155a-Citrus_sinensis-23496	2	2	Unigene15968_WT,Unigene16449_WT,	Unigene6277_MT,Unigene15532_MT,
CCAAT-Dr1 Family	PTCs00187.1|cs|PUT-155a-Citrus_sinensis-1326	4	3	Unigene3857_WT,Unigene13536_WT,Unigene24756_WT,Unigene25122_WT,	Unigene6968_MT,Unigene23803_MT,Unigene24538_MT,
	PTCs00188.1|cs|PUT-155a-Citrus_sinensis-14161	5	6	Unigene4760_WT,Unigene9253_WT,Unigene12616_WT,Unigene26736_WT,Unigene29010_WT,	Unigene8092_MT,Unigene12581_MT,Unigene16721_MT,Unigene25571_MT,Unigene25856_MT,Unigene26975_MT,
	PTCs00189.1|cs|PUT-155a-Citrus_sinensis-16360	3	2	Unigene3857_WT,Unigene24756_WT,Unigene25122_WT,	Unigene23803_MT,Unigene24538_MT,
	PTCs00190.1|cs|PUT-155a-Citrus_sinensis-20710	4	4	Unigene4760_WT,Unigene9253_WT,Unigene26736_WT,Unigene29010_WT,	Unigene8092_MT,Unigene25571_MT,Unigene25856_MT,Unigene26975_MT,
CCAAT-HAP2 Family	PTCs00191.1|cs|PUT-155a-Citrus_sinensis-12809	3	3	Unigene9776_WT,Unigene27604_WT,Unigene30602_WT,	Unigene7230_MT,Unigene11478_MT,Unigene28807_MT,
	PTCs00192.1|cs|PUT-155a-Citrus_sinensis-14149	1	1	Unigene15038_WT,	Unigene27846_MT,
	PTCs00193.1|cs|PUT-155a-Citrus_sinensis-17015	1	1	Unigene7948_WT,	Unigene25925_MT,
	PTCs00194.1|cs|PUT-155a-Citrus_sinensis-728401	3	3	Unigene9776_WT,Unigene27604_WT,Unigene30602_WT,	Unigene7230_MT,Unigene11478_MT,Unigene28807_MT,
CCAAT-HAP3 Family	PTCs00195.1|cs|PUT-155a-Citrus_sinensis-10525	0	1		Unigene4014_MT,
	PTCs00196.1|cs|PUT-155a-Citrus_sinensis-22328399	3	4	Unigene4760_WT,Unigene26736_WT,Unigene29010_WT,	Unigene16715_MT,Unigene25571_MT,Unigene25856_MT,Unigene26975_MT,
	PTCs00197.1|cs|PUT-155a-Citrus_sinensis-26224	2	1	Unigene18224_WT,Unigene21668_WT,	Unigene24572_MT,
	PTCs00198.1|cs|PUT-155a-Citrus_sinensis-6173	3	3	Unigene4760_WT,Unigene26736_WT,Unigene29010_WT,	Unigene25571_MT,Unigene25856_MT,Unigene26975_MT,
	PTCs00199.1|cs|PUT-155a-Citrus_sinensis-6174	3	4	Unigene4760_WT,Unigene26736_WT,Unigene29010_WT,	Unigene16715_MT,Unigene25571_MT,Unigene25856_MT,Unigene26975_MT,
	PTCs00200.1|cs|PUT-155a-Citrus_sinensis-8113	5	6	Unigene690_WT,Unigene4760_WT,Unigene9253_WT,Unigene26736_WT,Unigene29010_WT,	Unigene1269_MT,Unigene8092_MT,Unigene16721_MT,Unigene25571_MT,Unigene25856_MT,Unigene26975_MT,
	PTCs00201.1|cs|PUT-155a-Citrus_sinensis-8924	3	4	Unigene4760_WT,Unigene26736_WT,Unigene29010_WT,	Unigene16715_MT,Unigene25571_MT,Unigene25856_MT,Unigene26975_MT,
CCAAT-HAP5 Family	PTCs00202.1|cs|PUT-155a-Citrus_sinensis-19177	3	4	Unigene7791_WT,Unigene29116_WT,Unigene29894_WT,	Unigene7440_MT,Unigene20895_MT,Unigene25637_MT,Unigene25724_MT,
	PTCs00203.1|cs|PUT-155a-Citrus_sinensis-21234	2	2	Unigene11309_WT,Unigene29371_WT,	Unigene7967_MT,Unigene15299_MT,
	PTCs00204.1|cs|PUT-155a-Citrus_sinensis-24082	2	4	Unigene29116_WT,Unigene29894_WT,	Unigene20360_MT,Unigene20895_MT,Unigene25637_MT,Unigene25724_MT,
	PTCs00205.1|cs|PUT-155a-Citrus_sinensis-24127	2	4	Unigene29116_WT,Unigene29894_WT,	Unigene20360_MT,Unigene20895_MT,Unigene25637_MT,Unigene25724_MT,
	PTCs00206.1|cs|PUT-155a-Citrus_sinensis-25417	2	2	Unigene11506_WT,Unigene15213_WT,	Unigene9913_MT,Unigene15816_MT,
	PTCs00207.1|cs|PUT-155a-Citrus_sinensis-4432	2	3	Unigene7791_WT,Unigene29894_WT,	Unigene7440_MT,Unigene25637_MT,Unigene25724_MT,
CPP Family	PTCs00208.1|cs|PUT-155a-Citrus_sinensis-26779	2	3	Unigene7540_WT,Unigene17283_WT,	Unigene290_MT,Unigene2307_MT,Unigene19779_MT,
E2F-DP Family	PTCs00209.1|cs|PUT-155a-Citrus_sinensis-22241	1	1	Unigene13909_WT,	Unigene12181_MT,
EIL Family	PTCs00210.1|cs|PUT-155a-Citrus_sinensis-12003	4	4	Unigene1865_WT,Unigene3282_WT,Unigene9123_WT,Unigene31190_WT,	Unigene29117_MT,Unigene29411_MT,Unigene29602_MT,Unigene29609_MT,
	PTCs00211.1|cs|PUT-155a-Citrus_sinensis-19868	3	5	Unigene3282_WT,Unigene9123_WT,Unigene31190_WT,	Unigene24129_MT,Unigene25641_MT,Unigene29117_MT,Unigene29411_MT,Unigene29609_MT,
	PTCs00212.1|cs|PUT-155a-Citrus_sinensis-24002	4	6	Unigene1865_WT,Unigene3282_WT,Unigene9123_WT,Unigene31190_WT,	Unigene24129_MT,Unigene25641_MT,Unigene29117_MT,Unigene29411_MT,Unigene29602_MT,Unigene29609_MT,
	PTCs00213.1|cs|PUT-155a-Citrus_sinensis-5590	4	6	Unigene1865_WT,Unigene3282_WT,Unigene9123_WT,Unigene31190_WT,	Unigene24129_MT,Unigene25641_MT,Unigene29117_MT,Unigene29411_MT,Unigene29602_MT,Unigene29609_MT,
FHA Family	PTCs00214.1|cs|PUT-155a-Citrus_sinensis-14100	1	1	Unigene15639_WT,	Unigene28846_MT,
	PTCs00215.1|cs|PUT-155a-Citrus_sinensis-4441	1	1	Unigene2297_WT,	Unigene27508_MT,
	PTCs00216.1|cs|PUT-155a-Citrus_sinensis-9292	1	2	Unigene29725_WT,	Unigene2576_MT,Unigene10616_MT,
GARP-ARR-B Family	PTCs00217.1|cs|PUT-155a-Citrus_sinensis-27137	9	9	Unigene4283_WT,Unigene10432_WT,Unigene11127_WT,Unigene14205_WT,Unigene17460_WT,Unigene24338_WT,Unigene28386_WT,Unigene30751_WT,Unigene31085_WT,	Unigene185_MT,Unigene13286_MT,Unigene16821_MT,Unigene23370_MT,Unigene24168_MT,Unigene26768_MT,Unigene26872_MT,Unigene27864_MT,Unigene28002_MT,
GARP-G2-like Family	PTCs00218.1|cs|PUT-155a-Citrus_sinensis-10858	3	3	Unigene10948_WT,Unigene11586_WT,Unigene27192_WT,	Unigene5448_MT,Unigene25644_MT,Unigene25756_MT,
	PTCs00219.1|cs|PUT-155a-Citrus_sinensis-1223	2	2	Unigene10286_WT,Unigene16040_WT,	Unigene10001_MT,Unigene15867_MT,
	PTCs00220.1|cs|PUT-155a-Citrus_sinensis-15556	4	4	Unigene5447_WT,Unigene12086_WT,Unigene12515_WT,Unigene16088_WT,	Unigene1074_MT,Unigene10452_MT,Unigene12749_MT,Unigene15690_MT,
	PTCs00221.1|cs|PUT-155a-Citrus_sinensis-25751	2	2	Unigene10286_WT,Unigene16040_WT,	Unigene10001_MT,Unigene15867_MT,
	PTCs00222.1|cs|PUT-155a-Citrus_sinensis-28286	3	3	Unigene15206_WT,Unigene19879_WT,Unigene25604_WT,	Unigene15075_MT,Unigene16459_MT,Unigene24901_MT,
	PTCs00223.1|cs|PUT-155a-Citrus_sinensis-7288	4	4	Unigene15206_WT,Unigene19879_WT,Unigene25604_WT,Unigene28987_WT,	Unigene15075_MT,Unigene16459_MT,Unigene24901_MT,Unigene27598_MT,
	PTCs00224.1|cs|PUT-155a-Citrus_sinensis-8356	2	1	Unigene2383_WT,Unigene27563_WT,	Unigene29705_MT,
	PTCs00225.1|cs|PUT-155a-Citrus_sinensis-9434	3	4	Unigene12086_WT,Unigene12515_WT,Unigene16088_WT,	Unigene1074_MT,Unigene10452_MT,Unigene12749_MT,Unigene15690_MT,
GIF Family	PTCs00226.1|cs|PUT-155a-Citrus_sinensis-20207	2	2	Unigene27279_WT,Unigene27421_WT,	Unigene25567_MT,Unigene26131_MT,
	PTCs00227.1|cs|PUT-155a-Citrus_sinensis-20238	2	2	Unigene27279_WT,Unigene27421_WT,	Unigene25567_MT,Unigene26131_MT,
	PTCs00228.1|cs|PUT-155a-Citrus_sinensis-28389	2	2	Unigene22410_WT,Unigene26094_WT,	Unigene21529_MT,Unigene24934_MT,
GRAS Family	PTCs00229.1|cs|PUT-155a-Citrus_sinensis-12228399	2	3	Unigene16148_WT,Unigene18594_WT,	Unigene3554_MT,Unigene13731_MT,Unigene16063_MT,
	PTCs00230.1|cs|PUT-155a-Citrus_sinensis-19090	3	5	Unigene10143_WT,Unigene13552_WT,Unigene16049_WT,	Unigene4394_MT,Unigene5465_MT,Unigene10241_MT,Unigene13702_MT,Unigene21924_MT,
	PTCs00232.1|cs|PUT-155a-Citrus_sinensis-21605	1	1	Unigene8377_WT,	Unigene13944_MT,
	PTCs00233.1|cs|PUT-155a-Citrus_sinensis-21928399	3	4	Unigene8668_WT,Unigene19975_WT,Unigene31115_WT,	Unigene12082_MT,Unigene12912_MT,Unigene27321_MT,Unigene29531_MT,
	PTCs00234.1|cs|PUT-155a-Citrus_sinensis-25495	3	2	Unigene2915_WT,Unigene3080_WT,Unigene3112_WT,	Unigene2943_MT,Unigene2971_MT,
	PTCs00235.1|cs|PUT-155a-Citrus_sinensis-27658	3	3	Unigene9554_WT,Unigene14272_WT,Unigene15958_WT,	Unigene9042_MT,Unigene14145_MT,Unigene15955_MT,
	PTCs00236.1|cs|PUT-155a-Citrus_sinensis-2798	1	1	Unigene15200_WT,	Unigene10251_MT,
	PTCs00237.1|cs|PUT-155a-Citrus_sinensis-28318	4	4	Unigene4096_WT,Unigene10143_WT,Unigene16049_WT,Unigene30908_WT,	Unigene4987_MT,Unigene5086_MT,Unigene10241_MT,Unigene13702_MT,
	PTCs00238.1|cs|PUT-155a-Citrus_sinensis-2934	4	3	Unigene1062_WT,Unigene24438_WT,Unigene31115_WT,Unigene31192_WT,	Unigene16400_MT,Unigene29531_MT,Unigene29621_MT,
	PTCs00239.1|cs|PUT-155a-Citrus_sinensis-3728399	4	3	Unigene1062_WT,Unigene24438_WT,Unigene31115_WT,Unigene31192_WT,	Unigene16400_MT,Unigene29531_MT,Unigene29621_MT,
	PTCs00240.1|cs|PUT-155a-Citrus_sinensis-4528404	3	3	Unigene7385_WT,Unigene9295_WT,Unigene18369_WT,	Unigene508_MT,Unigene7348_MT,Unigene14746_MT,
	PTCs00241.1|cs|PUT-155a-Citrus_sinensis-5887	4	4	Unigene8586_WT,Unigene13837_WT,Unigene21901_WT,Unigene30500_WT,	Unigene12325_MT,Unigene22223_MT,Unigene27977_MT,Unigene29363_MT,
GRF Family	PTCs00242.1|cs|PUT-155a-Citrus_sinensis-12317	1	4	Unigene12178_WT,	Unigene8356_MT,Unigene9210_MT,Unigene15181_MT,Unigene17230_MT,
	PTCs00243.1|cs|PUT-155a-Citrus_sinensis-3730	3	2	Unigene12178_WT,Unigene18551_WT,Unigene25165_WT,	Unigene15181_MT,Unigene17230_MT,
	PTCs00244.1|cs|PUT-155a-Citrus_sinensis-4101	2	1	Unigene22417_WT,Unigene25165_WT,	Unigene8356_MT,
	PTCs00245.1|cs|PUT-155a-Citrus_sinensis-9228400	4	2	Unigene4954_WT,Unigene8465_WT,Unigene12178_WT,Unigene19145_WT,	Unigene9210_MT,Unigene17230_MT,
	PTCs00246.1|cs|PUT-155a-Citrus_sinensis-9939	2	3	Unigene2137_WT,Unigene4954_WT,	Unigene8356_MT,Unigene9210_MT,Unigene15181_MT,
GeBP Family	PTCs00247.1|cs|PUT-155a-Citrus_sinensis-13195	1	1	Unigene28957_WT,	Unigene25511_MT,
HB Family	PTCs00248.1|cs|PUT-155a-Citrus_sinensis-10428401	3	4	Unigene23629_WT,Unigene26314_WT,Unigene28798_WT,	Unigene11966_MT,Unigene15134_MT,Unigene18765_MT,Unigene26942_MT,
	PTCs00249.1|cs|PUT-155a-Citrus_sinensis-10919	6	7	Unigene2802_WT,Unigene3398_WT,Unigene11221_WT,Unigene15903_WT,Unigene19433_WT,Unigene27772_WT,	Unigene7653_MT,Unigene9401_MT,Unigene12388_MT,Unigene16135_MT,Unigene18685_MT,Unigene26192_MT,Unigene26465_MT,
	PTCs00250.1|cs|PUT-155a-Citrus_sinensis-1102	1	1	Unigene3790_WT,	Unigene4255_MT,
	PTCs00251.1|cs|PUT-155a-Citrus_sinensis-1128404	6	7	Unigene2802_WT,Unigene3398_WT,Unigene11221_WT,Unigene15903_WT,Unigene26432_WT,Unigene27772_WT,	Unigene7653_MT,Unigene9401_MT,Unigene12388_MT,Unigene18685_MT,Unigene24289_MT,Unigene25283_MT,Unigene26465_MT,
	PTCs00253.1|cs|PUT-155a-Citrus_sinensis-13885	3	3	Unigene24884_WT,Unigene26314_WT,Unigene28798_WT,	Unigene11966_MT,Unigene23849_MT,Unigene26942_MT,
	PTCs00254.1|cs|PUT-155a-Citrus_sinensis-13925	5	7	Unigene2802_WT,Unigene3398_WT,Unigene11221_WT,Unigene15903_WT,Unigene19433_WT,	Unigene6464_MT,Unigene7653_MT,Unigene9401_MT,Unigene12388_MT,Unigene16135_MT,Unigene18685_MT,Unigene26192_MT,
	PTCs00255.1|cs|PUT-155a-Citrus_sinensis-14317	1	2	Unigene1138_WT,	Unigene4072_MT,Unigene4738_MT,
	PTCs00256.1|cs|PUT-155a-Citrus_sinensis-15318	3	2	Unigene8506_WT,Unigene19649_WT,Unigene27105_WT,	Unigene16790_MT,Unigene21854_MT,
	PTCs00257.1|cs|PUT-155a-Citrus_sinensis-16173	1	1	Unigene3398_WT,	Unigene12388_MT,
	PTCs00258.1|cs|PUT-155a-Citrus_sinensis-16361	6	7	Unigene4008_WT,Unigene8129_WT,Unigene24312_WT,Unigene28344_WT,Unigene28468_WT,Unigene29779_WT,	Unigene3521_MT,Unigene5333_MT,Unigene8256_MT,Unigene13171_MT,Unigene13384_MT,Unigene25843_MT,Unigene25965_MT,
	PTCs00259.1|cs|PUT-155a-Citrus_sinensis-1652	4	3	Unigene15682_WT,Unigene16270_WT,Unigene27105_WT,Unigene29758_WT,	Unigene15795_MT,Unigene16303_MT,Unigene21854_MT,
	PTCs00260.1|cs|PUT-155a-Citrus_sinensis-18860	2	2	Unigene26314_WT,Unigene28798_WT,	Unigene11966_MT,Unigene26942_MT,
	PTCs00261.1|cs|PUT-155a-Citrus_sinensis-19272	5	4	Unigene8109_WT,Unigene8423_WT,Unigene13059_WT,Unigene16202_WT,Unigene30460_WT,	Unigene9591_MT,Unigene10062_MT,Unigene12229_MT,Unigene20659_MT,
	PTCs00262.1|cs|PUT-155a-Citrus_sinensis-20249	5	4	Unigene714_WT,Unigene5709_WT,Unigene27031_WT,Unigene29658_WT,Unigene31013_WT,	Unigene1393_MT,Unigene13326_MT,Unigene15821_MT,Unigene28038_MT,
	PTCs00264.1|cs|PUT-155a-Citrus_sinensis-2698	4	3	Unigene16270_WT,Unigene23061_WT,Unigene25195_WT,Unigene27105_WT,	Unigene5989_MT,Unigene21621_MT,Unigene21854_MT,
	PTCs00265.1|cs|PUT-155a-Citrus_sinensis-2699	3	3	Unigene16270_WT,Unigene25195_WT,Unigene27105_WT,	Unigene5989_MT,Unigene15134_MT,Unigene21854_MT,
	PTCs00267.1|cs|PUT-155a-Citrus_sinensis-2885	3	4	Unigene4770_WT,Unigene7262_WT,Unigene10902_WT,	Unigene153_MT,Unigene10937_MT,Unigene17865_MT,Unigene25920_MT,
	PTCs00268.1|cs|PUT-155a-Citrus_sinensis-4817	4	4	Unigene714_WT,Unigene5709_WT,Unigene23207_WT,Unigene29658_WT,	Unigene13326_MT,Unigene15821_MT,Unigene22652_MT,Unigene28038_MT,
	PTCs00269.1|cs|PUT-155a-Citrus_sinensis-5198	3	2	Unigene181_WT,Unigene24184_WT,Unigene27682_WT,	Unigene15297_MT,Unigene26577_MT,
	PTCs00270.1|cs|PUT-155a-Citrus_sinensis-5234	3	3	Unigene26376_WT,Unigene27682_WT,Unigene29580_WT,	Unigene10891_MT,Unigene26577_MT,Unigene26845_MT,
	PTCs00271.1|cs|PUT-155a-Citrus_sinensis-5881	2	1	Unigene11839_WT,Unigene26227_WT,	Unigene28503_MT,
	PTCs00272.1|cs|PUT-155a-Citrus_sinensis-6642	6	6	Unigene714_WT,Unigene1524_WT,Unigene5709_WT,Unigene23207_WT,Unigene27031_WT,Unigene27598_WT,	Unigene13326_MT,Unigene15821_MT,Unigene21711_MT,Unigene22652_MT,Unigene25311_MT,Unigene25674_MT,
	PTCs00273.1|cs|PUT-155a-Citrus_sinensis-6782	2	1	Unigene15367_WT,Unigene23972_WT,	Unigene12713_MT,
	PTCs00274.1|cs|PUT-155a-Citrus_sinensis-6954	6	7	Unigene2802_WT,Unigene3398_WT,Unigene11221_WT,Unigene15903_WT,Unigene26432_WT,Unigene26720_WT,	Unigene7653_MT,Unigene9401_MT,Unigene12388_MT,Unigene16135_MT,Unigene18685_MT,Unigene25283_MT,Unigene26192_MT,
	PTCs00276.1|cs|PUT-155a-Citrus_sinensis-8443	5	5	Unigene15162_WT,Unigene15682_WT,Unigene16270_WT,Unigene19649_WT,Unigene27105_WT,	Unigene5989_MT,Unigene15163_MT,Unigene16303_MT,Unigene17765_MT,Unigene21854_MT,
	PTCs00277.1|cs|PUT-155a-Citrus_sinensis-8444	6	6	Unigene15162_WT,Unigene15682_WT,Unigene16270_WT,Unigene19649_WT,Unigene20251_WT,Unigene27105_WT,	Unigene5989_MT,Unigene15163_MT,Unigene16303_MT,Unigene17765_MT,Unigene18717_MT,Unigene21854_MT,
	PTCs00278.1|cs|PUT-155a-Citrus_sinensis-9833	1	1	Unigene25557_WT,	Unigene7579_MT,
HMG Family	PTCs00280.1|cs|PUT-155a-Citrus_sinensis-11367	2	0	Unigene10375_WT,Unigene14111_WT,
	PTCs00281.1|cs|PUT-155a-Citrus_sinensis-11869	4	3	Unigene11692_WT,Unigene12048_WT,Unigene21792_WT,Unigene30435_WT,	Unigene1221_MT,Unigene12089_MT,Unigene24375_MT,
	PTCs00282.1|cs|PUT-155a-Citrus_sinensis-17111	1	1	Unigene3748_WT,	Unigene14814_MT,
	PTCs00283.1|cs|PUT-155a-Citrus_sinensis-17766	1	2	Unigene6165_WT,	Unigene6881_MT,Unigene9209_MT,
	PTCs00284.1|cs|PUT-155a-Citrus_sinensis-20239	4	5	Unigene20532_WT,Unigene21792_WT,Unigene22154_WT,Unigene23111_WT,	Unigene19007_MT,Unigene20488_MT,Unigene20535_MT,Unigene22151_MT,Unigene24375_MT,
	PTCs00285.1|cs|PUT-155a-Citrus_sinensis-2328404	8	3	Unigene2384_WT,Unigene5261_WT,Unigene10261_WT,Unigene14444_WT,Unigene18196_WT,Unigene21792_WT,Unigene22154_WT,Unigene24246_WT,	Unigene10320_MT,Unigene13010_MT,Unigene24375_MT,
	PTCs00286.1|cs|PUT-155a-Citrus_sinensis-2428404	7	4	Unigene2384_WT,Unigene5261_WT,Unigene14444_WT,Unigene18196_WT,Unigene21792_WT,Unigene22154_WT,Unigene24246_WT,	Unigene10320_MT,Unigene10989_MT,Unigene13010_MT,Unigene24375_MT,
	PTCs00287.1|cs|PUT-155a-Citrus_sinensis-2428405	6	4	Unigene2384_WT,Unigene5261_WT,Unigene18196_WT,Unigene21792_WT,Unigene22154_WT,Unigene27849_WT,	Unigene10320_MT,Unigene17670_MT,Unigene24375_MT,Unigene26618_MT,
	PTCs00288.1|cs|PUT-155a-Citrus_sinensis-26623	2	0	Unigene10375_WT,Unigene14111_WT,
	PTCs00289.1|cs|PUT-155a-Citrus_sinensis-5273	4	4	Unigene5261_WT,Unigene7157_WT,Unigene14444_WT,Unigene21792_WT,	Unigene3156_MT,Unigene10320_MT,Unigene13010_MT,Unigene24375_MT,
	PTCs00290.1|cs|PUT-155a-Citrus_sinensis-7405	6	3	Unigene5261_WT,Unigene9949_WT,Unigene11692_WT,Unigene20532_WT,Unigene21792_WT,Unigene24246_WT,	Unigene2131_MT,Unigene12089_MT,Unigene24375_MT,
HSF Family	PTCs00292.1|cs|PUT-155a-Citrus_sinensis-1028400	8	8	Unigene1242_WT,Unigene3455_WT,Unigene9119_WT,Unigene12887_WT,Unigene13128_WT,Unigene30162_WT,Unigene30285_WT,Unigene30531_WT,	Unigene2637_MT,Unigene11454_MT,Unigene13303_MT,Unigene13517_MT,Unigene16316_MT,Unigene24283_MT,Unigene29012_MT,Unigene29150_MT,
	PTCs00293.1|cs|PUT-155a-Citrus_sinensis-14800	6	7	Unigene5411_WT,Unigene9119_WT,Unigene10561_WT,Unigene12887_WT,Unigene30285_WT,Unigene31063_WT,	Unigene1861_MT,Unigene2637_MT,Unigene4507_MT,Unigene11454_MT,Unigene13303_MT,Unigene29150_MT,Unigene29626_MT,
	PTCs00294.1|cs|PUT-155a-Citrus_sinensis-15915	9	7	Unigene393_WT,Unigene761_WT,Unigene1242_WT,Unigene5411_WT,Unigene12887_WT,Unigene15221_WT,Unigene23938_WT,Unigene30162_WT,Unigene31063_WT,	Unigene489_MT,Unigene1861_MT,Unigene2474_MT,Unigene13303_MT,Unigene14387_MT,Unigene16316_MT,Unigene29626_MT,
	PTCs00295.1|cs|PUT-155a-Citrus_sinensis-19499	7	7	Unigene393_WT,Unigene5411_WT,Unigene7132_WT,Unigene9119_WT,Unigene12887_WT,Unigene13999_WT,Unigene30162_WT,	Unigene1861_MT,Unigene2637_MT,Unigene11454_MT,Unigene13303_MT,Unigene16316_MT,Unigene19272_MT,Unigene25383_MT,
	PTCs00296.1|cs|PUT-155a-Citrus_sinensis-20694	3	4	Unigene15221_WT,Unigene30285_WT,Unigene31063_WT,	Unigene2474_MT,Unigene2637_MT,Unigene29150_MT,Unigene29626_MT,
	PTCs00297.1|cs|PUT-155a-Citrus_sinensis-22970	7	7	Unigene1242_WT,Unigene1450_WT,Unigene5411_WT,Unigene10561_WT,Unigene12887_WT,Unigene30162_WT,Unigene30531_WT,	Unigene1861_MT,Unigene4507_MT,Unigene13303_MT,Unigene16316_MT,Unigene19598_MT,Unigene24283_MT,Unigene29012_MT,
	PTCs00298.1|cs|PUT-155a-Citrus_sinensis-27224	13	11	Unigene393_WT,Unigene5411_WT,Unigene9119_WT,Unigene10561_WT,Unigene12346_WT,Unigene12887_WT,Unigene13128_WT,Unigene13999_WT,Unigene16546_WT,Unigene19723_WT,Unigene30162_WT,Unigene30285_WT,Unigene31063_WT,	Unigene489_MT,Unigene1861_MT,Unigene2637_MT,Unigene4507_MT,Unigene11454_MT,Unigene13303_MT,Unigene13517_MT,Unigene16316_MT,Unigene23464_MT,Unigene29150_MT,Unigene29626_MT,
	PTCs00299.1|cs|PUT-155a-Citrus_sinensis-9057	1	1	Unigene393_WT,	Unigene489_MT,
	PTCs00300.1|cs|PUT-155a-Citrus_sinensis-9122	7	7	Unigene1242_WT,Unigene7132_WT,Unigene9119_WT,Unigene12887_WT,Unigene15221_WT,Unigene30285_WT,Unigene30531_WT,	Unigene2474_MT,Unigene11454_MT,Unigene13303_MT,Unigene14387_MT,Unigene24283_MT,Unigene29012_MT,Unigene29150_MT,
	PTCs00301.1|cs|PUT-155a-Citrus_sinensis-973	8	8	Unigene393_WT,Unigene1242_WT,Unigene5411_WT,Unigene9119_WT,Unigene10561_WT,Unigene12887_WT,Unigene30162_WT,Unigene31063_WT,	Unigene489_MT,Unigene1861_MT,Unigene4507_MT,Unigene11454_MT,Unigene13303_MT,Unigene16316_MT,Unigene24283_MT,Unigene29626_MT,
JUMONJI Family	PTCs00302.1|cs|PUT-155a-Citrus_sinensis-12528404	2	2	Unigene9153_WT,Unigene14817_WT,	Unigene465_MT,Unigene16025_MT,
LIM Family	PTCs00303.1|cs|PUT-155a-Citrus_sinensis-11640	4	5	Unigene15654_WT,Unigene15731_WT,Unigene16215_WT,Unigene27864_WT,	Unigene2308_MT,Unigene7328_MT,Unigene14330_MT,Unigene15180_MT,Unigene28118_MT,
	PTCs00304.1|cs|PUT-155a-Citrus_sinensis-11641	4	4	Unigene15654_WT,Unigene16215_WT,Unigene22975_WT,Unigene27864_WT,	Unigene2308_MT,Unigene7328_MT,Unigene15180_MT,Unigene28118_MT,
	PTCs00305.1|cs|PUT-155a-Citrus_sinensis-11685	5	3	Unigene800_WT,Unigene15654_WT,Unigene16215_WT,Unigene23286_WT,Unigene27864_WT,	Unigene2308_MT,Unigene15180_MT,Unigene28118_MT,
	PTCs00306.1|cs|PUT-155a-Citrus_sinensis-24735	1	1	Unigene14893_WT,	Unigene13516_MT,
	PTCs00307.1|cs|PUT-155a-Citrus_sinensis-6363	2	2	Unigene16215_WT,Unigene27864_WT,	Unigene2308_MT,Unigene15180_MT,
LUG Family	PTCs00308.1|cs|PUT-155a-Citrus_sinensis-11371	3	3	Unigene10657_WT,Unigene13675_WT,Unigene14823_WT,	Unigene12296_MT,Unigene13194_MT,Unigene29769_MT,
MADS Family	PTCs00309.1|cs|PUT-155a-Citrus_sinensis-10281	1	2	Unigene16286_WT,	Unigene13197_MT,Unigene15879_MT,
	PTCs00310.1|cs|PUT-155a-Citrus_sinensis-10331	6	5	Unigene12000_WT,Unigene21738_WT,Unigene21854_WT,Unigene26177_WT,Unigene28581_WT,Unigene28813_WT,	Unigene10416_MT,Unigene11420_MT,Unigene17651_MT,Unigene20592_MT,Unigene22779_MT,
	PTCs00311.1|cs|PUT-155a-Citrus_sinensis-11257	2	3	Unigene26177_WT,Unigene28593_WT,	Unigene15226_MT,Unigene17651_MT,Unigene22779_MT,
	PTCs00312.1|cs|PUT-155a-Citrus_sinensis-12413	2	3	Unigene7263_WT,Unigene28581_WT,	Unigene5081_MT,Unigene11420_MT,Unigene23861_MT,
	PTCs00313.1|cs|PUT-155a-Citrus_sinensis-17267	4	1	Unigene12000_WT,Unigene13341_WT,Unigene21738_WT,Unigene21854_WT,	Unigene20592_MT,
	PTCs00314.1|cs|PUT-155a-Citrus_sinensis-17828401	2	3	Unigene7263_WT,Unigene28581_WT,	Unigene5081_MT,Unigene11420_MT,Unigene23861_MT,
	PTCs00315.1|cs|PUT-155a-Citrus_sinensis-21595	2	1	Unigene21738_WT,Unigene28813_WT,	Unigene10416_MT,
	PTCs00316.1|cs|PUT-155a-Citrus_sinensis-21884	4	2	Unigene7263_WT,Unigene12000_WT,Unigene21854_WT,Unigene28813_WT,	Unigene5081_MT,Unigene20592_MT,
	PTCs00317.1|cs|PUT-155a-Citrus_sinensis-21885	5	3	Unigene7263_WT,Unigene12000_WT,Unigene21854_WT,Unigene26177_WT,Unigene28813_WT,	Unigene5081_MT,Unigene20592_MT,Unigene22779_MT,
	PTCs00318.1|cs|PUT-155a-Citrus_sinensis-22028405	6	3	Unigene7263_WT,Unigene12000_WT,Unigene12794_WT,Unigene21854_WT,Unigene26177_WT,Unigene28813_WT,	Unigene5081_MT,Unigene20592_MT,Unigene22779_MT,
	PTCs00319.1|cs|PUT-155a-Citrus_sinensis-25213	4	3	Unigene1472_WT,Unigene7219_WT,Unigene28581_WT,Unigene28593_WT,	Unigene11420_MT,Unigene15226_MT,Unigene17651_MT,
	PTCs00320.1|cs|PUT-155a-Citrus_sinensis-2523	1	0	Unigene21738_WT,
	PTCs00321.1|cs|PUT-155a-Citrus_sinensis-25656	1	2	Unigene7263_WT,	Unigene5081_MT,Unigene15879_MT,
	PTCs00322.1|cs|PUT-155a-Citrus_sinensis-2607	2	2	Unigene21738_WT,Unigene28813_WT,	Unigene10416_MT,Unigene17651_MT,
	PTCs00323.1|cs|PUT-155a-Citrus_sinensis-2612	2	4	Unigene24821_WT,Unigene27212_WT,	Unigene10614_MT,Unigene19284_MT,Unigene22414_MT,Unigene24246_MT,
	PTCs00324.1|cs|PUT-155a-Citrus_sinensis-2613	2	5	Unigene24821_WT,Unigene27212_WT,	Unigene10614_MT,Unigene19284_MT,Unigene22414_MT,Unigene24246_MT,Unigene28251_MT,
	PTCs00325.1|cs|PUT-155a-Citrus_sinensis-27340	1	1	Unigene7219_WT,	Unigene17651_MT,
	PTCs00326.1|cs|PUT-155a-Citrus_sinensis-27543	5	4	Unigene7263_WT,Unigene12000_WT,Unigene21854_WT,Unigene26177_WT,Unigene28581_WT,	Unigene5081_MT,Unigene11420_MT,Unigene20592_MT,Unigene22779_MT,
	PTCs00327.1|cs|PUT-155a-Citrus_sinensis-307	6	7	Unigene8941_WT,Unigene12710_WT,Unigene15326_WT,Unigene21753_WT,Unigene25582_WT,Unigene28591_WT,	Unigene1955_MT,Unigene2018_MT,Unigene5108_MT,Unigene14699_MT,Unigene15512_MT,Unigene22562_MT,Unigene22699_MT,
	PTCs00328.1|cs|PUT-155a-Citrus_sinensis-3888	1	1	Unigene26177_WT,	Unigene22779_MT,
	PTCs00329.1|cs|PUT-155a-Citrus_sinensis-5299	2	1	Unigene21738_WT,Unigene28813_WT,	Unigene10416_MT,
	PTCs00330.1|cs|PUT-155a-Citrus_sinensis-5883	2	3	Unigene7793_WT,Unigene28237_WT,	Unigene7198_MT,Unigene19090_MT,Unigene27791_MT,
	PTCs00331.1|cs|PUT-155a-Citrus_sinensis-6113	5	2	Unigene7263_WT,Unigene12000_WT,Unigene12794_WT,Unigene21854_WT,Unigene28813_WT,	Unigene5081_MT,Unigene20592_MT,
	PTCs00332.1|cs|PUT-155a-Citrus_sinensis-6692	4	2	Unigene7263_WT,Unigene12794_WT,Unigene21854_WT,Unigene28813_WT,	Unigene5081_MT,Unigene20592_MT,
	PTCs00333.1|cs|PUT-155a-Citrus_sinensis-6729	4	3	Unigene12000_WT,Unigene21738_WT,Unigene22418_WT,Unigene26177_WT,	Unigene17082_MT,Unigene21709_MT,Unigene22779_MT,
	PTCs00334.1|cs|PUT-155a-Citrus_sinensis-698	3	4	Unigene7263_WT,Unigene28581_WT,Unigene28593_WT,	Unigene5081_MT,Unigene11420_MT,Unigene15226_MT,Unigene17651_MT,
	PTCs00335.1|cs|PUT-155a-Citrus_sinensis-7528405	5	2	Unigene12000_WT,Unigene21738_WT,Unigene21854_WT,Unigene26177_WT,Unigene28813_WT,	Unigene20592_MT,Unigene22779_MT,
	PTCs00336.1|cs|PUT-155a-Citrus_sinensis-7728403	4	2	Unigene12000_WT,Unigene21738_WT,Unigene21854_WT,Unigene26177_WT,	Unigene20592_MT,Unigene22779_MT,
	PTCs00337.1|cs|PUT-155a-Citrus_sinensis-8002	2	3	Unigene16286_WT,Unigene26177_WT,	Unigene13197_MT,Unigene15879_MT,Unigene22779_MT,
	PTCs00339.1|cs|PUT-155a-Citrus_sinensis-9548	2	3	Unigene21753_WT,Unigene28591_WT,	Unigene1955_MT,Unigene14699_MT,Unigene22562_MT,
MBF1 Family	PTCs00340.1|cs|PUT-155a-Citrus_sinensis-25148	2	2	Unigene17013_WT,Unigene25132_WT,	Unigene23015_MT,Unigene24032_MT,
MYB-related Family	PTCs00342.1|cs|PUT-155a-Citrus_sinensis-10322	4	3	Unigene10292_WT,Unigene15299_WT,Unigene28116_WT,Unigene30089_WT,	Unigene12396_MT,Unigene25340_MT,Unigene28804_MT,
	PTCs00343.1|cs|PUT-155a-Citrus_sinensis-12607	6	5	Unigene7104_WT,Unigene7877_WT,Unigene14630_WT,Unigene15434_WT,Unigene20058_WT,Unigene26030_WT,	Unigene13956_MT,Unigene15214_MT,Unigene17045_MT,Unigene20796_MT,Unigene21140_MT,
	PTCs00344.1|cs|PUT-155a-Citrus_sinensis-12741	10	8	Unigene3402_WT,Unigene3554_WT,Unigene8190_WT,Unigene12669_WT,Unigene12677_WT,Unigene16671_WT,Unigene19017_WT,Unigene23733_WT,Unigene25684_WT,Unigene30962_WT,	Unigene4353_MT,Unigene8907_MT,Unigene14326_MT,Unigene16196_MT,Unigene17553_MT,Unigene27039_MT,Unigene27890_MT,Unigene28785_MT,
	PTCs00345.1|cs|PUT-155a-Citrus_sinensis-12828401	11	8	Unigene3402_WT,Unigene3554_WT,Unigene8190_WT,Unigene12669_WT,Unigene12677_WT,Unigene16671_WT,Unigene19017_WT,Unigene20449_WT,Unigene23733_WT,Unigene25684_WT,Unigene30962_WT,	Unigene4353_MT,Unigene8907_MT,Unigene14326_MT,Unigene16196_MT,Unigene17553_MT,Unigene27039_MT,Unigene27890_MT,Unigene28785_MT,
	PTCs00346.1|cs|PUT-155a-Citrus_sinensis-14381	1	1	Unigene27675_WT,	Unigene26855_MT,
	PTCs00347.1|cs|PUT-155a-Citrus_sinensis-14614	1	1	Unigene16227_WT,	Unigene14217_MT,
	PTCs00348.1|cs|PUT-155a-Citrus_sinensis-14861	1	1	Unigene5672_WT,	Unigene5722_MT,
	PTCs00349.1|cs|PUT-155a-Citrus_sinensis-15428400	4	7	Unigene4171_WT,Unigene11063_WT,Unigene11445_WT,Unigene26674_WT,	Unigene9592_MT,Unigene11267_MT,Unigene20092_MT,Unigene23571_MT,Unigene25498_MT,Unigene26817_MT,Unigene27201_MT,
	PTCs00350.1|cs|PUT-155a-Citrus_sinensis-17183	2	2	Unigene11659_WT,Unigene12216_WT,	Unigene8438_MT,Unigene13936_MT,
	PTCs00351.1|cs|PUT-155a-Citrus_sinensis-17544	1	4	Unigene31402_WT,	Unigene18959_MT,Unigene19044_MT,Unigene20774_MT,Unigene29580_MT,
	PTCs00352.1|cs|PUT-155a-Citrus_sinensis-1900	3	4	Unigene2972_WT,Unigene10256_WT,Unigene25798_WT,	Unigene1617_MT,Unigene7142_MT,Unigene18662_MT,Unigene24571_MT,
	PTCs00353.1|cs|PUT-155a-Citrus_sinensis-20443	2	3	Unigene10256_WT,Unigene25798_WT,	Unigene4878_MT,Unigene7142_MT,Unigene24571_MT,
	PTCs00354.1|cs|PUT-155a-Citrus_sinensis-20482	4	2	Unigene4287_WT,Unigene19431_WT,Unigene21491_WT,Unigene30409_WT,	Unigene8005_MT,Unigene10945_MT,
	PTCs00355.1|cs|PUT-155a-Citrus_sinensis-22118	1	1	Unigene8753_WT,	Unigene7816_MT,
	PTCs00356.1|cs|PUT-155a-Citrus_sinensis-22755	2	2	Unigene4729_WT,Unigene14909_WT,	Unigene5454_MT,Unigene16250_MT,
	PTCs00357.1|cs|PUT-155a-Citrus_sinensis-2295	1	1	Unigene13721_WT,	Unigene29322_MT,
	PTCs00358.1|cs|PUT-155a-Citrus_sinensis-25584	4	4	Unigene8190_WT,Unigene12669_WT,Unigene12677_WT,Unigene28481_WT,	Unigene4353_MT,Unigene14326_MT,Unigene27890_MT,Unigene28785_MT,
	PTCs00359.1|cs|PUT-155a-Citrus_sinensis-25662	4	3	Unigene22541_WT,Unigene26058_WT,Unigene26268_WT,Unigene29307_WT,	Unigene7735_MT,Unigene8324_MT,Unigene27806_MT,
	PTCs00360.1|cs|PUT-155a-Citrus_sinensis-3119	2	2	Unigene29115_WT,Unigene30396_WT,	Unigene833_MT,Unigene28044_MT,
	PTCs00361.1|cs|PUT-155a-Citrus_sinensis-3120	2	2	Unigene29115_WT,Unigene30396_WT,	Unigene833_MT,Unigene28044_MT,
	PTCs00362.1|cs|PUT-155a-Citrus_sinensis-3884	1	0	Unigene12856_WT,
	PTCs00363.1|cs|PUT-155a-Citrus_sinensis-4276	1	1	Unigene14839_WT,	Unigene13475_MT,
	PTCs00364.1|cs|PUT-155a-Citrus_sinensis-6239	6	6	Unigene3402_WT,Unigene8190_WT,Unigene12669_WT,Unigene12677_WT,Unigene25684_WT,Unigene30962_WT,	Unigene4353_MT,Unigene8907_MT,Unigene14326_MT,Unigene16196_MT,Unigene27890_MT,Unigene28785_MT,
	PTCs00365.1|cs|PUT-155a-Citrus_sinensis-6344	1	1	Unigene3401_WT,	Unigene5570_MT,
	PTCs00366.1|cs|PUT-155a-Citrus_sinensis-7090	2	1	Unigene12185_WT,Unigene24614_WT,	Unigene15480_MT,
	PTCs00367.1|cs|PUT-155a-Citrus_sinensis-8123	5	5	Unigene4171_WT,Unigene11063_WT,Unigene11445_WT,Unigene21776_WT,Unigene26674_WT,	Unigene11267_MT,Unigene23571_MT,Unigene25498_MT,Unigene26817_MT,Unigene27201_MT,
	PTCs00368.1|cs|PUT-155a-Citrus_sinensis-9558	1	1	Unigene30680_WT,	Unigene29197_MT,
MYB Family	PTCs00369.1|cs|PUT-155a-Citrus_sinensis-10697	4	3	Unigene3401_WT,Unigene7104_WT,Unigene15434_WT,Unigene17228_WT,	Unigene5570_MT,Unigene7807_MT,Unigene22821_MT,
	PTCs00370.1|cs|PUT-155a-Citrus_sinensis-11769	4	4	Unigene488_WT,Unigene11772_WT,Unigene12473_WT,Unigene14630_WT,	Unigene2558_MT,Unigene4397_MT,Unigene14922_MT,Unigene18853_MT,
	PTCs00371.1|cs|PUT-155a-Citrus_sinensis-12719	4	3	Unigene6113_WT,Unigene15517_WT,Unigene23101_WT,Unigene28161_WT,	Unigene51_MT,Unigene3480_MT,Unigene28210_MT,
	PTCs00372.1|cs|PUT-155a-Citrus_sinensis-13173	2	4	Unigene15821_WT,Unigene26356_WT,	Unigene2844_MT,Unigene8348_MT,Unigene9040_MT,Unigene21158_MT,
	PTCs00373.1|cs|PUT-155a-Citrus_sinensis-13207	2	2	Unigene15821_WT,Unigene26356_WT,	Unigene2844_MT,Unigene8348_MT,
	PTCs00374.1|cs|PUT-155a-Citrus_sinensis-13785	6	6	Unigene1048_WT,Unigene7133_WT,Unigene12856_WT,Unigene15434_WT,Unigene20058_WT,Unigene26030_WT,	Unigene8188_MT,Unigene15214_MT,Unigene17045_MT,Unigene21140_MT,Unigene21427_MT,Unigene28689_MT,
	PTCs00375.1|cs|PUT-155a-Citrus_sinensis-13928396	4	5	Unigene15517_WT,Unigene20393_WT,Unigene23101_WT,Unigene28161_WT,	Unigene51_MT,Unigene10187_MT,Unigene10318_MT,Unigene23986_MT,Unigene28210_MT,
	PTCs00376.1|cs|PUT-155a-Citrus_sinensis-16528396	3	4	Unigene10190_WT,Unigene15821_WT,Unigene26356_WT,	Unigene2844_MT,Unigene9040_MT,Unigene24337_MT,Unigene26852_MT,
	PTCs00377.1|cs|PUT-155a-Citrus_sinensis-16928403	3	3	Unigene655_WT,Unigene2244_WT,Unigene12856_WT,	Unigene3294_MT,Unigene8188_MT,Unigene21427_MT,
	PTCs00378.1|cs|PUT-155a-Citrus_sinensis-17018	4	5	Unigene7104_WT,Unigene7877_WT,Unigene15434_WT,Unigene16045_WT,	Unigene17045_MT,Unigene20796_MT,Unigene22821_MT,Unigene24156_MT,Unigene29430_MT,
	PTCs00379.1|cs|PUT-155a-Citrus_sinensis-22354	3	4	Unigene12856_WT,Unigene13725_WT,Unigene19431_WT,	Unigene6687_MT,Unigene8188_MT,Unigene15214_MT,Unigene21427_MT,
	PTCs00380.1|cs|PUT-155a-Citrus_sinensis-22851	1	1	Unigene7292_WT,	Unigene16405_MT,
	PTCs00381.1|cs|PUT-155a-Citrus_sinensis-2601	4	2	Unigene13247_WT,Unigene19431_WT,Unigene21491_WT,Unigene30409_WT,	Unigene8005_MT,Unigene10945_MT,
	PTCs00382.1|cs|PUT-155a-Citrus_sinensis-2668	2	3	Unigene488_WT,Unigene11772_WT,	Unigene2558_MT,Unigene4397_MT,Unigene21427_MT,
	PTCs00383.1|cs|PUT-155a-Citrus_sinensis-27530	5	5	Unigene7104_WT,Unigene7877_WT,Unigene15434_WT,Unigene20058_WT,Unigene26030_WT,	Unigene17045_MT,Unigene18062_MT,Unigene20796_MT,Unigene21140_MT,Unigene22821_MT,
	PTCs00384.1|cs|PUT-155a-Citrus_sinensis-3885	1	0	Unigene12856_WT,
	PTCs00385.1|cs|PUT-155a-Citrus_sinensis-4560	1	1	Unigene29537_WT,	Unigene28008_MT,
	PTCs00386.1|cs|PUT-155a-Citrus_sinensis-8142	6	6	Unigene1048_WT,Unigene11772_WT,Unigene13725_WT,Unigene14630_WT,Unigene17228_WT,Unigene26030_WT,	Unigene4397_MT,Unigene8188_MT,Unigene9766_MT,Unigene13956_MT,Unigene21140_MT,Unigene28689_MT,
	PTCs00387.1|cs|PUT-155a-Citrus_sinensis-8528403	4	5	Unigene3402_WT,Unigene8190_WT,Unigene13721_WT,Unigene30962_WT,	Unigene8907_MT,Unigene14326_MT,Unigene16196_MT,Unigene27890_MT,Unigene29322_MT,
	PTCs00388.1|cs|PUT-155a-Citrus_sinensis-869	6	6	Unigene655_WT,Unigene7104_WT,Unigene7877_WT,Unigene11772_WT,Unigene15434_WT,Unigene20058_WT,	Unigene4397_MT,Unigene17045_MT,Unigene18062_MT,Unigene20796_MT,Unigene21140_MT,Unigene22821_MT,
NAC Family	PTCs00389.1|cs|PUT-155a-Citrus_sinensis-11549	6	5	Unigene5243_WT,Unigene9479_WT,Unigene9829_WT,Unigene12128_WT,Unigene12173_WT,Unigene14689_WT,	Unigene10165_MT,Unigene12275_MT,Unigene12549_MT,Unigene17588_MT,Unigene28335_MT,
	PTCs00390.1|cs|PUT-155a-Citrus_sinensis-11591	6	5	Unigene5243_WT,Unigene9479_WT,Unigene9829_WT,Unigene12128_WT,Unigene12173_WT,Unigene14689_WT,	Unigene10165_MT,Unigene12275_MT,Unigene12549_MT,Unigene17588_MT,Unigene28335_MT,
	PTCs00391.1|cs|PUT-155a-Citrus_sinensis-14882	3	5	Unigene26632_WT,Unigene29937_WT,Unigene30894_WT,	Unigene20940_MT,Unigene24137_MT,Unigene25160_MT,Unigene26371_MT,Unigene29399_MT,
	PTCs00392.1|cs|PUT-155a-Citrus_sinensis-15537	2	2	Unigene9955_WT,Unigene31368_WT,	Unigene14489_MT,Unigene16047_MT,
	PTCs00393.1|cs|PUT-155a-Citrus_sinensis-15688	9	7	Unigene1268_WT,Unigene7502_WT,Unigene9829_WT,Unigene17075_WT,Unigene17580_WT,Unigene19785_WT,Unigene20892_WT,Unigene25984_WT,Unigene27798_WT,	Unigene8207_MT,Unigene8910_MT,Unigene12275_MT,Unigene14959_MT,Unigene21693_MT,Unigene23872_MT,Unigene24844_MT,
	PTCs00394.1|cs|PUT-155a-Citrus_sinensis-15710	3	2	Unigene25193_WT,Unigene25405_WT,Unigene27027_WT,	Unigene23587_MT,Unigene27971_MT,
	PTCs00395.1|cs|PUT-155a-Citrus_sinensis-16228403	2	1	Unigene18903_WT,Unigene30542_WT,	Unigene27628_MT,
	PTCs00396.1|cs|PUT-155a-Citrus_sinensis-16233	3	1	Unigene7164_WT,Unigene27259_WT,Unigene28631_WT,	Unigene15784_MT,
	PTCs00398.1|cs|PUT-155a-Citrus_sinensis-18667	4	4	Unigene4493_WT,Unigene9829_WT,Unigene14980_WT,Unigene20336_WT,	Unigene6762_MT,Unigene9283_MT,Unigene10165_MT,Unigene12549_MT,
	PTCs00399.1|cs|PUT-155a-Citrus_sinensis-19482	2	1	Unigene236_WT,Unigene2687_WT,	Unigene22189_MT,
	PTCs00400.1|cs|PUT-155a-Citrus_sinensis-20209	10	8	Unigene1268_WT,Unigene5855_WT,Unigene7502_WT,Unigene12128_WT,Unigene12173_WT,Unigene14689_WT,Unigene16813_WT,Unigene17580_WT,Unigene19785_WT,Unigene25984_WT,	Unigene8207_MT,Unigene8910_MT,Unigene12275_MT,Unigene12699_MT,Unigene23872_MT,Unigene24844_MT,Unigene25519_MT,Unigene28335_MT,
	PTCs00401.1|cs|PUT-155a-Citrus_sinensis-21171	2	0	Unigene236_WT,Unigene2687_WT,
	PTCs00402.1|cs|PUT-155a-Citrus_sinensis-21280	3	1	Unigene4207_WT,Unigene17659_WT,Unigene18449_WT,	Unigene10519_MT,
	PTCs00403.1|cs|PUT-155a-Citrus_sinensis-21828405	4	3	Unigene5243_WT,Unigene5855_WT,Unigene12173_WT,Unigene16813_WT,	Unigene12699_MT,Unigene17588_MT,Unigene25519_MT,
	PTCs00404.1|cs|PUT-155a-Citrus_sinensis-23903	1	0	Unigene2439_WT,
	PTCs00405.1|cs|PUT-155a-Citrus_sinensis-23962	1	1	Unigene26041_WT,	Unigene8067_MT,
	PTCs00406.1|cs|PUT-155a-Citrus_sinensis-4729	5	6	Unigene9727_WT,Unigene10890_WT,Unigene11035_WT,Unigene11826_WT,Unigene25264_WT,	Unigene640_MT,Unigene7852_MT,Unigene12537_MT,Unigene14159_MT,Unigene14531_MT,Unigene17782_MT,
	PTCs00407.1|cs|PUT-155a-Citrus_sinensis-5943	6	4	Unigene5243_WT,Unigene12128_WT,Unigene12173_WT,Unigene14689_WT,Unigene16813_WT,Unigene19574_WT,	Unigene12275_MT,Unigene17588_MT,Unigene25519_MT,Unigene28335_MT,
	PTCs00408.1|cs|PUT-155a-Citrus_sinensis-61	5	4	Unigene1268_WT,Unigene9829_WT,Unigene17580_WT,Unigene19785_WT,Unigene27798_WT,	Unigene8207_MT,Unigene12275_MT,Unigene14959_MT,Unigene23872_MT,
	PTCs00409.1|cs|PUT-155a-Citrus_sinensis-6591	3	4	Unigene9829_WT,Unigene9955_WT,Unigene31368_WT,	Unigene10165_MT,Unigene14489_MT,Unigene16047_MT,Unigene27307_MT,
	PTCs00410.1|cs|PUT-155a-Citrus_sinensis-6701	5	7	Unigene16813_WT,Unigene19574_WT,Unigene23431_WT,Unigene25405_WT,Unigene27027_WT,	Unigene1266_MT,Unigene22390_MT,Unigene22899_MT,Unigene23587_MT,Unigene25519_MT,Unigene27971_MT,Unigene28021_MT,
	PTCs00411.1|cs|PUT-155a-Citrus_sinensis-6702	4	5	Unigene16813_WT,Unigene19574_WT,Unigene23431_WT,Unigene25405_WT,	Unigene22390_MT,Unigene22899_MT,Unigene23587_MT,Unigene25519_MT,Unigene28021_MT,
	PTCs00412.1|cs|PUT-155a-Citrus_sinensis-680	3	3	Unigene9829_WT,Unigene12128_WT,Unigene12173_WT,	Unigene10165_MT,Unigene12275_MT,Unigene28335_MT,
	PTCs00413.1|cs|PUT-155a-Citrus_sinensis-7128	4	3	Unigene5735_WT,Unigene19298_WT,Unigene25172_WT,Unigene29261_WT,	Unigene17641_MT,Unigene26369_MT,Unigene27100_MT,
	PTCs00414.1|cs|PUT-155a-Citrus_sinensis-7326	8	7	Unigene5855_WT,Unigene9479_WT,Unigene10890_WT,Unigene12128_WT,Unigene14689_WT,Unigene16813_WT,Unigene19574_WT,Unigene21346_WT,	Unigene5473_MT,Unigene12275_MT,Unigene12537_MT,Unigene12699_MT,Unigene23587_MT,Unigene25519_MT,Unigene28335_MT,
	PTCs00415.1|cs|PUT-155a-Citrus_sinensis-7909	8	6	Unigene5855_WT,Unigene9479_WT,Unigene12128_WT,Unigene14689_WT,Unigene16813_WT,Unigene19574_WT,Unigene21346_WT,Unigene24133_WT,	Unigene5473_MT,Unigene12275_MT,Unigene12699_MT,Unigene23587_MT,Unigene25519_MT,Unigene28335_MT,
	PTCs00416.1|cs|PUT-155a-Citrus_sinensis-7910	8	6	Unigene5243_WT,Unigene9479_WT,Unigene10890_WT,Unigene14689_WT,Unigene16813_WT,Unigene19574_WT,Unigene21346_WT,Unigene24133_WT,	Unigene5473_MT,Unigene12537_MT,Unigene17588_MT,Unigene23587_MT,Unigene25519_MT,Unigene28335_MT,
	PTCs00417.1|cs|PUT-155a-Citrus_sinensis-8833	1	1	Unigene1226_WT,	Unigene11196_MT,
Nin-like Family	PTCs00418.1|cs|PUT-155a-Citrus_sinensis-19238	4	4	Unigene2053_WT,Unigene3688_WT,Unigene10758_WT,Unigene15493_WT,	Unigene5317_MT,Unigene10361_MT,Unigene15323_MT,Unigene15537_MT,
	PTCs00419.1|cs|PUT-155a-Citrus_sinensis-3009	3	3	Unigene2053_WT,Unigene3688_WT,Unigene15493_WT,	Unigene5317_MT,Unigene10361_MT,Unigene15323_MT,
	PTCs00420.1|cs|PUT-155a-Citrus_sinensis-4532	1	1	Unigene9700_WT,	Unigene15503_MT,
	PTCs00421.1|cs|PUT-155a-Citrus_sinensis-8182	1	1	Unigene9700_WT,	Unigene15503_MT,
PHD Family	PTCs00422.1|cs|PUT-155a-Citrus_sinensis-11328401	3	1	Unigene19434_WT,Unigene23317_WT,Unigene29354_WT,	Unigene13552_MT,
	PTCs00423.1|cs|PUT-155a-Citrus_sinensis-11603	4	2	Unigene4962_WT,Unigene16420_WT,Unigene22192_WT,Unigene27550_WT,	Unigene8829_MT,Unigene15272_MT,
	PTCs00424.1|cs|PUT-155a-Citrus_sinensis-12919	1	1	Unigene8064_WT,	Unigene7574_MT,
	PTCs00425.1|cs|PUT-155a-Citrus_sinensis-17983	5	5	Unigene4179_WT,Unigene13419_WT,Unigene19283_WT,Unigene19423_WT,Unigene27643_WT,	Unigene4628_MT,Unigene18467_MT,Unigene19027_MT,Unigene25269_MT,Unigene26151_MT,
	PTCs00426.1|cs|PUT-155a-Citrus_sinensis-21359	1	1	Unigene15406_WT,	Unigene15379_MT,
	PTCs00428.1|cs|PUT-155a-Citrus_sinensis-22511	1	1	Unigene24898_WT,	Unigene24754_MT,
	PTCs00429.1|cs|PUT-155a-Citrus_sinensis-25547	3	2	Unigene19434_WT,Unigene23317_WT,Unigene29354_WT,	Unigene13552_MT,Unigene20468_MT,
	PTCs00430.1|cs|PUT-155a-Citrus_sinensis-27316	2	1	Unigene5174_WT,Unigene24478_WT,	Unigene13150_MT,
	PTCs00431.1|cs|PUT-155a-Citrus_sinensis-2855	2	1	Unigene1523_WT,Unigene28174_WT,	Unigene15939_MT,
	PTCs00432.1|cs|PUT-155a-Citrus_sinensis-4857	1	1	Unigene13382_WT,	Unigene15263_MT,
	PTCs00433.1|cs|PUT-155a-Citrus_sinensis-5156	4	6	Unigene4179_WT,Unigene13419_WT,Unigene16460_WT,Unigene27643_WT,	Unigene4628_MT,Unigene21044_MT,Unigene24395_MT,Unigene24455_MT,Unigene25269_MT,Unigene26151_MT,
	PTCs00434.1|cs|PUT-155a-Citrus_sinensis-7790	4	5	Unigene4179_WT,Unigene13419_WT,Unigene24416_WT,Unigene27643_WT,	Unigene3326_MT,Unigene4628_MT,Unigene25033_MT,Unigene25269_MT,Unigene26151_MT,
	PTCs00435.1|cs|PUT-155a-Citrus_sinensis-7791	3	4	Unigene4179_WT,Unigene24416_WT,Unigene27643_WT,	Unigene3326_MT,Unigene25033_MT,Unigene25269_MT,Unigene26151_MT,
	PTCs00436.1|cs|PUT-155a-Citrus_sinensis-8613	1	2	Unigene1523_WT,	Unigene15939_MT,Unigene24006_MT,
	PTCs00437.1|cs|PUT-155a-Citrus_sinensis-979	3	4	Unigene5733_WT,Unigene27683_WT,Unigene29536_WT,	Unigene14110_MT,Unigene24674_MT,Unigene25089_MT,Unigene26148_MT,
PLATZ Family	PTCs00438.1|cs|PUT-155a-Citrus_sinensis-1449	1	1	Unigene12166_WT,	Unigene28497_MT,
	PTCs00439.1|cs|PUT-155a-Citrus_sinensis-18182	5	6	Unigene11996_WT,Unigene12166_WT,Unigene19207_WT,Unigene19271_WT,Unigene19290_WT,	Unigene19820_MT,Unigene20502_MT,Unigene21301_MT,Unigene24306_MT,Unigene27927_MT,Unigene28497_MT,
	PTCs00440.1|cs|PUT-155a-Citrus_sinensis-19928403	5	6	Unigene11996_WT,Unigene12166_WT,Unigene19207_WT,Unigene19271_WT,Unigene19290_WT,	Unigene19820_MT,Unigene20502_MT,Unigene21301_MT,Unigene24306_MT,Unigene27927_MT,Unigene28497_MT,
	PTCs00441.1|cs|PUT-155a-Citrus_sinensis-20163	3	4	Unigene11996_WT,Unigene12166_WT,Unigene19207_WT,	Unigene19820_MT,Unigene24306_MT,Unigene27927_MT,Unigene28497_MT,
	PTCs00442.1|cs|PUT-155a-Citrus_sinensis-2928403	3	4	Unigene11996_WT,Unigene12166_WT,Unigene19207_WT,	Unigene19820_MT,Unigene24306_MT,Unigene27927_MT,Unigene28497_MT,
	PTCs00443.1|cs|PUT-155a-Citrus_sinensis-7975	4	4	Unigene11996_WT,Unigene12166_WT,Unigene19207_WT,Unigene29745_WT,	Unigene3832_MT,Unigene19820_MT,Unigene27927_MT,Unigene28497_MT,
	PTCs00444.1|cs|PUT-155a-Citrus_sinensis-8302	2	0	Unigene8472_WT,Unigene22532_WT,
PcG Family	PTCs00445.1|cs|PUT-155a-Citrus_sinensis-19980	1	1	Unigene9790_WT,	Unigene19392_MT,
	PTCs00446.1|cs|PUT-155a-Citrus_sinensis-20293	1	2	Unigene30912_WT,	Unigene21551_MT,Unigene28953_MT,
	PTCs00447.1|cs|PUT-155a-Citrus_sinensis-24216	2	2	Unigene9790_WT,Unigene13599_WT,	Unigene19392_MT,Unigene28556_MT,
	PTCs00448.1|cs|PUT-155a-Citrus_sinensis-5673	2	1	Unigene17098_WT,Unigene24993_WT,	Unigene27339_MT,
	PTCs00450.1|cs|PUT-155a-Citrus_sinensis-8881	2	2	Unigene16376_WT,Unigene28536_WT,	Unigene13868_MT,Unigene16280_MT,
S1Fa-like Family	PTCs00451.1|cs|PUT-155a-Citrus_sinensis-2528400	3	2	Unigene16558_WT,Unigene23694_WT,Unigene28735_WT,	Unigene1092_MT,Unigene24066_MT,
	PTCs00452.1|cs|PUT-155a-Citrus_sinensis-828402	4	2	Unigene16558_WT,Unigene23694_WT,Unigene28735_WT,Unigene29251_WT,	Unigene1092_MT,Unigene24066_MT,
SBP Family	PTCs00453.1|cs|PUT-155a-Citrus_sinensis-10271	1	1	Unigene3866_WT,	Unigene28243_MT,
	PTCs00454.1|cs|PUT-155a-Citrus_sinensis-13528405	2	2	Unigene3866_WT,Unigene15545_WT,	Unigene11893_MT,Unigene28243_MT,
	PTCs00455.1|cs|PUT-155a-Citrus_sinensis-15229	2	1	Unigene11566_WT,Unigene11720_WT,	Unigene11649_MT,
	PTCs00456.1|cs|PUT-155a-Citrus_sinensis-25744	1	2	Unigene3866_WT,	Unigene5943_MT,Unigene28243_MT,
	PTCs00457.1|cs|PUT-155a-Citrus_sinensis-26607	5	5	Unigene3866_WT,Unigene5460_WT,Unigene11566_WT,Unigene14279_WT,Unigene15545_WT,	Unigene2632_MT,Unigene5943_MT,Unigene11893_MT,Unigene14476_MT,Unigene28243_MT,
SRS Family	PTCs00458.1|cs|PUT-155a-Citrus_sinensis-22570	1	1	Unigene10421_WT,	Unigene24285_MT,
TAZ Family	PTCs00459.1|cs|PUT-155a-Citrus_sinensis-10597	3	2	Unigene532_WT,Unigene13262_WT,Unigene16163_WT,	Unigene3044_MT,Unigene13507_MT,
TCP Family	PTCs00460.1|cs|PUT-155a-Citrus_sinensis-20953	2	2	Unigene13053_WT,Unigene30416_WT,	Unigene2979_MT,Unigene28997_MT,
	PTCs00461.1|cs|PUT-155a-Citrus_sinensis-5226	2	2	Unigene14719_WT,Unigene14857_WT,	Unigene15949_MT,Unigene16015_MT,
TLP Family	PTCs00462.1|cs|PUT-155a-Citrus_sinensis-16413	3	4	Unigene4030_WT,Unigene30126_WT,Unigene30153_WT,	Unigene8578_MT,Unigene15546_MT,Unigene23085_MT,Unigene28189_MT,
	PTCs00463.1|cs|PUT-155a-Citrus_sinensis-16633	7	8	Unigene823_WT,Unigene1447_WT,Unigene4030_WT,Unigene6100_WT,Unigene7674_WT,Unigene30126_WT,Unigene30153_WT,	Unigene2242_MT,Unigene6264_MT,Unigene8578_MT,Unigene11751_MT,Unigene15546_MT,Unigene18331_MT,Unigene23085_MT,Unigene28189_MT,
	PTCs00464.1|cs|PUT-155a-Citrus_sinensis-20042	4	4	Unigene1447_WT,Unigene4030_WT,Unigene30126_WT,Unigene30859_WT,	Unigene2242_MT,Unigene8578_MT,Unigene13556_MT,Unigene23085_MT,
	PTCs00465.1|cs|PUT-155a-Citrus_sinensis-24999	4	3	Unigene823_WT,Unigene1447_WT,Unigene19123_WT,Unigene30859_WT,	Unigene2242_MT,Unigene11751_MT,Unigene13556_MT,
	PTCs00466.1|cs|PUT-155a-Citrus_sinensis-2539	6	6	Unigene823_WT,Unigene1447_WT,Unigene4030_WT,Unigene30126_WT,Unigene30153_WT,Unigene30859_WT,	Unigene2242_MT,Unigene8578_MT,Unigene11751_MT,Unigene13556_MT,Unigene23085_MT,Unigene28189_MT,
	PTCs00467.1|cs|PUT-155a-Citrus_sinensis-3147	2	2	Unigene1447_WT,Unigene4030_WT,	Unigene2242_MT,Unigene8578_MT,
	PTCs00468.1|cs|PUT-155a-Citrus_sinensis-5352	5	5	Unigene823_WT,Unigene1447_WT,Unigene4030_WT,Unigene30153_WT,Unigene30859_WT,	Unigene2242_MT,Unigene8578_MT,Unigene11751_MT,Unigene13556_MT,Unigene28189_MT,
	PTCs00469.1|cs|PUT-155a-Citrus_sinensis-7953	1	1	Unigene14549_WT,	Unigene6974_MT,
Trihelix Family	PTCs00470.1|cs|PUT-155a-Citrus_sinensis-11839	4	5	Unigene12565_WT,Unigene22844_WT,Unigene25622_WT,Unigene26951_WT,	Unigene11588_MT,Unigene13104_MT,Unigene20330_MT,Unigene23661_MT,Unigene26553_MT,
	PTCs00471.1|cs|PUT-155a-Citrus_sinensis-12337	3	4	Unigene11824_WT,Unigene22383_WT,Unigene25365_WT,	Unigene564_MT,Unigene3139_MT,Unigene12103_MT,Unigene20262_MT,
	PTCs00472.1|cs|PUT-155a-Citrus_sinensis-12338	1	0	Unigene6119_WT,
	PTCs00473.1|cs|PUT-155a-Citrus_sinensis-1356	1	1	Unigene11394_WT,	Unigene4773_MT,
	PTCs00474.1|cs|PUT-155a-Citrus_sinensis-14	1	1	Unigene8113_WT,	Unigene3022_MT,
	PTCs00475.1|cs|PUT-155a-Citrus_sinensis-15504	5	5	Unigene7623_WT,Unigene10302_WT,Unigene16162_WT,Unigene16201_WT,Unigene30989_WT,	Unigene3346_MT,Unigene7399_MT,Unigene13042_MT,Unigene14285_MT,Unigene29336_MT,
	PTCs00476.1|cs|PUT-155a-Citrus_sinensis-17832	2	2	Unigene15195_WT,Unigene15342_WT,	Unigene14035_MT,Unigene15873_MT,
	PTCs00477.1|cs|PUT-155a-Citrus_sinensis-18348	6	6	Unigene7623_WT,Unigene8039_WT,Unigene10302_WT,Unigene10932_WT,Unigene16162_WT,Unigene30989_WT,	Unigene3346_MT,Unigene7399_MT,Unigene7642_MT,Unigene13042_MT,Unigene13278_MT,Unigene14285_MT,
	PTCs00478.1|cs|PUT-155a-Citrus_sinensis-20428401	5	5	Unigene8039_WT,Unigene10302_WT,Unigene10932_WT,Unigene16162_WT,Unigene16201_WT,	Unigene3346_MT,Unigene7399_MT,Unigene7642_MT,Unigene13278_MT,Unigene29336_MT,
	PTCs00479.1|cs|PUT-155a-Citrus_sinensis-22283	2	2	Unigene10302_WT,Unigene16162_WT,	Unigene3346_MT,Unigene7399_MT,
	PTCs00480.1|cs|PUT-155a-Citrus_sinensis-24611	2	3	Unigene8936_WT,Unigene16242_WT,	Unigene13259_MT,Unigene14889_MT,Unigene24266_MT,
	PTCs00481.1|cs|PUT-155a-Citrus_sinensis-26834	1	1	Unigene15195_WT,	Unigene15873_MT,
	PTCs00482.1|cs|PUT-155a-Citrus_sinensis-715	4	4	Unigene8039_WT,Unigene10302_WT,Unigene10932_WT,Unigene16162_WT,	Unigene3346_MT,Unigene7399_MT,Unigene7642_MT,Unigene13278_MT,
	PTCs00483.1|cs|PUT-155a-Citrus_sinensis-7941	3	3	Unigene10302_WT,Unigene10932_WT,Unigene16162_WT,	Unigene3346_MT,Unigene7399_MT,Unigene13278_MT,
	PTCs00484.1|cs|PUT-155a-Citrus_sinensis-9475	1	1	Unigene8285_WT,	Unigene15979_MT,
	PTCs00485.1|cs|PUT-155a-Citrus_sinensis-9607	5	5	Unigene8039_WT,Unigene10302_WT,Unigene10932_WT,Unigene16162_WT,Unigene30989_WT,	Unigene3346_MT,Unigene7399_MT,Unigene7642_MT,Unigene13042_MT,Unigene13278_MT,
ULT Family	PTCs00486.1|cs|PUT-155a-Citrus_sinensis-2117	5	1	Unigene4501_WT,Unigene18272_WT,Unigene20302_WT,Unigene26072_WT,Unigene29346_WT,	Unigene15360_MT,
VOZ Family	PTCs00487.1|cs|PUT-155a-Citrus_sinensis-12728405	2	2	Unigene30976_WT,Unigene31228_WT,	Unigene15611_MT,Unigene28633_MT,
WRKY Family	PTCs00488.1|cs|PUT-155a-Citrus_sinensis-12414	3	2	Unigene4122_WT,Unigene14440_WT,Unigene14568_WT,	Unigene4217_MT,Unigene9319_MT,
	PTCs00489.1|cs|PUT-155a-Citrus_sinensis-13584	3	3	Unigene5429_WT,Unigene29619_WT,Unigene29962_WT,	Unigene6299_MT,Unigene15900_MT,Unigene29335_MT,
	PTCs00490.1|cs|PUT-155a-Citrus_sinensis-1428401	5	6	Unigene1307_WT,Unigene4647_WT,Unigene9871_WT,Unigene15609_WT,Unigene18654_WT,	Unigene5680_MT,Unigene6998_MT,Unigene8698_MT,Unigene15826_MT,Unigene16226_MT,Unigene19521_MT,
	PTCs00491.1|cs|PUT-155a-Citrus_sinensis-14308	4	4	Unigene22131_WT,Unigene26882_WT,Unigene27853_WT,Unigene31264_WT,	Unigene7156_MT,Unigene7701_MT,Unigene26984_MT,Unigene28613_MT,
	PTCs00492.1|cs|PUT-155a-Citrus_sinensis-15121	4	4	Unigene13735_WT,Unigene18654_WT,Unigene25194_WT,Unigene28656_WT,	Unigene6998_MT,Unigene7812_MT,Unigene8140_MT,Unigene27540_MT,
	PTCs00493.1|cs|PUT-155a-Citrus_sinensis-1680	4	3	Unigene5429_WT,Unigene14789_WT,Unigene29619_WT,Unigene29962_WT,	Unigene6299_MT,Unigene15900_MT,Unigene29335_MT,
	PTCs00494.1|cs|PUT-155a-Citrus_sinensis-16916	2	2	Unigene649_WT,Unigene3917_WT,	Unigene2137_MT,Unigene12399_MT,
	PTCs00495.1|cs|PUT-155a-Citrus_sinensis-18018	6	6	Unigene649_WT,Unigene8042_WT,Unigene15840_WT,Unigene25723_WT,Unigene25960_WT,Unigene30846_WT,	Unigene8269_MT,Unigene8752_MT,Unigene12399_MT,Unigene14082_MT,Unigene15280_MT,Unigene29331_MT,
	PTCs00496.1|cs|PUT-155a-Citrus_sinensis-18073	4	4	Unigene8904_WT,Unigene14598_WT,Unigene26882_WT,Unigene29960_WT,	Unigene13276_MT,Unigene28613_MT,Unigene29254_MT,Unigene29445_MT,
	PTCs00497.1|cs|PUT-155a-Citrus_sinensis-18587	4	4	Unigene8904_WT,Unigene14598_WT,Unigene31006_WT,Unigene31264_WT,	Unigene660_MT,Unigene7701_MT,Unigene13276_MT,Unigene29254_MT,
	PTCs00498.1|cs|PUT-155a-Citrus_sinensis-19201	6	6	Unigene1543_WT,Unigene8904_WT,Unigene14598_WT,Unigene25194_WT,Unigene29960_WT,Unigene31264_WT,	Unigene7701_MT,Unigene7812_MT,Unigene9316_MT,Unigene13276_MT,Unigene29254_MT,Unigene29445_MT,
	PTCs00499.1|cs|PUT-155a-Citrus_sinensis-20463	3	2	Unigene26616_WT,Unigene26882_WT,Unigene29960_WT,	Unigene28613_MT,Unigene29445_MT,
	PTCs00500.1|cs|PUT-155a-Citrus_sinensis-21702	6	6	Unigene1307_WT,Unigene4647_WT,Unigene9871_WT,Unigene15609_WT,Unigene18654_WT,Unigene30947_WT,	Unigene5680_MT,Unigene6998_MT,Unigene8698_MT,Unigene15826_MT,Unigene16226_MT,Unigene29351_MT,
	PTCs00501.1|cs|PUT-155a-Citrus_sinensis-22782	2	2	Unigene1496_WT,Unigene3183_WT,	Unigene531_MT,Unigene21516_MT,
	PTCs00502.1|cs|PUT-155a-Citrus_sinensis-2314	1	1	Unigene14440_WT,	Unigene9319_MT,
	PTCs00503.1|cs|PUT-155a-Citrus_sinensis-23179	2	2	Unigene1496_WT,Unigene3183_WT,	Unigene531_MT,Unigene21516_MT,
	PTCs00504.1|cs|PUT-155a-Citrus_sinensis-2328396	4	3	Unigene10261_WT,Unigene13735_WT,Unigene18654_WT,Unigene25194_WT,	Unigene6998_MT,Unigene7812_MT,Unigene8140_MT,
	PTCs00505.1|cs|PUT-155a-Citrus_sinensis-24728399	2	2	Unigene4122_WT,Unigene14440_WT,	Unigene4217_MT,Unigene9319_MT,
	PTCs00506.1|cs|PUT-155a-Citrus_sinensis-24728401	4	4	Unigene8904_WT,Unigene29960_WT,Unigene31006_WT,Unigene31264_WT,	Unigene660_MT,Unigene7701_MT,Unigene13276_MT,Unigene29445_MT,
	PTCs00507.1|cs|PUT-155a-Citrus_sinensis-24728402	4	4	Unigene8904_WT,Unigene29960_WT,Unigene31006_WT,Unigene31264_WT,	Unigene660_MT,Unigene7701_MT,Unigene13276_MT,Unigene29445_MT,
	PTCs00508.1|cs|PUT-155a-Citrus_sinensis-25045	1	2	Unigene30947_WT,	Unigene27430_MT,Unigene29351_MT,
	PTCs00509.1|cs|PUT-155a-Citrus_sinensis-26528405	5	6	Unigene8904_WT,Unigene14598_WT,Unigene25194_WT,Unigene29960_WT,Unigene31264_WT,	Unigene7701_MT,Unigene7812_MT,Unigene9316_MT,Unigene13276_MT,Unigene29254_MT,Unigene29445_MT,
	PTCs00510.1|cs|PUT-155a-Citrus_sinensis-27273	3	3	Unigene14598_WT,Unigene16479_WT,Unigene29960_WT,	Unigene7314_MT,Unigene29254_MT,Unigene29445_MT,
	PTCs00511.1|cs|PUT-155a-Citrus_sinensis-3355	0	1		Unigene531_MT,
	PTCs00512.1|cs|PUT-155a-Citrus_sinensis-4768	5	5	Unigene1307_WT,Unigene4647_WT,Unigene15609_WT,Unigene18654_WT,Unigene30947_WT,	Unigene6998_MT,Unigene8698_MT,Unigene15826_MT,Unigene16226_MT,Unigene29351_MT,
	PTCs00513.1|cs|PUT-155a-Citrus_sinensis-479	0	1		Unigene531_MT,
	PTCs00514.1|cs|PUT-155a-Citrus_sinensis-5551	6	6	Unigene649_WT,Unigene3917_WT,Unigene8042_WT,Unigene15840_WT,Unigene25723_WT,Unigene30846_WT,	Unigene2137_MT,Unigene8269_MT,Unigene8752_MT,Unigene12399_MT,Unigene15280_MT,Unigene29331_MT,
	PTCs00515.1|cs|PUT-155a-Citrus_sinensis-6340	4	3	Unigene1543_WT,Unigene8904_WT,Unigene29960_WT,Unigene31264_WT,	Unigene7701_MT,Unigene13276_MT,Unigene29445_MT,
	PTCs00516.1|cs|PUT-155a-Citrus_sinensis-6415	2	3	Unigene22102_WT,Unigene26071_WT,	Unigene8927_MT,Unigene21775_MT,Unigene25167_MT,
Whirly Family	PTCs00517.1|cs|PUT-155a-Citrus_sinensis-14776	1	1	Unigene29216_WT,	Unigene14259_MT,
	PTCs00518.1|cs|PUT-155a-Citrus_sinensis-16749	2	2	Unigene23452_WT,Unigene27865_WT,	Unigene23527_MT,Unigene26342_MT,
	PTCs00520.1|cs|PUT-155a-Citrus_sinensis-13951	3	4	Unigene3872_WT,Unigene12597_WT,Unigene30003_WT,	Unigene1228_MT,Unigene2119_MT,Unigene24163_MT,Unigene25399_MT,
	PTCs00521.1|cs|PUT-155a-Citrus_sinensis-1492	2	2	Unigene12901_WT,Unigene14245_WT,	Unigene10686_MT,Unigene24373_MT,
	PTCs00522.1|cs|PUT-155a-Citrus_sinensis-23863	3	1	Unigene3089_WT,Unigene3115_WT,Unigene17714_WT,	Unigene11605_MT,
	PTCs00523.1|cs|PUT-155a-Citrus_sinensis-25488	1	1	Unigene3115_WT,	Unigene11605_MT,
	PTCs00524.1|cs|PUT-155a-Citrus_sinensis-9428396	3	2	Unigene3089_WT,Unigene3872_WT,Unigene30003_WT,	Unigene1228_MT,Unigene25399_MT,
ZIM Family	PTCs00525.1|cs|PUT-155a-Citrus_sinensis-14440	3	3	Unigene5113_WT,Unigene17264_WT,Unigene28160_WT,	Unigene13906_MT,Unigene19509_MT,Unigene26297_MT,
	PTCs00526.1|cs|PUT-155a-Citrus_sinensis-14441	3	3	Unigene5113_WT,Unigene17264_WT,Unigene28160_WT,	Unigene13906_MT,Unigene19509_MT,Unigene26297_MT,
	PTCs00527.1|cs|PUT-155a-Citrus_sinensis-14484	3	3	Unigene5113_WT,Unigene17264_WT,Unigene28160_WT,	Unigene13906_MT,Unigene19509_MT,Unigene26297_MT,
	PTCs00528.1|cs|PUT-155a-Citrus_sinensis-15260	3	3	Unigene9149_WT,Unigene12793_WT,Unigene28539_WT,	Unigene10949_MT,Unigene27221_MT,Unigene28424_MT,
	PTCs00529.1|cs|PUT-155a-Citrus_sinensis-16309	1	1	Unigene1125_WT,	Unigene19652_MT,
	PTCs00530.1|cs|PUT-155a-Citrus_sinensis-16596	2	3	Unigene9149_WT,Unigene29581_WT,	Unigene13122_MT,Unigene13830_MT,Unigene28424_MT,
	PTCs00531.1|cs|PUT-155a-Citrus_sinensis-17868	3	3	Unigene22948_WT,Unigene28539_WT,Unigene29114_WT,	Unigene9049_MT,Unigene22324_MT,Unigene27221_MT,
	PTCs00532.1|cs|PUT-155a-Citrus_sinensis-21428396	2	4	Unigene25054_WT,Unigene29151_WT,	Unigene18611_MT,Unigene22904_MT,Unigene23086_MT,Unigene24258_MT,
	PTCs00533.1|cs|PUT-155a-Citrus_sinensis-22065	6	6	Unigene9149_WT,Unigene12793_WT,Unigene13928_WT,Unigene23815_WT,Unigene28539_WT,Unigene29114_WT,	Unigene1488_MT,Unigene9049_MT,Unigene10949_MT,Unigene22962_MT,Unigene27221_MT,Unigene28424_MT,
	PTCs00534.1|cs|PUT-155a-Citrus_sinensis-2309	3	2	Unigene5113_WT,Unigene17264_WT,Unigene28160_WT,	Unigene19509_MT,Unigene26297_MT,
	PTCs00535.1|cs|PUT-155a-Citrus_sinensis-25829	3	2	Unigene10567_WT,Unigene11274_WT,Unigene17220_WT,	Unigene4169_MT,Unigene11647_MT,
	PTCs00536.1|cs|PUT-155a-Citrus_sinensis-25830	2	1	Unigene10567_WT,Unigene17220_WT,	Unigene4169_MT,
	PTCs00537.1|cs|PUT-155a-Citrus_sinensis-25862	2	1	Unigene10567_WT,Unigene17220_WT,	Unigene4169_MT,
	PTCs00538.1|cs|PUT-155a-Citrus_sinensis-25863	3	2	Unigene10567_WT,Unigene11274_WT,Unigene17220_WT,	Unigene4169_MT,Unigene11647_MT,
	PTCs00539.1|cs|PUT-155a-Citrus_sinensis-25864	2	1	Unigene10567_WT,Unigene17220_WT,	Unigene4169_MT,
	PTCs00540.1|cs|PUT-155a-Citrus_sinensis-2628400	4	2	Unigene22300_WT,Unigene22339_WT,Unigene23272_WT,Unigene24928_WT,	Unigene13906_MT,Unigene23159_MT,
	PTCs00541.1|cs|PUT-155a-Citrus_sinensis-27101	3	1	Unigene17657_WT,Unigene23791_WT,Unigene27424_WT,	Unigene3412_MT,
	PTCs00542.1|cs|PUT-155a-Citrus_sinensis-27761	3	3	Unigene23272_WT,Unigene24928_WT,Unigene28160_WT,	Unigene13906_MT,Unigene23159_MT,Unigene26297_MT,
	PTCs00543.1|cs|PUT-155a-Citrus_sinensis-6528404	1	1	Unigene29675_WT,	Unigene28344_MT,
	PTCs00544.1|cs|PUT-155a-Citrus_sinensis-6528405	1	1	Unigene29675_WT,	Unigene28344_MT,
bHLH Family	PTCs00545.1|cs|PUT-155a-Citrus_sinensis-10627	3	4	Unigene10250_WT,Unigene11927_WT,Unigene27843_WT,	Unigene13992_MT,Unigene24500_MT,Unigene25899_MT,Unigene26300_MT,
	PTCs00546.1|cs|PUT-155a-Citrus_sinensis-11014	4	4	Unigene4474_WT,Unigene7286_WT,Unigene12813_WT,Unigene14217_WT,	Unigene10258_MT,Unigene14210_MT,Unigene25304_MT,Unigene29030_MT,
	PTCs00547.1|cs|PUT-155a-Citrus_sinensis-12361	4	5	Unigene5789_WT,Unigene5856_WT,Unigene14186_WT,Unigene31074_WT,	Unigene10836_MT,Unigene22085_MT,Unigene25276_MT,Unigene28593_MT,Unigene29214_MT,
	PTCs00549.1|cs|PUT-155a-Citrus_sinensis-13169	4	5	Unigene10250_WT,Unigene11927_WT,Unigene14080_WT,Unigene27843_WT,	Unigene13992_MT,Unigene23387_MT,Unigene24500_MT,Unigene25899_MT,Unigene26961_MT,
	PTCs00550.1|cs|PUT-155a-Citrus_sinensis-13589	3	3	Unigene9304_WT,Unigene13610_WT,Unigene30314_WT,	Unigene1064_MT,Unigene5378_MT,Unigene28858_MT,
	PTCs00551.1|cs|PUT-155a-Citrus_sinensis-1485	1	1	Unigene15015_WT,	Unigene3248_MT,
	PTCs00552.1|cs|PUT-155a-Citrus_sinensis-16341	4	3	Unigene4474_WT,Unigene5031_WT,Unigene6601_WT,Unigene12813_WT,	Unigene10258_MT,Unigene10413_MT,Unigene25304_MT,
	PTCs00553.1|cs|PUT-155a-Citrus_sinensis-18882	5	5	Unigene4474_WT,Unigene7286_WT,Unigene7640_WT,Unigene12813_WT,Unigene21737_WT,	Unigene2331_MT,Unigene9975_MT,Unigene10258_MT,Unigene25304_MT,Unigene29030_MT,
	PTCs00554.1|cs|PUT-155a-Citrus_sinensis-20652	1	3	Unigene12571_WT,	Unigene3272_MT,Unigene17400_MT,Unigene21171_MT,
	PTCs00555.1|cs|PUT-155a-Citrus_sinensis-22190	8	6	Unigene7276_WT,Unigene11136_WT,Unigene15101_WT,Unigene19112_WT,Unigene19490_WT,Unigene25360_WT,Unigene25738_WT,Unigene29292_WT,	Unigene1892_MT,Unigene3211_MT,Unigene8783_MT,Unigene13816_MT,Unigene21059_MT,Unigene26733_MT,
	PTCs00557.1|cs|PUT-155a-Citrus_sinensis-22844	4	4	Unigene4474_WT,Unigene7286_WT,Unigene12813_WT,Unigene14217_WT,	Unigene10258_MT,Unigene14210_MT,Unigene25304_MT,Unigene29030_MT,
	PTCs00558.1|cs|PUT-155a-Citrus_sinensis-23369	6	4	Unigene7794_WT,Unigene10838_WT,Unigene14028_WT,Unigene14652_WT,Unigene15101_WT,Unigene19112_WT,	Unigene3211_MT,Unigene3568_MT,Unigene10785_MT,Unigene13270_MT,
	PTCs00559.1|cs|PUT-155a-Citrus_sinensis-25481	5	4	Unigene7019_WT,Unigene8176_WT,Unigene14028_WT,Unigene15101_WT,Unigene19112_WT,	Unigene3211_MT,Unigene4338_MT,Unigene11390_MT,Unigene18844_MT,
	PTCs00560.1|cs|PUT-155a-Citrus_sinensis-26633	4	3	Unigene1259_WT,Unigene7793_WT,Unigene17721_WT,Unigene24857_WT,	Unigene17768_MT,Unigene26268_MT,Unigene27721_MT,
	PTCs00561.1|cs|PUT-155a-Citrus_sinensis-26715	6	7	Unigene15684_WT,Unigene16311_WT,Unigene18522_WT,Unigene22143_WT,Unigene27526_WT,Unigene27788_WT,	Unigene5180_MT,Unigene9648_MT,Unigene10973_MT,Unigene16327_MT,Unigene18563_MT,Unigene23497_MT,Unigene25789_MT,
	PTCs00562.1|cs|PUT-155a-Citrus_sinensis-27279	1	0	Unigene24618_WT,
	PTCs00564.1|cs|PUT-155a-Citrus_sinensis-2877	3	5	Unigene5789_WT,Unigene14186_WT,Unigene31074_WT,	Unigene10836_MT,Unigene11932_MT,Unigene22085_MT,Unigene25276_MT,Unigene29214_MT,
	PTCs00565.1|cs|PUT-155a-Citrus_sinensis-4731	7	7	Unigene9196_WT,Unigene10838_WT,Unigene11930_WT,Unigene14028_WT,Unigene15101_WT,Unigene24609_WT,Unigene30499_WT,	Unigene3211_MT,Unigene3568_MT,Unigene4338_MT,Unigene5923_MT,Unigene9299_MT,Unigene16156_MT,Unigene21017_MT,
	PTCs00566.1|cs|PUT-155a-Citrus_sinensis-5645	5	5	Unigene10250_WT,Unigene11927_WT,Unigene14080_WT,Unigene22615_WT,Unigene27843_WT,	Unigene13992_MT,Unigene23387_MT,Unigene24500_MT,Unigene25899_MT,Unigene26961_MT,
	PTCs00567.1|cs|PUT-155a-Citrus_sinensis-7264	2	2	Unigene1863_WT,Unigene12649_WT,	Unigene1793_MT,Unigene2639_MT,
	PTCs00568.1|cs|PUT-155a-Citrus_sinensis-7490	2	3	Unigene3900_WT,Unigene10714_WT,	Unigene12941_MT,Unigene16672_MT,Unigene18259_MT,
	PTCs00569.1|cs|PUT-155a-Citrus_sinensis-8697	2	1	Unigene8735_WT,Unigene24618_WT,	Unigene9160_MT,
bZIP Family	PTCs00570.1|cs|PUT-155a-Citrus_sinensis-11166	3	4	Unigene23157_WT,Unigene23614_WT,Unigene29656_WT,	Unigene2857_MT,Unigene21310_MT,Unigene23126_MT,Unigene26318_MT,
	PTCs00571.1|cs|PUT-155a-Citrus_sinensis-1127	5	5	Unigene9965_WT,Unigene14130_WT,Unigene15205_WT,Unigene22625_WT,Unigene29628_WT,	Unigene7790_MT,Unigene9229_MT,Unigene11249_MT,Unigene15294_MT,Unigene25163_MT,
	PTCs00572.1|cs|PUT-155a-Citrus_sinensis-11361	1	1	Unigene16337_WT,	Unigene10388_MT,
	PTCs00573.1|cs|PUT-155a-Citrus_sinensis-11447	10	7	Unigene4191_WT,Unigene4667_WT,Unigene10162_WT,Unigene14130_WT,Unigene15205_WT,Unigene19109_WT,Unigene22625_WT,Unigene27051_WT,Unigene29628_WT,Unigene31275_WT,	Unigene7790_MT,Unigene10861_MT,Unigene11249_MT,Unigene15294_MT,Unigene15839_MT,Unigene24439_MT,Unigene25163_MT,
	PTCs00574.1|cs|PUT-155a-Citrus_sinensis-12629	1	1	Unigene26618_WT,	Unigene8030_MT,
	PTCs00575.1|cs|PUT-155a-Citrus_sinensis-12847	2	2	Unigene1056_WT,Unigene28674_WT,	Unigene23938_MT,Unigene27323_MT,
	PTCs00576.1|cs|PUT-155a-Citrus_sinensis-12998	5	4	Unigene9598_WT,Unigene24466_WT,Unigene24758_WT,Unigene26284_WT,Unigene28269_WT,	Unigene1411_MT,Unigene6220_MT,Unigene16879_MT,Unigene27368_MT,
	PTCs00577.1|cs|PUT-155a-Citrus_sinensis-13033	5	4	Unigene9598_WT,Unigene24466_WT,Unigene24758_WT,Unigene26284_WT,Unigene28269_WT,	Unigene1411_MT,Unigene6220_MT,Unigene16879_MT,Unigene27368_MT,
	PTCs00578.1|cs|PUT-155a-Citrus_sinensis-13628399	2	3	Unigene8713_WT,Unigene24758_WT,	Unigene1411_MT,Unigene27368_MT,Unigene28777_MT,
	PTCs00581.1|cs|PUT-155a-Citrus_sinensis-1557	2	4	Unigene10967_WT,Unigene16208_WT,	Unigene9198_MT,Unigene15298_MT,Unigene23192_MT,Unigene23784_MT,
	PTCs00582.1|cs|PUT-155a-Citrus_sinensis-15702	1	1	Unigene13958_WT,	Unigene29467_MT,
	PTCs00583.1|cs|PUT-155a-Citrus_sinensis-1571	3	3	Unigene4191_WT,Unigene15205_WT,Unigene22625_WT,	Unigene15294_MT,Unigene15839_MT,Unigene25163_MT,
	PTCs00584.1|cs|PUT-155a-Citrus_sinensis-17313	1	2	Unigene28674_WT,	Unigene23938_MT,Unigene27323_MT,
	PTCs00585.1|cs|PUT-155a-Citrus_sinensis-18442	1	1	Unigene29949_WT,	Unigene15405_MT,
	PTCs00586.1|cs|PUT-155a-Citrus_sinensis-18480	1	1	Unigene29949_WT,	Unigene15405_MT,
	PTCs00587.1|cs|PUT-155a-Citrus_sinensis-19264	2	3	Unigene9598_WT,Unigene30166_WT,	Unigene443_MT,Unigene2228_MT,Unigene6220_MT,
	PTCs00589.1|cs|PUT-155a-Citrus_sinensis-23036	1	1	Unigene28785_WT,	Unigene26732_MT,
	PTCs00590.1|cs|PUT-155a-Citrus_sinensis-23236	4	3	Unigene24344_WT,Unigene27218_WT,Unigene27345_WT,Unigene27715_WT,	Unigene11146_MT,Unigene25882_MT,Unigene27483_MT,
	PTCs00591.1|cs|PUT-155a-Citrus_sinensis-23296	6	6	Unigene20219_WT,Unigene24344_WT,Unigene27218_WT,Unigene27345_WT,Unigene27715_WT,Unigene30007_WT,	Unigene11146_MT,Unigene14352_MT,Unigene17477_MT,Unigene21491_MT,Unigene25882_MT,Unigene27483_MT,
	PTCs00592.1|cs|PUT-155a-Citrus_sinensis-23967	3	3	Unigene9508_WT,Unigene26284_WT,Unigene26318_WT,	Unigene13675_MT,Unigene17657_MT,Unigene27368_MT,
	PTCs00593.1|cs|PUT-155a-Citrus_sinensis-23968	3	4	Unigene9508_WT,Unigene26284_WT,Unigene26318_WT,	Unigene13675_MT,Unigene17657_MT,Unigene26411_MT,Unigene27368_MT,
	PTCs00594.1|cs|PUT-155a-Citrus_sinensis-26811	4	4	Unigene4191_WT,Unigene14130_WT,Unigene15205_WT,Unigene29628_WT,	Unigene7790_MT,Unigene11249_MT,Unigene15294_MT,Unigene15839_MT,
	PTCs00596.1|cs|PUT-155a-Citrus_sinensis-5345	4	3	Unigene6179_WT,Unigene8713_WT,Unigene24758_WT,Unigene25821_WT,	Unigene1411_MT,Unigene27368_MT,Unigene28777_MT,
	PTCs00597.1|cs|PUT-155a-Citrus_sinensis-5429	2	3	Unigene9598_WT,Unigene30166_WT,	Unigene2228_MT,Unigene6220_MT,Unigene27368_MT,
	PTCs00598.1|cs|PUT-155a-Citrus_sinensis-7138	2	5	Unigene7523_WT,Unigene13359_WT,	Unigene11706_MT,Unigene20869_MT,Unigene25178_MT,Unigene26781_MT,Unigene27766_MT,
	PTCs00599.1|cs|PUT-155a-Citrus_sinensis-8747	2	3	Unigene27715_WT,Unigene30007_WT,	Unigene14352_MT,Unigene25882_MT,Unigene27483_MT,
