# Supplementary material for: Transcriptome profile analysis of flowering molecular processes of early flowering trifoliate orange mutant and the wild-type [Poncirus trifoliata (L.) Raf.] by massively parallel signature sequencing
Source: BMC Genomics. 2011 Jan 26;12:63. doi: 10.1186/1471-2164-12-63 (PMC3039610; doi:10.1186/1471-2164-12-63)
Supplement: Additional file 5 — The biological interpretation of the differential expression genes was further completed using KEGG pathway analysis. A total of 200 different metabolic pathways were found in this study, with some being consistent with biological processes already revealed by GO analyses. [file 1471-2164-12-63-S5.XLS]

## Sheet: Sheet1
		Pathway	DEGs with pathway annotation (738)	All genes with pathway annotation (12724)	Pvalue	Qvalue	Pathway ID
		Phenylpropanoid biosynthesis	45 (6.1%)	376 (2.96%)	2.84766e-06	0.000569533	ko00940
		Monoterpenoid biosynthesis	7 (0.95%)	19 (0.15%)	5.84715e-05	0.00584715	ko00902
		Benzoxazinoid biosynthesis	15 (2.03%)	88 (0.69%)	0.000147442	0.00982947	ko00402
		Pentose and glucuronate interconversions	12 (1.63%)	74 (0.58%)	0.00105128	0.0525641	ko00040
		DNA replication	15 (2.03%)	110 (0.86%)	0.00167349	0.0643407	ko03030
		Systemic lupus erythematosus	10 (1.36%)	60 (0.47%)	0.00218246	0.0643407	ko05322
		Purine metabolism	35 (4.74%)	364 (2.86%)	0.00225192	0.0643407	ko00230
		Diterpenoid biosynthesis	9 (1.22%)	55 (0.43%)	0.00406758	0.10169	ko00904
		alpha-Linolenic acid metabolism	13 (1.76%)	99 (0.78%)	0.00462276	0.102728	ko00592
		Phenylalanine metabolism	12 (1.63%)	90 (0.71%)	0.00564023	0.112805	ko00360
		Plant-pathogen interaction	62 (8.4%)	797 (6.26%)	0.0104926	0.190774	ko04626
		Cyanoamino acid metabolism	14 (1.9%)	127 (1%)	0.0153258	0.255429	ko00460
		RNA polymerase	18 (2.44%)	181 (1.42%)	0.0177899	0.257389	ko03020
		Pyrimidine metabolism	28 (3.79%)	319 (2.51%)	0.0188096	0.257389	ko00240
		Methane metabolism	9 (1.22%)	70 (0.55%)	0.0193042	0.257389	ko00680
		p53 signaling pathway	10 (1.36%)	88 (0.69%)	0.0307903	0.384878	ko04115
		Cysteine and methionine metabolism	18 (2.44%)	196 (1.54%)	0.0359342	0.422756	ko00270
		Linoleic acid metabolism	8 (1.08%)	70 (0.55%)	0.0488842	0.543158	ko00591
		Base excision repair	12 (1.63%)	123 (0.97%)	0.053199	0.55999	ko03410
		Starch and sucrose metabolism	25 (3.39%)	311 (2.44%)	0.0613004	0.613004	ko00500
		Meiosis - yeast	16 (2.17%)	183 (1.44%)	0.0660622	0.619111	ko04113
		Renin-angiotensin system	4 (0.54%)	27 (0.21%)	0.0681959	0.619111	ko04614
		Cell cycle	26 (3.52%)	331 (2.6%)	0.0711977	0.619111	ko04110
		ABC transporters	11 (1.49%)	117 (0.92%)	0.076911	0.640925	ko02010
		Progesterone-mediated oocyte maturation	12 (1.63%)	133 (1.05%)	0.0849763	0.642919	ko04914
		Olfactory transduction	5 (0.68%)	41 (0.32%)	0.086749	0.642919	ko04740
		Fatty acid biosynthesis	7 (0.95%)	66 (0.52%)	0.086794	0.642919	ko00061
		Phosphatidylinositol signaling system	10 (1.36%)	112 (0.88%)	0.114862	0.811246	ko04070
		Phototransduction	5 (0.68%)	45 (0.35%)	0.117631	0.811246	ko04744
		Glycosphingolipid biosynthesis - globo series	2 (0.27%)	11 (0.09%)	0.130648	0.862269	ko00603
		Lysosome	11 (1.49%)	130 (1.02%)	0.133652	0.862269	ko04142
		Cell cycle - yeast	19 (2.57%)	253 (1.99%)	0.149443	0.92386	ko04111
		Flavonoid biosynthesis	21 (2.85%)	286 (2.25%)	0.157996	0.92386	ko00941
		Carotenoid biosynthesis	9 (1.22%)	106 (0.83%)	0.161476	0.92386	ko00906
		Biosynthesis of siderophore group nonribosomal peptides	1 (0.14%)	3 (0.02%)	0.164117	0.92386	ko01053
		Glycosphingolipid biosynthesis - ganglio series	2 (0.27%)	13 (0.1%)	0.171935	0.92386	ko00604
		Selenoamino acid metabolism	7 (0.95%)	79 (0.62%)	0.173315	0.92386	ko00450
		Endocytosis	15 (2.03%)	198 (1.56%)	0.175533	0.92386	ko04144
		Polyketide sugar unit biosynthesis	2 (0.27%)	14 (0.11%)	0.193292	0.991241	ko00523
		Histidine metabolism	5 (0.68%)	54 (0.42%)	0.202378	0.999513	ko00340
		Indole alkaloid biosynthesis	3 (0.41%)	28 (0.22%)	0.219681	0.999513	ko00901
		Ubiquinone and other terpenoid-quinone biosynthesis	7 (0.95%)	85 (0.67%)	0.22239	0.999513	ko00130
		Stilbenoid, diarylheptanoid and gingerol biosynthesis	19 (2.57%)	272 (2.14%)	0.231872	0.999513	ko00945
		Amino sugar and nucleotide sugar metabolism	11 (1.49%)	148 (1.16%)	0.240168	0.999513	ko00520
		Zeatin biosynthesis	4 (0.54%)	44 (0.35%)	0.2504	0.999513	ko00908
		Fc gamma R-mediated phagocytosis	11 (1.49%)	152 (1.19%)	0.267359	0.999513	ko04666
		GnRH signaling pathway	8 (1.08%)	106 (0.83%)	0.272413	0.999513	ko04912
		Streptomycin biosynthesis	3 (0.41%)	34 (0.27%)	0.315408	0.999513	ko00521
		Tropane, piperidine and pyridine alkaloid biosynthesis	4 (0.54%)	50 (0.39%)	0.329565	0.999513	ko00960
		Ethylbenzene degradation	1 (0.14%)	7 (0.06%)	0.341872	0.999513	ko00642
		Atrazine degradation	1 (0.14%)	7 (0.06%)	0.341872	0.999513	ko00791
		Betalain biosynthesis	1 (0.14%)	7 (0.06%)	0.341872	0.999513	ko00965
		Fatty acid elongation in mitochondria	1 (0.14%)	7 (0.06%)	0.341872	0.999513	ko00062
		Butirosin and neomycin biosynthesis	1 (0.14%)	7 (0.06%)	0.341872	0.999513	ko00524
		Glutathione metabolism	8 (1.08%)	116 (0.91%)	0.359341	0.999513	ko00480
		Mismatch repair	5 (0.68%)	68 (0.53%)	0.35978	0.999513	ko03430
		Sulfur metabolism	3 (0.41%)	37 (0.29%)	0.363933	0.999513	ko00920
		Glycosaminoglycan degradation	2 (0.27%)	22 (0.17%)	0.367618	0.999513	ko00531
		Calcium signaling pathway	8 (1.08%)	117 (0.92%)	0.368243	0.999513	ko04020
		Other glycan degradation	3 (0.41%)	38 (0.3%)	0.38001	0.999513	ko00511
		Biosynthesis of secondary metabolites	100 (13.55%)	1672 (13.14%)	0.384228	0.999513	ko01110
		Leukocyte transendothelial migration	2 (0.27%)	23 (0.18%)	0.388743	0.999513	ko04670
		Metabolic pathways	168 (22.76%)	2838 (22.3%)	0.393361	0.999513	ko01100
		Flavone and flavonol biosynthesis	7 (0.95%)	105 (0.83%)	0.408573	0.999513	ko00944
		1,2-Dichloroethane degradation	2 (0.27%)	25 (0.2%)	0.429999	0.999513	ko00631
		Regulation of actin cytoskeleton	9 (1.22%)	141 (1.11%)	0.433102	0.999513	ko04810
		Biosynthesis of vancomycin group antibiotics	1 (0.14%)	10 (0.08%)	0.449938	0.999513	ko01055
		Non-homologous end-joining	2 (0.27%)	26 (0.2%)	0.450068	0.999513	ko03450
		Lipoic acid metabolism	1 (0.14%)	11 (0.09%)	0.481867	0.999513	ko00785
		Ether lipid metabolism	3 (0.41%)	45 (0.35%)	0.488899	0.999513	ko00565
		Riboflavin metabolism	2 (0.27%)	28 (0.22%)	0.488965	0.999513	ko00740
		Nucleotide excision repair	9 (1.22%)	149 (1.17%)	0.499441	0.999513	ko03420
		Taurine and hypotaurine metabolism	1 (0.14%)	12 (0.09%)	0.511945	0.999513	ko00430
		Caffeine metabolism	1 (0.14%)	12 (0.09%)	0.511945	0.999513	ko00232
		Steroid biosynthesis	4 (0.54%)	64 (0.5%)	0.513145	0.999513	ko00100
		Glucosinolate biosynthesis	3 (0.41%)	47 (0.37%)	0.518322	0.999513	ko00966
		Neurotrophin signaling pathway	10 (1.36%)	169 (1.33%)	0.520793	0.999513	ko04722
		Glioma	5 (0.68%)	84 (0.66%)	0.541972	0.999513	ko05214
		Viral myocarditis	2 (0.27%)	31 (0.24%)	0.543955	0.999513	ko05416
		Antigen processing and presentation	5 (0.68%)	85 (0.67%)	0.552641	0.999513	ko04612
		Tyrosine metabolism	6 (0.81%)	107 (0.84%)	0.593197	0.999513	ko00350
		Isoquinoline alkaloid biosynthesis	2 (0.27%)	34 (0.27%)	0.594685	0.999513	ko00950
		Arrhythmogenic right ventricular cardiomyopathy (ARVC)	1 (0.14%)	16 (0.13%)	0.6158	0.999513	ko05412
		Vascular smooth muscle contraction	5 (0.68%)	92 (0.72%)	0.623661	0.999513	ko04270
		Thiamine metabolism	1 (0.14%)	17 (0.13%)	0.638112	0.999513	ko00730
		Inositol phosphate metabolism	5 (0.68%)	94 (0.74%)	0.642668	0.999513	ko00562
		3-Chloroacrylic acid degradation	3 (0.41%)	57 (0.45%)	0.650183	0.999513	ko00641
		Amyotrophic lateral sclerosis (ALS)	2 (0.27%)	38 (0.3%)	0.655574	0.999513	ko05014
		Dilated cardiomyopathy	1 (0.14%)	18 (0.14%)	0.65913	0.999513	ko05414
		Glycerophospholipid metabolism	5 (0.68%)	96 (0.75%)	0.661065	0.999513	ko00564
		Leishmaniasis	6 (0.81%)	116 (0.91%)	0.67142	0.999513	ko05140
		Toll-like receptor signaling pathway	7 (0.95%)	135 (1.06%)	0.673648	0.999513	ko04620
		Oocyte meiosis	13 (1.76%)	246 (1.93%)	0.675944	0.999513	ko04114
		Huntington's disease	17 (2.3%)	319 (2.51%)	0.676934	0.999513	ko05016
		Novobiocin biosynthesis	1 (0.14%)	19 (0.15%)	0.678928	0.999513	ko00401
		Melanogenesis	6 (0.81%)	120 (0.94%)	0.702929	0.999513	ko04916
		Bacterial invasion of epithelial cells	2 (0.27%)	42 (0.33%)	0.708929	0.999513	ko05100
		Basal transcription factors	7 (0.95%)	140 (1.1%)	0.709968	0.999513	ko03022
		Ubiquitin mediated proteolysis	16 (2.17%)	308 (2.42%)	0.712285	0.999513	ko04120
		Nicotinate and nicotinamide metabolism	1 (0.14%)	21 (0.17%)	0.715147	0.999513	ko00760
		Brassinosteroid biosynthesis	1 (0.14%)	22 (0.17%)	0.731696	0.999513	ko00905
		Arachidonic acid metabolism	1 (0.14%)	22 (0.17%)	0.731696	0.999513	ko00590
		Type I diabetes mellitus	1 (0.14%)	22 (0.17%)	0.731696	0.999513	ko04940
		Cytosolic DNA-sensing pathway	1 (0.14%)	23 (0.18%)	0.747285	0.999513	ko04623
		Vasopressin-regulated water reabsorption	1 (0.14%)	23 (0.18%)	0.747285	0.999513	ko04962
		Tryptophan metabolism	7 (0.95%)	147 (1.16%)	0.75611	0.999513	ko00380
		Galactose metabolism	4 (0.54%)	90 (0.71%)	0.773981	0.999513	ko00052
		Steroid hormone biosynthesis	1 (0.14%)	25 (0.2%)	0.775801	0.999513	ko00140
		Pancreatic cancer	2 (0.27%)	48 (0.38%)	0.775858	0.999513	ko05212
		SNARE interactions in vesicular transport	2 (0.27%)	49 (0.39%)	0.785605	0.999513	ko04130
		1- and 2-Methylnaphthalene degradation	2 (0.27%)	50 (0.39%)	0.794977	0.999513	ko00624
		Valine, leucine and isoleucine degradation	4 (0.54%)	94 (0.74%)	0.802277	0.999513	ko00280
		Long-term potentiation	6 (0.81%)	136 (1.07%)	0.807956	0.999513	ko04720
		Ascorbate and aldarate metabolism	4 (0.54%)	95 (0.75%)	0.808885	0.999513	ko00053
		Naphthalene and anthracene degradation	10 (1.36%)	216 (1.7%)	0.810957	0.999513	ko00626
		Drug metabolism - other enzymes	2 (0.27%)	52 (0.41%)	0.812639	0.999513	ko00983
		RIG-I-like receptor signaling pathway	2 (0.27%)	52 (0.41%)	0.812639	0.999513	ko04622
		Apoptosis	4 (0.54%)	96 (0.75%)	0.815312	0.999513	ko04210
		Chagas disease	5 (0.68%)	118 (0.93%)	0.821794	0.999513	ko05142
		One carbon pool by folate	1 (0.14%)	29 (0.23%)	0.823553	0.999513	ko00670
		MAPK signaling pathway	7 (0.95%)	160 (1.26%)	0.827306	0.999513	ko04010
		Spliceosome	38 (5.15%)	751 (5.9%)	0.835108	0.999513	ko03040
		Insulin signaling pathway	9 (1.22%)	202 (1.59%)	0.835514	0.999513	ko04910
		Adherens junction	5 (0.68%)	121 (0.95%)	0.838025	0.999513	ko04520
		NOD-like receptor signaling pathway	3 (0.41%)	78 (0.61%)	0.838231	0.999513	ko04621
		Glycerolipid metabolism	4 (0.54%)	100 (0.79%)	0.839266	0.999513	ko00561
		Pantothenate and CoA biosynthesis	1 (0.14%)	31 (0.24%)	0.843473	0.999513	ko00770
		Terpenoid backbone biosynthesis	2 (0.27%)	56 (0.44%)	0.843935	0.999513	ko00900
		Notch signaling pathway	2 (0.27%)	56 (0.44%)	0.843935	0.999513	ko04330
		Glycosylphosphatidylinositol(GPI)-anchor biosynthesis	1 (0.14%)	32 (0.25%)	0.852573	0.999513	ko00563
		Colorectal cancer	3 (0.41%)	81 (0.64%)	0.856353	0.999513	ko05210
		Limonene and pinene degradation	11 (1.49%)	250 (1.96%)	0.865254	0.999513	ko00903
		MAPK signaling pathway - yeast	1 (0.14%)	34 (0.27%)	0.86922	0.999513	ko04011
		Jak-STAT signaling pathway	1 (0.14%)	34 (0.27%)	0.86922	0.999513	ko04630
		Epithelial cell signaling in Helicobacter pylori infection	1 (0.14%)	34 (0.27%)	0.86922	0.999513	ko05120
		Type II diabetes mellitus	2 (0.27%)	61 (0.48%)	0.876353	0.999513	ko04930
		Caprolactam degradation	1 (0.14%)	37 (0.29%)	0.890738	0.999513	ko00930
		Valine, leucine and isoleucine biosynthesis	1 (0.14%)	37 (0.29%)	0.890738	0.999513	ko00290
		Nitrogen metabolism	3 (0.41%)	88 (0.69%)	0.891874	0.999513	ko00910
		Arginine and proline metabolism	4 (0.54%)	111 (0.87%)	0.892042	0.999513	ko00330
		Metabolism of xenobiotics by cytochrome P450	3 (0.41%)	89 (0.7%)	0.89625	0.999513	ko00980
		Axon guidance	2 (0.27%)	65 (0.51%)	0.897689	0.999513	ko04360
		Sphingolipid metabolism	1 (0.14%)	39 (0.31%)	0.90308	0.999513	ko00600
		Homologous recombination	2 (0.27%)	67 (0.53%)	0.907022	0.999513	ko03440
		Prion diseases	2 (0.27%)	67 (0.53%)	0.907022	0.999513	ko05020
		Drug metabolism - cytochrome P450	3 (0.41%)	93 (0.73%)	0.912204	0.999513	ko00982
		Circadian rhythm - plant	6 (0.81%)	164 (1.29%)	0.91974	0.999513	ko04712
		Fatty acid metabolism	4 (0.54%)	120 (0.94%)	0.923257	0.999513	ko00071
		beta-Alanine metabolism	2 (0.27%)	73 (0.57%)	0.930459	0.999513	ko00410
		gamma-Hexachlorocyclohexane degradation	9 (1.22%)	234 (1.84%)	0.931398	0.999513	ko00361
		Tight junction	3 (0.41%)	99 (0.78%)	0.931983	0.999513	ko04530
		Glycolysis / Gluconeogenesis	8 (1.08%)	213 (1.67%)	0.932358	0.999513	ko00010
		Hypertrophic cardiomyopathy (HCM)	1 (0.14%)	45 (0.35%)	0.932362	0.999513	ko05410
		Pyruvate metabolism	5 (0.68%)	148 (1.16%)	0.936008	0.999513	ko00620
		Non-small cell lung cancer	1 (0.14%)	47 (0.37%)	0.940007	0.999513	ko05223
		Fc epsilon RI signaling pathway	1 (0.14%)	47 (0.37%)	0.940007	0.999513	ko04664
		PPAR signaling pathway	2 (0.27%)	77 (0.61%)	0.942853	0.999513	ko03320
		Small cell lung cancer	1 (0.14%)	48 (0.38%)	0.943499	0.999513	ko05222
		Benzoate degradation via CoA ligation	1 (0.14%)	48 (0.38%)	0.943499	0.999513	ko00632
		Glyoxylate and dicarboxylate metabolism	1 (0.14%)	51 (0.4%)	0.952805	0.999513	ko00630
		Peroxisome	6 (0.81%)	180 (1.41%)	0.953702	0.999513	ko04146
		Adipocytokine signaling pathway	1 (0.14%)	53 (0.42%)	0.958142	0.999513	ko04920
		Acute myeloid leukemia	1 (0.14%)	54 (0.42%)	0.96058	0.999513	ko05221
		Renal cell carcinoma	2 (0.27%)	85 (0.67%)	0.961623	0.999513	ko05211
		T cell receptor signaling pathway	2 (0.27%)	85 (0.67%)	0.961623	0.999513	ko04660
		Retinol metabolism	1 (0.14%)	55 (0.43%)	0.962876	0.999513	ko00830
		Alzheimer's disease	7 (0.95%)	210 (1.65%)	0.963828	0.999513	ko05010
		Chemokine signaling pathway	1 (0.14%)	56 (0.44%)	0.965039	0.999513	ko04062
		Wnt signaling pathway	5 (0.68%)	165 (1.3%)	0.966218	0.999513	ko04310
		Natural killer cell mediated cytotoxicity	1 (0.14%)	57 (0.45%)	0.967075	0.999513	ko04650
		Ribosome	16 (2.17%)	415 (3.26%)	0.972255	0.999513	ko03010
		Focal adhesion	2 (0.27%)	92 (0.72%)	0.973059	0.999513	ko04510
		ErbB signaling pathway	1 (0.14%)	62 (0.49%)	0.975613	0.999513	ko04012
		Vibrio cholerae infection	1 (0.14%)	64 (0.5%)	0.978373	0.999513	ko05110
		VEGF signaling pathway	1 (0.14%)	64 (0.5%)	0.978373	0.999513	ko04370
		B cell receptor signaling pathway	1 (0.14%)	65 (0.51%)	0.979634	0.999513	ko04662
		Phenylalanine, tyrosine and tryptophan biosynthesis	1 (0.14%)	65 (0.51%)	0.979634	0.999513	ko00400
		Lysine degradation	2 (0.27%)	98 (0.77%)	0.980178	0.999513	ko00310
		Thyroid cancer	1 (0.14%)	67 (0.53%)	0.98194	0.999513	ko05216
		TGF-beta signaling pathway	2 (0.27%)	100 (0.79%)	0.982117	0.999513	ko04350
		Propanoate metabolism	2 (0.27%)	101 (0.79%)	0.983016	0.999513	ko00640
		Butanoate metabolism	2 (0.27%)	106 (0.83%)	0.986893	0.999513	ko00650
		Alanine, aspartate and glutamate metabolism	1 (0.14%)	75 (0.59%)	0.988833	0.999513	ko00250
		Gap junction	1 (0.14%)	76 (0.6%)	0.989484	0.999513	ko04540
		Pathways in cancer	6 (0.81%)	220 (1.73%)	0.989714	0.999513	ko05200
		Pathogenic Escherichia coli infection	4 (0.54%)	169 (1.33%)	0.990073	0.999513	ko05130
		Porphyrin and chlorophyll metabolism	1 (0.14%)	77 (0.61%)	0.990098	0.999513	ko00860
		Biosynthesis of unsaturated fatty acids	1 (0.14%)	77 (0.61%)	0.990098	0.999513	ko01040
		Photosynthesis	1 (0.14%)	79 (0.62%)	0.99122	0.999513	ko00195
		Glycine, serine and threonine metabolism	1 (0.14%)	82 (0.64%)	0.992669	0.999513	ko00260
		Citrate cycle (TCA cycle)	1 (0.14%)	83 (0.65%)	0.993097	0.999513	ko00020
		Aminoacyl-tRNA biosynthesis	1 (0.14%)	85 (0.67%)	0.99388	0.999513	ko00970
		RNA degradation	3 (0.41%)	161 (1.27%)	0.996188	0.999513	ko03018
		Proteasome	1 (0.14%)	93 (0.73%)	0.996218	0.999513	ko03050
		mTOR signaling pathway	1 (0.14%)	95 (0.75%)	0.996647	0.999513	ko04150
		Oxidative phosphorylation	4 (0.54%)	206 (1.62%)	0.998177	0.999513	ko00190
		Prostate cancer	1 (0.14%)	106 (0.83%)	0.998272	0.999513	ko05215
		Fructose and mannose metabolism	1 (0.14%)	107 (0.84%)	0.998373	0.999513	ko00051
		Parkinson's disease	2 (0.27%)	148 (1.16%)	0.9986	0.999513	ko05012
		Carbon fixation in photosynthetic organisms	1 (0.14%)	127 (1%)	0.999513	0.999513	ko00710
