# Supplementary material for: Transcriptome profile analysis of flowering molecular processes of early flowering trifoliate orange mutant and the wild-type [Poncirus trifoliata (L.) Raf.] by massively parallel signature sequencing
Source: BMC Genomics. 2011 Jan 26;12:63. doi: 10.1186/1471-2164-12-63 (PMC3039610; doi:10.1186/1471-2164-12-63)
Supplement: Additional file 7 — The sequence information of citrus genes related to flowering development. Genes belonging to different flowering pathways are listed. [file 1471-2164-12-63-S7.TXT]

>U8650  size 1327  gap 2 0.15%
TGTACTTAGCATTGCATCATAATCAGCCAAAAGTTTTACACAGGAGTGTCAGACTCCAGC
CGCCCTCTGATTCAAAACTAAAACGATTGGCAGCCAATCAATTTCACTGTCTCGGTCTCT
CTCTTTTCTAAGAATCAAGACCACCAAAGAAAGAACCGGAGATAACAAACAATTCTATCG
CAAAATTCACTTGATTCGATTCTTTCTTAGAATGACAGAAACCTTATTCTCAAAGCTCTC
TGACGACGTCGTGCTGAACATCTTCTTCAAACTGGAAGATGATCCCAGAAACTGGGCCCG
CTTAGCTTGCGTCTGCGTCAAATTCTCTTCTCTCGTTCGCAACATCTGCTGGAAGACCAA
GTGCTCCAAGTCCATTCCTGCCGTTGTCGCTGATCTCATCTCCCCGAATTCTGGCGTTCC
GCCCGGTGGCTGGTCATCCCTCCACAAGCTTTCCGTCTGCTGCCCCGGCCTCCTTCACGC
CGGCGTTCTCTTGGAGAATTCGGATTTCGGCCTCGAGCGCGAGCTGGGCCCCGACTCTGA
TTATCAAAGTTGCAGCACGAGCGCCGTTCAACCGACGTCGACAACGACAACGGCCGAGGC
TTGCTCCAGCAATCTAAATTCTGTTACTGATTGTTCTTGGTCACTTTTTGATGATCTTTA
TTACGATACTGTTTATGATAAATCCGAGTCACATGATGATGATGGTGGTGGTGGTGATGG
TAGCTTAGTTGTTGAGGATGTCGACAAGTGTGAGGTTAAAGTGGGTCGCGAATCCGCAAC
TTGTAAGAAGAGGAAGATATGTAGATCATTTAGGTCTCATTTGGCATCTGGGGTTTGGAA
TTTGTGTCGTGAGCAGGGGAATAAATTGCTTGCGAGTAGATTCAGAGGGGATTGTTTATA
CATTTGTGATTGGCCTGGGTGTCTTCACACTGAAGAGAAGCGAAATTACATGCTTTTTAG
AGGTATTTTTAAGAACTTTAAGCGATCTCGTGTTTGGAGAACCATTAATGATGGGAACCG
GAGTAAGATTGACGTCAATTGTGCATTTTGTAACTGTAAAGAGACTTGGGACTTACATTC
TGCTTTTTGTTTGAGAAGGGTTTTTGGGTACCATGATGATGGTGAGCCTGTTGTCAGAGC
TTATGTGTGTGAAAATGGACACGTTTCTGGAGCCTGGACTGATTTACCATTATACACTTG
ATGCTATTTTTGGATTGTCTGATATTGTAATNNAGTTTCCAAACACTTTTGTTGTTGATT
ATTTCTGTTTCTTTGCTTGCCTGCATCTCTTATTATCTCTTTTAATTTTGTAATTTTCAT
GACCAAT
>U20349  size 250  gap 19 7.6%
CTATGTTGTTGTTACATTAATGGTTCACAGCGAGCTTCGCTGCGGGTGTAACAAACATCA
CAGTGGATCAATCTTCTCTTCTTGCATTCAAAGCCTATACTATTGATCGTNNNNNNNNNN
NNNNNNNNNAAATCATAATTGGTCCATATTTTATCAGGCATGTATTGGGTTCGTATTTTT
TGCTGTGCACGCCATCGTAGGGTTATTGCCTTAAATCCTTCTTGTATTGGTCACTAAGGT
ATCATTCTCC
>U1862  size 4042  gap 0 0%
TGGAGCAAGATAATTTACATTATCGAACATGAGATAAAATTCTAGCATTCAGAGAGTAAC
ACCGGACGATATGTTACAATTATCATGGGAACTTGATATGGTACACATGTAATATAATCT
AGAATACATGCTTACAACAGGGGAAACAAGTAATTTAATCCGTGAGTCCGCCATGACTTT
TTGTTATGAAACCTCTACAACCTACAAGACTACAACAATCTCAAGTGAACCCAGTCATCT
GAATCCTTGATACATGCAGCCGCACAACATTCGCGAGATCTGGAAGCTTCGTGTGCAAGG
ATGTTGATAACATTACAGAGCTGGGTAAACCAAAGTTCATAGGATTATTAATGCCCATTG
GCCAAATCTACCTGGGTTATGCATTACATCTTCAAAACTATATGGAGGATTAGGCGCCTG
AGGTTAAGGCCGAGAAAGGTCCTGATTTTGTGCATCTCAAGTGGGAATAATCTAGTCAGT
GATACTCTTTGAGCCTCTCCGAGGCATGGGAAGTTCAAGAATAATTAAGAAATAGCATCT
TTCAGACTCTCTGATATATTGGACTTCACCATTCATTAGCTTCAGAATCTTCCGGCACAT
GCTCAGCCCTAAGCCCTCCTGCGTCATCCACCGACTGCTATGGAACATGTCTTGCACCAG
CTCAGGAGGAAGCCCTTCACCAGGGCATACCATCCTGAATTCATTATGTACAATGGTTTG
TCCCTCAGAACTTTGCTTCAATGTTGGACGAACATGGATCTCTACCCAACCCTCTGCTGA
TGGTGAATAGCGTACCATATTCAACAAAAAGTCAGCCAAGACCTGCTGAATTCTTACCTG
ATCACCATAAACAGCTAGTGTCTTGATTTCCTCTGGGATATCTCGAATCAACTGAAGATT
TCTTTCCCTCAGCAACATCATCACTTGGCTAACAACAGCATTTATGACACTCCCAAGTAA
AAATTCAGCCTTCTCAAACTCCAATGAACCATCTTCAATGCTTTCTAGGTCCACATCCTT
TATGATCTTCAACATCTGCTTCTCACAGGCAGCACTTGTCTCAAGTAACTGTTTCTGATC
TTCTGTCAAGTCAGTGGCCTCCAAGAGGGAGTTAGCAAAGCTCACACCACTCAATGGATT
CTTTATTTCCTGGCAAATGTAAGCCAACTCTTTCAACCTAGCAAAACACTTCTTTTCCTG
TTGCCTCTGAACTGTAAGAGCTTGCTGCAACTCTGGACTAGCAATTTGCAAGAAGCAGAA
AGCTCCTACAATCTGCCCTTCCATATTTACCCTTTTGTTGGCAGTCAAAAGTGCTTGCAC
ATATTTCCCATTCCGGTCAAACAAGGGAAAAGGAAATTTCTCCGTGTCCTGCCCTCCAAA
TGCATTGTGCAAGACAATCATAAATTTTGTCAAAGCATCAGGACCCTTGAGACGACAGCA
ACTTCCGAAAACCTCCCCAACTAATATCTTCCCAATAATATCTCCTCGACTCCACCCAGT
GAGCTTCTCCATGGCAGTGTTCCACTCCAAGCAACAAGTGTTTTCATCTGAAGCAAATAT
GGGAGGGATCAAAGGATTGGGACTGTGAACAATGGCCTTGTAATCACCTTGTATGTGAAT
AAATTTGTCCATCACCAATTTCTGATCAGTAACATCCTGACCCACAAAGCAAACTCCAAC
AATATTATTTGTGTAGTCCTTGCTGGAGCAAGCATTGACCACCACAAAGACCGCCTTCTT
ACGATTTTCTGCACCAAATGTCCTCAATTTTATCTCTACATTCTTGTCTTCCTCACCTTT
TAAAGCATGATGAAGAAGATTGTCAACGATTTCTTCATATTCCTTATAAACAAGATCACG
AACCAAGGACTTCCCCATAGCTTCCTCAACTGACAGCCCAGTCAACTCTGCAACTTTTGC
ATTCCACCCATTGACACGGCCATGAACATCAACAGCAAATATGGGGGCAGTTGCAGTCTC
TATTAATCTTACCATTTCCCTGGCAACTGAACTGAGCTCATCCACCCCTTGCAACTCTAG
ATCTACAAGCTGGGCATTTACAACAGCCTTAGAATTGCTTGCTTCAGCGTCCCTAAATGA
GTCTCGCAGAATCAGCTGCAAAGAATGAATTGCATCCATTTCTGCATTCTCCCATGGCAA
ACTGCGGCTCTTCACCACTTCCAGAAATGCCTTGAATGAAGAACGTGGATGCATCCTTTG
CCCATCATCCTTGTCCTCTGGGTGATGTTTTGCACCACCCCATTTGATTTCCTTTGCTGT
GTGGGACCGGAACCAGAATAGAAAATCCCTTTTAGTGATGTAGGCAACAGCCATTCCACA
AACTGCATCACCAAGTGTGGCTGCCTTTGGGTACCCAGCATCAGCCAAACTGTCTGTGCT
TAAACCAGTTGAGTCGCCATGGTAAGTCAGCAGCCATTCCACAATATCCTTTATCTGGGT
TTCAGTTGGGGTTACACCAAGTGGGTAATATTTTCCTTGGTAGTACAGTGCTGCCCCATC
ACACTTCACAAGGTCCATAATACTAGGGCTCTGAGTAACAATTCCAGCAGGAGAGTCACG
AAGAAGCATATCACACAAAAGAGTCTGGGTCCTCAGAACATGCTTCTCAGACAACTGTGA
AGCTAATTGCAATTCCATGTTCAGTTGGAGTCCAAAAGCTTGCATTAGGAACTCACAGGC
ATAACGAAGTGGAAATGGAATGCACCGTGCAGAAGTGTGATGGCAAACAACCAAACCCCA
AAGCCTCGTAGTGCTCCTCCCACCAACAGCTTCCTCATCATTTCCATTAATAATAACAGC
CAAAGCCAATGAAGCAATCGACCCCATATTAGCCATATACTGAGCGTGACAACCATGCGG
AGCCCTAAGTGTTGAACCTACTAAACACAAAGGTTGCATAAGCCCTTCATCCTGAATGAC
ACGAAGTGGAGTGGCGTGACAATCAACAATCATCCTAACCCTATTCTGCTTGAATAAAAA
CCGTGAAGCCTGCGGAATATCAGTAGCCGGATAATGTAATCCAAAATAAGGCTCCAAATC
AGGCCTTTTACTCTCAGCCACAACCTCACCATGTTCATCCTCATGAAACCTATACACCAT
AACCCTGTCATACCCGGTAAGCTGTTTCACACTCTCAACAACAGTATCACACAACAATTT
AATATCCCCACCAGGAAGCGATTGCAATTGAGAAATCGCGCGCACAGCCAATTTCTGTGA
CTGCACAGCTCCAGCAATAGACAGAGCAGGATCCTCTGTCCTTGCAGGCTCTAAATCAAT
AACTATCCCTACATCGACCCTATGCAAAATCGCGTAAAAGGGTTTACCCGTGTTCTTCGA
ATGAATCCAAATTGGGTTTAACAAAGTAATTTCCCTAGCGCCAAAGGCTTTTTCAAGCAG
AACTGAGCTTGATGAAGTGAACAGCGTGCGTACGTCGGTCCCAATTGTTAAAATCTCTTG
CTTCTCAAGATTAGGCACAGATTGTGGAGCCAATCCTAACATTTCGCCCGCGTTTTCACT
GTAAGCAATGACTCGAAAAGTGGCTTCATCAACAGCTATAGTACAACCAAAGGGCTGAAT
ACGGCCACCCCTTTGAATTTTCGACAAGTAAGCACTAATTTGCTGCTCAGGAACTGAATG
ACTCGTCGTTCTAACTGACTGTGAGTAATCAAACGACTTACCGGACTCGCCCGACTGTTC
AAACACAGCGTGAAGCTGAGCATCCACTGTGTACTGAGCAATGGCTTTGCTTACCGTCAT
TGATTCTGTGGCGTTGTGGTGGGCTCTTATGTTGCTTGTGCCTGAAGATTGTGCTGCTGA
TTGACTTCCACGATGCTGCTGCTGGTGCTGTGAATTCGAAGCCATTTCTTAGACTATTTA
GTTCTTCAGTGTTTACAGATTTTGCAAAATCCTCAGATGACTGAACGTGAAAAAATTTAG
TAAAGAGAGCCAAATGATCAAAGAAGCAAGATGAAAACAGAGGATTTTTGTCAATTGGGA
ATTTTGGATCAAAAAGTTGGAG
>U11402  size 4270  gap 76 1.77%
AGTGATTTGCAGATGGGTTTCAACTCTTTTTTCAACTTTCATGGCGATTCCTGGTCCAGA
AGAATCTCGGTGGCAATAATTGGATAATTTGATACGGGNNNNNNNNNNNNNNNNNNNNNN
NNNNNNNNNNNNNNNNNNNNNNNNNNNNNNNNNNNNNNNTTTGTTTTTTGTGTTAAAAGA
ACAAACTTTGGATTCCATATTGCGGGTTTTAAATTCTAGGACACTGGTATTGCCCCTCTG
GTTTAGTTGGGTTGTTTTAGATTGATTGGTTGAATTTGAGGTTGAAGTTGAAGAGGAAGG
GATGTCTTCAAAGTCAACAAACAAGACTAATTATTCTAGGAGTAGTTCTGTTAGATCGAA
ACAAAATGCTCGAGTGGCTGCCCAGACCTCCATTGATGCAAAGTTAGCTGAAGACTTTGA
CGAATCTGATTTTGATTACTCTACTTCAGTCAACATATCAAGTTCAACAAGCAATGTTCC
TTCTTCAACTGTATCAGCTTACCTCCAAAGGGTGCAAAGAGGTAGGTTAATTCAACCCTT
TGGTTGTATGATTGCAGTCGATGAGCAGAATTTTACAGTTCTTGGCTACAGTGAAAACGC
CCCGGAAATGTTGGACTTGGCTCCACATGCTGNNNTTCCAAACATTGAGCAGCAAGATGC
TCTGACTCTTGGAATTGATGTGAGAACACTCTTTACGTCCTCAGGTGCTGCTGCCTTGCA
AAAAGCAGCCAACTTTGGAGAAGTAAATCTTCTTAATCCAATATTGATTCACTGTAAGAC
TTCGGGTAAACCTTTTTATGCAATTTTGCATAGAATTGATGTGGGGTTAGTTATAGATTT
AGAGCCAGTGAATCCAGATGATGTTCCCGTGACGGCTGCTGGGGCATTAAAGTCGTATAA
GCTTGCTGCTAAAGCTATATCAAGATTGCAAAGATTGCAGTCCTTGCCTAGTGGGAATAT
ATCATTATTATGTGATGTTTTAGTCAATGAAGTTAGTGATTTGACAGGTTATGATCGGGT
GATGGTGTATAAATTTCATGAAGATGAGCATGGGGAAGTTGTTGCTGAGTGCTGCAGACC
TGACTTGGAACCTTATCTTGGCTTTCATTATCCTGCTACTGATATACCACAGGCCTCCAG
ATTTCTTATCATGAAAAACAAGGTTAGAATGATATGTGATTGTTTAGCCCCACCGGTTAA
GGTGATTCAAGACAAGAAGTTGGATCAGCCGCTAAGTCTTTGTGGTTCCACACTGAGAGC
TCCTCATGGGTGTCACGCACGGTATATGGAAAATATGGGTTCAATTGCATCTCTCGTGAT
GTCTGTGACAATCAACGAGGCAGAGGATGAGCTGGTTAATGACCAGGAGCAAGGAAGAAA
ATTGTGGGGCTTAGTGGTTTGCCATCACACTAGCCCTAGGTTTGTTCCATTCCCTTTGCG
CTATGCTTGTGAGTTCCTGATTCAAGTCTTTGGCGTTCAGGTTAATAAGGAAGTTGAATT
ATCTGCCCAACTCAGGGAGAAGCATATTCTGCGAACTCAAACTGTGCTTTGTGACATGCT
TCTTAGAGATTCTCCTGTAGGAATTGTTACCCAAACACCTAATGTGATGGATCTTGTTAA
GTGCAACGGTGCTGCACTTTATTACAGGGGGAAACTTTGGTTGCTTGGGGTTACCCCTAC
AGAAGAGCAAATCAAAGATATTGCCGAATGGCTTCTTGAGTACCACAGAGAAAGTACGGG
CTTAAGTACTGATAGTCTTGTGGAAGCTGGCTATCCAGGTGCTTTAGCTCTTGGTGACGC
AGTCTGTGGTATTGCTGCCGTCAAGATTACTTCCAAAGATTTCCTCTTTTGGTTTCGGTC
TCATACAGCAAAAGAGATCAAGTGGGGTGGCACAAAACACGATTCGGGTGGTAAGGATGG
CGGAAGAAAAATGCACCCCAGATCATCGTTCAAGGCTTTTCTGGAGGTAGTTAAGCAACG
GAGTTTACCTTGGGAGGATGTAGAAATGGATGCCATACATTCCTTACGGCTGATATTAAG
AGGATCTTTGCAAGATGAGGTTGCNNNNNNNNNNNNAGAGGATTCCAAAATGATTGTGAA
TGTTCCTTCAGTTGATGACAGGATTGAGAAGATCGATGAACTGCGCATTATCACAAATGA
AATGGTTCGCCTGATTGAAACTGCAGCTGTCCCCATTTTGGCTGTTGATGCATCTGGTAA
TGTAAATGGGTGGAATTCCAAAGCAGCTGAACTCACAGGTCTGACAGTTGACCAGGCCAT
TGGCACAGCATTAGTCGATCTTGTTGCTGGTGATTCAGTTGATGTGGTCAAGAACATGTT
ATCATCAGCATTTCTGGGTATAGAAGAAAGAAATGTTGAAATCAAGCTTAAGACATTTGG
TCCTCAAGAAACCAGTGGTCCAGTTATTCTGGTAGTTAATGCTTGTTGTACTCAAGATAC
AAAGGAAAATGTAATTGGTGTTTGCTTTGTTGGGCAAGATATTACAGGGCAGAAGTTGGT
TATGGATAAATATACCCGCATCCAAGGTGATTATGTAGGAATTGTGAGTAGTCCGTCTGC
ACTTATTCCTCCAATCTTTATGACTGATGAGGATGGTCGGTGCTTGGAGTGGAATGACGG
AATGGAAAAATTATCTGGTTTGAAGAGGGAAGAAGCCATTGAACGGATGCTTATTGGGGA
AGTTTTTACAGTTAAGAATTTTGGTTGCCGGGTCAAAAATAACGACACATTAACCAAACT
AAGGATAGTAATGAACAAGGTTATTTCTGGACCGGATGCAGATAAAATACTATTTGGGTT
CTTTGATCAGCAGGGTAAATATGTTGAAGCGCTACTCTCGGCAAACAAAAGGACTAATGC
AGAGGGAAAGATTTCTGGGATTCTGTGCTTTTTGCATGTGGCTAGTCCAGAACTTCAATA
TGCCTTGCAGGTCCAGAGGATATCAGAACAGGCTGCAGCCAATAGCCTAAATAAGTTGGA
GTATATTCGTCGGGAAATCAGAAAGCCTCTAAATGGGATAGCTTTTATGCAGAATCTAAT
GGGAACTTCTGATTTAAGTGAAGAGCAGAAGCAACTCCTGAAGACGAGCGTATTGTGTCA
GGAACAGTTAACCAACATTGTTGACGACACTGACATTGAAAGTATTGAGGAATGCTATAT
GGTTCTGAAATCTGGTGAGTTCAACCTCGGGGAAGCTCTTGACGCAGTTATGACACAAGT
TATGATACCAAGCCGGGAACACCAGGTGCAGATTATCTGTGATTTACCAGCTGAAGTGTC
AACCATGAACTTGCATGGAGACAAGTTGAGGCTTCAGCAGGTCCTTTCAGATTTTTTGAC
TAATGCACTCATCTTCACCCCTGCATTTGAGGGATCTTCAATTGCATTCAGAGTAATTCC
GCAGAAGGAACGGATAGGGAAAAATATACACATTGTTCACCTTGAATTCCGGATCACTCA
TCCAGCACCTGGAATCCCTGAAAAGTTAATTCATGATATGTTTTACCATAGCCAGGGTGT
CTCAAGGGAAGGTCTTGGCCTATACATCAGCCAAAAGCTTGTTAAGCTTATGAATGGCAC
TGTGCAGTATATCAGAGAGGCGGAAAGATCATCCTTCCTTATTCTCATTGAATTTCCTTT
GGCCCACCAAAAACATGCGGATAAAACCAAATAACCAGCTCAGTTTAATGAGCAAATGAA
CAAGTTGTGCTGACGCATAACATGATGTTGAGAAGTAGCATGTCATTCTGGTGAATGAAT
GCCTCTGTGTTTGGTTTTAATCATGGATTTTCTCAAGGCTGGGTGATGCTGGAAATTTAC
CCCCTCGACTTGGCATAGTGGGTTATCTTGGTAAAAAGCCACTGAAGCAGCAGTGTGGAG
TTGTACTCGGAGATTTTGAAAATGAAGAAACCACCTGAGTTTCCAGTAAAGACCTATACA
ACCTGCATCTTCGACTCAGATAGAATCTTAATCTTGTTTTTTGTAACATCATTTTTCCAC
GTACATTGTTTCTCATTGAGAACAAAGAAAAAGAAAAATCTAATTTGGTCACAGTTTGTA
ACTCTGGAGTAGGACTCTCCCAGCAAGTGTCTCAACAACATAAAGCACATAGCACACTGT
ACAGTGAGACTTCATTGATAATCAAACCAAAGTGTATTGTTCGCCAGCCCTGGACCTGGG
GATAGTCTGTTGTAACTTCTCTGCATATGAATTTAACGAAGTGTGACGACCAATGTTGTA
TACAGGGGCG
>U29302  size 563  gap 27 4.79%
GCTGTTCCTGCTGTTAAGCCTCCCTTTGTCTTGAACTGCTTGCTGCTGTATATGAACTCT
AGAATCCTCCCTCCTTCCCTTATTGGATAAACCCTTGATCTATAAGCTGCTGCCAGCCTG
AAAATCTGAAGAGTAGTTTGTGAGCTATGTTTTGTAAATGGTACATACTTCTGTCTTCCT
TCCGTGGTTCCGGAGCTAAGGGAAAGCTTGGTGATAGGTTCTTGAGTGAGAAGAGAAGCA
GTATCCCCATCTGCAATTCTTTGAATATAAGGCTCCAAATCAGCANNNNNNNNNNNNNNN
NNNNNNNNNNNNTAAAGAGTTTCCATTTCACATGCATCCATATCTTGTATTTTGGTGTCC
CCTAACCGTTTCTTCAAATACTCAACATCATAATTCTGTTCAAGAATCCGGTGAAGTGTC
TCCCTTTGAACTTCTCCGGCGTTCTCCGATATGTATTCGAACCACCGGATGATGTCACAC
TCATAATTGTTTCCATAGCCATTTCCATTGGTGTTGTTAGCTGCTTCCATTGCTGCAAGC
TGATGTTGTTAGTGCGGTGAGAG
>U2208  size 3284  gap 25 0.76%
GGCTTCTTTGGCTAAAGCAGCTGCTTCTAGAGAGATTTCACTGCTAAACCCAATTTTGGT
TCATTCTAATTCTAGGAGTATCGAGAAACCATTTTATGCTATACTGCATAGAATTGATGT
GGGAATTGTAATTGATTTAGAGCCTTCAANNNNNNNNNNNNNGGTGATCCTGCATTGTCT
CTTGCTGGGGCCGTGCAGTCTCAGAAACTAGCTGTTAGCGCAATTTCTAGGTTACAGGCA
CTCCCTGGGGGGGACATCGGTCTCTTGTGTGATACCCTTGTGGAGGATGTACAGNNNNCA
GAAGCTCACTGGTTGTGATAGAGTTATGCTGTACAAGTTCCATGATGATGATCATGGTGA
AGTTGTGTCTGAAATTAGAAGGTCTGATTTGGAACCTTATTTGGGAATACACTTTCCAGC
CAATGATATCCCTCAAGCAGCTCGTTTCTTGTTCAAGCAGAATCGTGTTAGGATGATTTG
TGATTGCCATGCCATTCCTGTTATGGTCATTCAGAGTAAAGAATTAAAGCAGCCTCTTTG
TTTGGTCAATTCAACCCTACGGTCGCCCCATGGCTGCCACTTGCAATACATGACTAATAT
GGGGTCTATTGCCTCATTGGTGATGGCGGTTATCATCAATAGTAAGGATTCAATGAAGCT
ATGGGGGCTGGTGGTGTGCCACCACACATCTCCATGCTACATCCCTTTCCCTCTTCGCTA
TGCTTGTGAATTTCTTGTGCAGGCATTCAGCCTGCAGCTATACGTGGAGCTTCAGGTGGC
AATGCAGTTGGCAGAGAAGAATATTCTGAGGACACAAGTTTTATTGTGTGACATGCTCCT
CAGGGATGCCCCATTCAGTATTGTTACTCAATCTCCTAGTATCATGGATCTTGTGAAGTG
TGATGGGGCTGCATTATATTATGGTGGTAGATGCTGGCTGTGCTGGCTGGTGGGGGTAAC
TCCAACTGAATCACAGTTAAAAGATATTGCATTGTGGCTTCTCAATAATCATGGGGATTG
TACAGGGTTGAGTACTGATAGTTTGGCAGAGGCTGGTTACCCCGGGGCTGCTTTATTGGG
TCAGGCGGTTTGTGGTATGGCTACTGCCAGAATCACTTCAAAGGATTTCTTATTCTGGTT
CAGATCTCACACAGCAAAAGAAGTTAAATGGGGAGGAGCTAAGCATCACCCAGAGCATAA
GGATAACGGTGGCAAAATGCATCCAAGATCATCGTTTAAAGCTTTCCTTGAAGTGGTGAA
AAATAGGAGTTTGCCGTGGGAAGTTTCGGAAATCAATGCTATTCACTCTTTGCAAATTGT
AATGAGAGATTCATTTCAGGAGATGGAGGAAGAAAATGACTCCAAGGTTCAAGGTAATAC
CCAGCAGAATGGCAGTAAGATGCAGGGTGTGGATGAGCTCAGTTCAGTGGCATGTGAAAT
GGTTAGATTGATTGAGACAGCGACAGCTCCAATATTTGGAGTTGATTCATCTGGTACCAT
CAATGGTTGGAATGCAAAAGTTGCCGAATTGACAGGATTACCAGCTAGTGAAGCCATGGG
GAAATCTCTNNNNNNNNAATTAATGAAGTAGTTCATGAGGAATCTCAGGGAGCTGTTGAA
AATCTTATCTGCCGAGCTCTGCTTGGCGAGGAGGACAAAAATGTTGAATTAAAACTGAGA
AAGTTTGAGCTTCAAAAGCAACACTCAGTTGTTTATATTCTAGTTAATGCCTGCACAAGT
AGGGATTACAAGAATAATGTCAAAGGGGTGTGCTTCGTGGGTCAAGACATCACACATGAG
AAAGTTCTTATGGATAAATTCATCCGCTTGCAAGGGGATTATGAGGCTATCATACAAAGT
GTTAATCCATTGATTCCACCAATATTTGCTTCTGATGAGAATGCATGCTGTTCTGAATGG
AATGCTGCCATGGAAAAGGTGACTGGTTGGATGAGACATGAGGTGATAGGTAAAATGCTT
CCAAGGGAAATCTTTGGAAATTTCTGTCGAATGAAAGGTCAGGATATGCTCACTAAATTG
ATGATTCTGTTGTATCAAGGAATTACTGGTCAAGGTACAGAGAACTTCCCTTTTGGATTT
TTCAATAGACAAGGACAGTTTGTTGAGGTGACCTTAACTGCAAGTAGAAGGACTGATGCA
GAGGGGAAAGTAATTGGCTGCTTCTGCTTCATGCAGATTCTTGTGCCAGACCTGCAGCCA
GCCTTAGAAGCCCAGGCCCTAGAGGATATGGATATCTTTGCAAAAATTAAGGAGCTGGCT
TATATACGGCAAGAGGTGAAAAATCCGTTAAATGGTATTAGATTTGTTCACAAACTCTTA
GAAAGCTCATCTATTTCAGAAAATCAAAGGCAATATCTTGAGACTAGTGATGCATGTGAA
AGACAAATCATGACAATTATTGACGGTATGGATTTGAGATGCATAGAGGAAGGCAACATG
GAGCTAAAATTGGAGGAATTCCTTCTGGGTAATATCTTGGATGCTGTTGTTAGTCAAGTC
ATGGTCTTCTTGAGGGATAGGAATTTGCAGCTTCTCCATGACATTCCAGAGGAAATCAAA
GCACTATCACTATATGGTGATCGAATTAGGCTTCAGCTGGTTCTGTCAGATTTTTTGCAT
TGTGTGGTGCGCCATGCACCTTCTCCAGATGGCTGGGTAGAAATTAAGGTTTTGCCTGGT
CTGAAGTTGATAAAGGATGCCGACCAGTTTGTTCATGTACAGTTCAGACTGACTCATCCT
GGTGAAGGCATTCCCTCTCATCTTATTGAAGATATGTATAATGGTAGAAATCAGTGGACT
ACACCGGAGGGCTTAGGGTTGAAACTGTCTCGAAAACTTCTCATCATGATGAATGGCCGA
GTCCGCTATGTCAGAGAAAATAGCAAGTGTTATTTCATCATCGACCTTGAACTCAAAACT
AGAGGAAGACAAAAGATGTAATTAGAATGGCATAATTTAAATCACCACACTCTTCTTGTT
TGCATGCACACGAGTCCATTAGATTCTGTCCTAGCATGGCCTGGGACATCAAAGGAGTAT
CTGGTGAAGCCTGAGTCTTGCAGCAGATCATGTTCTTTTATCCACGTAAATGTTCGGTTA
GAAACTGTTCATTTGCAAAATAGTATTTCCTAACATGCACTTGCTTTACTGTTGCAGCAG
CTTTGTAATTGTGGCTTTACGGCTTAGTATGCAGTAGTAACGTAAGCATGTTTTGGAAAT
GTTTTATATACATTGGTAAAATCATGAATGAAATCAAAAGCGGC
>U8176  size 960  gap 0 0%
AAGGTTTCTTGATAAACGTTTCTGTCTTGAAAGTAGAATAAAATTTTTTGATCTTTTATC
AGTTATTGGAGTTACTTCTGTATCTGTTTCTATGGAGGGTTGTTCAAAAACTGGTGAGCA
GGCTTGTCCCCAACTGCTGGATTTGATGGCTAAAGAAAGAAGAGAGTGGCTTGTGATGAG
AGATGGAGAAGCGTCATCCTCAGAGGAGAAGAAGCTTGAGCTGAGGCTTGGACCACCAGG
TGGTGAAGATAAGCGTTGGTCTCTCAAAGATTCCACCAACAGAGAAAGAGATGATCATCA
TAATCAGTATCTTCTTTCTCTTGGATACTTCTCTTCCACTAACAATAGCAACAACAATGG
CTTTTCATTTCTTCATCATCATTCCCCACGAAGCTTGCCTGTTATGGCAAAGGAATCCTC
ACAGCCCTGTTGCACTAAAGTTGCAGACTTGCAGTCTCCTGCCGAAAAGAAAGCATTTCC
ATCTTCAGCTCCTGCAAAAAATACAGCTGTTCCCAACAGCTCTCAGAAAAGGACTGCTCC
TGCTCCAGTGGTGGGCTGGCCTCCAATTCGTTCATTTAGGAAGAATCTTGCTGGCGCAAG
TGCTTCTAAATTACCTGCTTCTGAGTCTCCTAACGATGTCCCAAGCAAGACTGTTAATGA
AAAACCGGCTCATGAGCCTAGCAGGAAAAACCCTTTTGTGAAGATTAACATGGATGGTGT
CCCTATTGGAAGGAAAGTTGACCTCAATGCTTATGATAGCTATGAAAAACTCTCAGCTGC
TGTTGATGAACTCTTCAGAGGCCTCCTTGCAGCTCAAAGAGATTCCTCTGCTGGTGGAAT
AGTGAACAAGCAAGAGGAAGAGAAAGCAATTACTGGTGTTTTGGATGGAAGTGGGGAATA
TACCCTTGTTTATGAGGATAACGAAGGTGACAGGATGCTGGTTGGGGATGTCCCGTGGCA
>U13637  size 1705  gap 34 1.99%
CTGGGAAATATACTTGCCTGCGGACAATTGCAGGCCTAATAGGAAATAAAAAAGGTGATA
AAACTTCAGAACATTTTTCCTTGTAAGTTGGCTGCAGAAACACAGAAGCTCCACTTTTAC
TGCACCAACAAACAGGAGCAGGGGCTCTAGCTGCTGGGATTGCAAACATGAAACTTTCAA
CCAGATCAATCATCCTCTGGAACCTTTCAACTGGTGAAAGAACAATGTCAGCAAGCTTGG
AGGAGTACAAGTAGGATCGACGAACAGTCTTCTGTTGAAGAATATCACAAACAGGATGTT
TTACAGTAAGAAGTTCCCGAAGACTTGTTGAGTATACAGGTTTTTTCNNNNNNNNNCTGG
CACCTCAAGGAATTCCACCAAGCAATAGATGATGCTCGGTCCTGAGCTTCTCTTCGTCGC
TCCTCTAGTAGTGCCTTTCGAATCTTTTCAAAAATGCTTGTCCCATTTAACCTCTTCCTA
TGTGTACAAAAAGGCCCAACTTCTTCTAAATTATTTAGATCAGCACGCTCTTTAATCAAG
CTAGCTGGAGTAGCAATAGCATTTAATTCATCACTCTCCCATGAGTTCATGCTAAAATCA
AGATTGGTAAATAAAAGTCCCAAACCCTTCAGGTCTGCTGTAGATAATGGACTAGGTGAA
AGCATAGAACAAACAGAAGAACTCAACTGGCTANNNNNNNNNNNNNNNNNNNNNNNNNAG
AACTCACAATTGGACGGCCCTCAAATAAGTCAGGATGGTTACAGACTTTTCGAAGCTGCA
TTATAACACTAATCATGCCAAAAAAATTGGCACTTGCAAGAGTAGCTTGTGTCTCTGAAC
TGGCAATGAAGTCTTCATATAAATTCCGTTGCCTCTTTGAGAGTCTACAATATATGACAT
GCTCATGCTTCATAGGCAGTTGCTTCTCCACATCCCTTTTCAACCGACGGAGTATGAATG
GACGAAGAACATTATGCAAGCGATCAACAACTTCCTTGTTCACTTTTTCTTGACCCTCTA
CCATTCCTGATATTGGATTGCAGAACCAATCCTTGAATTCCTGATGAGACTGAAAGATGT
GGGGCATCAAGAAATGCATTAATGACCAGAGTTCCATGAGATCATTCTGCAGTGGAGTCC
CAGTTAATAAAATACGCCGTTTAGAATTGAAGTTTAAAAGAGTTTGCCATCTTTGAGACT
TCCAGTTTTTTATCAAATGAGCTTCATCCAAAATCAAGTATTTCCACTTTTTTCGCTTGA
AGACTTTTGAATCCTGTATAATAAGTCTGTAAGTAGTTATGCATACATGAAAGGAATTAG
GTTTCAACCAACCTTGCCTCTTAAATTTCCGCTCTTTTGCACTGCCAAAGTAAGTCAATA
TTTTAAAGGCAGGACACCATTTAAGAAACTCAGTTTCCCAGTTAAGCATGACACTTGTTG
GAACAACAATGAGATGAGGGCCCCATATTCCCTTTTCGCATGCCAGGTGTGCAAGCATAG
CAATAGTCATGATAGTCTTCCCTAGTCCCATTTCATCAGCTAGGATCCCATTCAATCTTT
TCTCATACATTGTAAAAAGCCAATCCAAGCCAATATGTTGATACTCACGAAGAGGAAACT
TGAGAAGGAAAGGAAATTTTGTACGGACTTGAGTAGTAGAGAACGTAATTCCAGTTGGTT
GTGCTGATCTTGCTGCAGCAGCAGC
>U10186  size 1611  gap 88 5.46%
TAGTGGAGGTTTAGTTGTTCGCATTTTTACGAGGACGATCGGGGCGGAGATTGGAGGTTA
AAAAGGCAGAAGCGAAGAGCTGGTGTTCATTCAGNNNNNNNNNNNNNNNNNNNNNNNNNN
NNNNNNNNNNNNNNNNNNNNNNNNNNNNNNNCAAAAGGTCCCAGGTCTAAGCTAGATCAT
GAGACAAGAGCTAGGCGCCAAAAGGCACTTGAAGCACCCAGGGAACCACGTCGTCCTAAA
ACTCATTGGGATCATGTTCTAGAAGAGATGGTCTGGTTATCCAAGGACTTTGAGTCTGAG
AGAAAATGGAAATTGGCTCAGGCGAAGAAGGTGGCCTTGAGAGCAAGCAAGGGCATGTTG
GATCAGGCCTCTAGAGGAGAAAAGAAATTGAAGGAAGAAGAGCAGCGGTTGCGGAAAGTT
GCAGTTAACATTTCAAAGGACGTGAAAAAGTTCTGGACGAAGATAGAGAAGCTGGTGCTG
TACAAGCATCAGATGGAGGTTGATGTGAGGAAGAAAAAAGCGCTTGATAAACAACTTGAG
TTTCTTTTAGGCCAAACTGAGAGGTACTCATCAATGTTAGCTGAAAACCTAGTGGATTCA
CACAAACCAGTGCAACAGTCTCCTATGAGGGAACTACCTGGTATTCAGTACAAAGAAACA
GACGAAAATGGTGCTGAAGAACCTGGTGTTCAGTCCAAAGAGGCAGATGAAGATGATGCT
GAGCAACACTCAGGATTTGAACCTCAGTTGGATGCTGCAGACATTGATGAAGAATATGAT
GTTCATTCTGAAGATGAATCGGAAGATGACGAGCACACTATTGAGGAAGATGAGGCTCTT
ATAACGGAAGAAGAAAGAAAAGAAGAGCTGGAAGCTTTACATAATGAAACAGATATCCCG
CNNNNNNNNNNNNNNNNNNNNNNNNNNNNNGCTGTGGATAAAGTTGGCAGAGAAAGTAGT
GCTGAGATGGGAGAAGATGAAGCTGAGCCGACCGTGGTGGAAGAAGGTCATGTTCAGGGC
AATGGAAACGATCTTCTTGCTGGGAGTAAGCTTGATACAAGTGGCTCTCTTGTTCGTCGT
TGTGATGAAACTAATGGTGGCTTGTCCATATCAGCAAACCATTTGTTAGACATTGAGACA
TCTAAAGTGAGAGATNNCCAAGAAGTTTGGGGCTTCAACCCAAAAACAAGCTTTGTATGA
CTTTAGTGATGAACAGGAAGATGGTGATTTTGTTGTTGCTATCGGAGAAGACAAGGATGA
TGAGACGACATTGTCGGAGGAGGAAGAATTGGCAAAAGCAGATTCAAACAATTACATAGA
TGAGATTGCATTGCTGCAGAAAGAAAGTGAGATTCCGGTGGAAGAGTTGCTGGCAAGGTA
CAGAAAGGATATGAAAATTAATAAGATTTCAGAGGATGAATCTGATTATGCTTCTGCTTT
ATCGGACGACCTCTCCGACTCTCCAGCACATGAAGACAGTGAGTTGAAGCTTGAGAATGA
CTTTATGGATGGAAACGTTGATCCTGGTGCCAGCCAACTGGTTATGCTTCCCCTTACTGA
AAAACAAGAAGGAGGATCTGAGAAAAAGTCAGAAGAAGGTAGAGAGAGCGA
>U2658  size 3452  gap 0 0%
TTTTTTTTTTTTTTTTCCCACTTCCTATTGGGGGAATTGTGCTAAATTCTCTATATTCAG
CTGACTACCTAACAAAAATTAGCACAAATTTCCCAATAATCAATTAATTACAAAATTTTG
CTGTTTACAATTTCTATCCCTAATCCCTAATTCCTATGCCCACATCCTCTCGCAGCAGGT
TCACCTCAGATCCTCCACAGCATTTCAACTCCCAGCGTCTAAACCAGCATGCATATCTGC
AATCTTGCCCTTCAAAGATGCTTCAACTTTCACCCCGAGAGCACAGTTAGAATGCTTCCA
GGTAAATCCTGGCCGGATTCCTCTGCTGAGAGAATCCCTGTTCTTCAACAATCATTTAGC
TGGCTTCTTCAACTCAGAAAATTTTTCAAAGTTCAGGTCCTTTGGCTAATTTATCCGATG
TCAGTATAGTCCGGCAATACTGAACAGTCATCAAGGCCTGAGATCACGTCAGGAAAATAG
TTATGAGGGATCTCACTTGACAACACTGTTTCCAGCGAAAGATCCTGATCCATGCAGGAC
AATCTGCCACCATCCATGTCCCCTAACCAAGCTTCCTGAATCAAATCAAACCTTAAATTG
GCATCTTTTGTTGCAACCGCTTGATTCGATACTGGTTCAGGAGATGAATGTTGTATCTCA
CTGTGCTCCATTGAGGTCTTTCTCAACTTTGATTTTGGACACTTTACTGAATCAGAAAGA
GAGAGCTTGTGCTTTCCCAAGGACTGAGATTTTGGGACTGAACGCAACTTCGCATCATTT
GCTGGGAAAGCAGATGAAGCCCAACCCAGGCTATCTTCAATGCAAGCTCTTGCAGCATCC
CTGAAACGATTTTCAGCCACTTGTGAATCTTTCAGATGGTGATTTTCTCTGGTAGATTTG
TTAACAGATGTCTCAAGGTCAGAGCCATATATTGATAAATTAACACCAGGTGGGAATGAG
ATCGTGGAATCAACCAACTCCCTCTGGAATTCCAGGGTTAAATCCAACTGTTCTATGACT
GGACCATCTTCTCTCCGGTCAAAATTGGAAACTTCGTCATCCTGCTGTTTACTGTTGGCA
TCATGAAGAGCAGCTGATAATAATTTGCTACTCTGTCCTAAATTAGTGAATTTCACCCTT
CCAGCAGGCTCCTGCGTGGACTTGCAAGAAGTCTGAGTAACAGAACTGAAAAAACTTCCA
CCTAAGTACAGACCATTACGTGAAGAAGAGAAGTTTTGCCGGCATCCCATGCGAGACTTC
ATCCTCCAGACAGATGAAAGAAGGGCGGTGAAGTGCTTTTGAAGGAGTAACTCCTTGTCT
TCCTGCTCAGCAGCAACATTTAACAGTGTTCTAACATTATCCTCTGTTACTTTGAGAAGA
GCCTTTCCAGAGCCCACATTGCTGGTCTTTTCATTAATAGAGTTGTCAGGTACAGACAGA
ATATATCTTTGGATCAATTCCCTAAACCGCTCACAGCAATGAACTGGATGCCGATATCTC
CCCCTATAATATCCACTAGCAGTCATTCCATAGAGTATGTCACTAACCAAGCTCCAATTT
GGGCCATATTCATGTACAACAGCACATAATATGGCGTCCTCCTGTGGCAACCAAACATCA
GGTGATGGAACACAATCTCTAGACCAAACATTCCCCTTTTTCAATTTTTCCGGTTTTATC
ATTAAAACCCGCTTCACTGGCATGGCAGTAATAGAGATTTTCCCTCCCATTTTGCTCCTG
CTAGCGGATTTCTGCTCAAGATCAATGAATATACTCTCGCATGTTTTTAATTCTGTAGAA
CCATCATGACGTTTACGTGACAGCTTAGAATCTGAATCAGGAGATCTCGCAGGAATAGAC
TTTTTGAGTTTCTTAGACTTCTTCTTTGAGATCTTCTCCCTCTCTTCGTCATCATAAAGT
GCTAATTCAGCCTTCTTACGTTTCTTCTGCGAAGTTGAAGGCGGAGACATCGCATCTGAA
AAAGTAGCATCCTCATCGTAGAAGTCATCATCAATGGACATAGGTTCTACACTTGGCTCT
TCTTTTACGGCTTTTGATTCAGAAGTTAGAGCCCCTTTCTTGAGAGACTTGAACTTGGCT
TTCTTTGGCTTCTTCTTAGTCTTAGGTTTGGAATGACTTGCCTTCACAGAATCAAGAATT
CCATCATCTGCATCTTCCTTCTCTTTAGCTTCAGATTCCAATTCTTCCATTAATTGATGT
TGGGCTAAAGCAACTTGCTGTCGGTATGCCTCAGTGGCAAAATCAGCATCCCATCTTTCA
TACACTAAAGGCTCTTCATCATCATCAATCTCAGCTTCCATTTCCTCCTTATATTTCTCT
ATACGATCTAGCTCCCACTCTCTCTCCTCAAATTTAACTTCAGATTCAACTGCTGTCTTG
TCAATTATAGGATCCCACAGCTCCAGAAAGCGAATAGCATATCGATCAATCGGACGTAGC
TGATTCTCAAAGGAAGAAATGGCTTCTCCAGCCGCTGCTGCCGCCGCCGCCCTCTGTGCC
ATCTGTTTGACATCAGCCAGCATGTCAACATCATCTTCTTTAGCAGCAAAAGTAAGAGCT
CTCTCTTCTTTTGGATCATTCCCAGTTAGCATCATCCCATTATCATTATTTGCAGTCATG
CAGCCACCCTGATCAGTGGGCTCATCAGTTTTTACAGTGTCCTCAATCACAAGCTCATCA
TCTTCGGGTCTCCCAACAGCTTCTTCTGTAAACTCTTGGTTGTCCACAGCTTCCTCCTGC
TCAGCTCTCTTTAGAGCCATGTAATCTGCTTCATCTTCAACACATTTTAAAGCAGCTTCC
ACATCTGCATTGGACAAGGAAACCTCATTTCCATTGTTGATAGCTTTCTCCTTCTGCATA
GTCTTCCTTCATGGGAAGGGTTCTATGACCAGAAAACAATTCCATAGGATCAAGCTTCTT
GAAAAATTCAGTGTTATAGCCTCCACTCTGTATAACTAGATCATCAAGAGCGCGTTTCTG
ATTTGCTTTCTTCAAGATGTTCTCTTCAATTGTGCTCTCACTAATTAACCGATAGATATG
AACTTCACGTGTCTGGCCTATCCGGTGGCAGCGATCTTGAGCTTGCTGATCCATCGCCGG
ATTCCAGTCACTGTCGTAGAAGATAACTGTATCTGCCCCGACGAGGTTGATTCCAACACC
GCCACTACGGGTGGACAAAATGAACAGAAAGATTTTGGGATTTGTGTTGAACCGCTGCAT
TAATGTTTGCCTCTCCTCTGGTTGAGTGGATCCATCTAAACGCATGTATGTGTAACCATA
TAAACTTATGAATTCCTCCAAGATATCAAGCATCTTTGTCATCTGGGTGAATATTAATGC
TCGGTGACCGTCAGATTTCAATTTCCTAAGTAAAATTGCAAGCTCCTGCAACTTACCACA
GTCAAATTGTATTAGTCGCCTGTCTGGGAAAT
>U12327  size 1159  gap 0 0%
TGCATCAGCAGATTCCAATTCAACATCCTATATTGATTATCTTGAGATCAATTGAAAGAA
TCCGAAGCAACAAGTCACACGATCTTCCTTCAGTGTCTAATGATCAGCATCCCAGCTTTA
TCTCGCTGTGATATTCGTCGTCGATTTCCCTCCCTTTACGTTTACGGTCCTCAGCAGCTG
GCTTCTGAGCCGGCGGCTCCGCGCTGGCGCTTGAGCACCCAGGTGATGACGTCACCGTCA
TTTCGCACATGGTCAAATCTCTCGCTCCACTACTGCCGCCGCCTCCGTCAGATGACGTAG
CCGCAGCTCCAGCGCCGCTCGTGTTCCGGCACCTATTATTGTTGTTGACGCCAGACGCGC
CTTCCATACTCCTCATGGCCTCCGAAGCCCTAGAATCGGCCCCCGGGGCGGGAGTATCGC
TGGAGTCCACTACAGTCGATTCTCTGATCGTCACGCTCTTCGAATTGGACGGTCCTGATG
CTACCTCCCTCGGCATGTGCCTGGCGAAGAGACCGAAATTCTCCGTCCTTCTCGGTGGAG
GAGGAATCGGAGGCCTCAAAGGCGGAGCCGAAGCAACAGTAGTAGCAGTATTCAGCTGAG
GTCGTGAGTCTGTCACGTGAGTGGCACGAACCGGAGGCGTGGCTGTGGCTGTGGCGGTTG
TAGTGGTAGTGGAAGTAATACAAGGAGCTGGATAAAGAAGATCGGTGCAAAAATCAGAGT
CGAAATTAGTGTCATTAAGGGGATAGTGAAGCCAAGAAGCCATTTCATATTCTTGCATAA
ACAGGTGATCCTGTTGTTCTTGCTGGTGATGGTGTGAGGAAGGGATCTCTCTAGGAGCTG
ATTGGTCAGCGGGAAACGAAAGCTGCGATTTCTTGAGGGATCTCTGATTCTGGTTATGCA
AAACGACTGGGCCGTTTTGCCATAGCAGCTCCATAACATCCTCCTCCGCCATGGCTGATT
TTCTAGGGCGATTTAAAACTGAAGAAGTAGGGATCGAGTGATCGTCGTCGAACTCAAAAT
CCGGAACACAGTGATTCATCCTCTGTTGTATATAATTATTAATTTCAAATTCATTAGATC
AAGAAATCAAATAAAATTGAGTTCATTAAAGGCAGAAATAAATAGTTAAGAATTATATCC
TAAATGTGAGAATTGAGCC
>U21857  size 3019  gap 6 0.19%
TCGCAAAATTGGCAATATGTCGGAGAAGCAGTTAATCGTGGCCGTCGAAGGTACGGCCGC
CATGGGACCGTACTGGCAATCCATCGTCTCTGATTACCTCGAAAAGATCATTAGGTGTTT
NNNNNNCGTTAATGAGTTGGCTGGGCAGAAGACCTCTGCCTCTAATGTTGAACTGTCACT
CGTCACCTTTAATACTCATGGATCCTATTGTGCTTGTTTGGTACAGCGATCTGGGTGGAC
AAAAGATGTTGATATTTTTTTACATTGGCTGTCAACCATACCGTTTGCTGGTGGTGGTTT
CAATGATGCTGCTATTGCAGAAGGGCTCTCTGAGGCTCTAATGATGTTTTCTGTGGCTCC
AAATGGAAGCCAAAATCAACAAAATGTAGATGGGCAAAGACATTGCATTCTTGTTGCTGC
AAGTAATCCTCATCCCTTGCCAACACCAGTTTATCGACCACAAATGCAGAATTTGGACCA
GAATGAAAATAATGAAGCACAAGCAGAAAGTCGCCTTTCTGATGCGGAGACAGTGGCTAA
ATCGTTTGTTCAGTGCTCGGTTTCTTTATCTGTCATATGTCCAAAACAGCTTCCAAAACT
AACTGCAATCTACAATGCGGCAAAGCGCAACCCCCGTGCAGCAGATCCACCAGTTGACAA
CAGTAAAAACCCTCATTTCCTTGTTCTGATCTCAGAGAATTTTATGGAGGCTCGTGCAGC
CCTTAGTCGTCCTGGAGTTGCTAATTTGGCGCCGAACCAGAATCCTGTGAAAATGGATAT
AGCTCCTGTTACATCAGTTACAGGGCCAGCTCCAACTTCTATTCCATCAGTGAATGGAAT
AAACAGGCCACCAATTTCTGTTGGAAATGTTCCAACTGCTACTGTAAAAGTTGAACCAAG
CACTGTAACTTCCATGGTAAATGGACCTACTTTTCCACATATTCCATCTGTTCCCCGTCC
TGCTTCTCAAGGAGTCCCAAGCTTGCAGACTTCTTCTCCGTCTTCTACTTCTCAAGAGAT
GATCACAAGTGGTGATAGTGTGCCAGAAGTAAAACCTTTAGTTAGTGGCATGTCACAGCC
CTTGCGTCCTATGGCTCCTGCTGCAGCAAATGTGAACATACTGAACAACCTTTCTCAAGC
GAGGCAAGTAATGAACAATGCTGCCCTGACTGGAGGAACTTCTATTGGACTTCAATCAAT
GGGTCAAACTCCTATGGCCATGCATATGTCAAATATGATATCCAGTGGAATGGCATCATC
AGTGCCTACCTCTCAACCTGTATTTTCATCTGCACAGTCGGGTATCACTTCCATTGGTGG
GTCAGGGACTCTTACAGGAACTTCACAGGTCCCACAAAACTCAGGTCTTAATTCATTCAC
TTCTGCACCTTCTAATTTGTCTGGAAATTCAAACCCTAGTATTTCGCAACCATTGGGTAC
TCTCCAAGGAGGTGCTAGTATGGGCCAGTCGGTAGGTATGAGCCAAGGCAATCATTCAGG
AGGACAAATGGTACAAAATGGAATTAGCATGAACCAGAACATGATGAGTGGTCTTGGTCC
ATCAGGTGTCTCTTCTGGAACAGGTACAATGATTCCTACCCCAGGAATGTCACAACAAGC
ACAATCTGGAATGCCGCCACTTAGTGTGAATAACAATACAGCAGTGAATATGCAATTGTC
GCAACAGACGTCAAGTGCTTTGCACTCATCACAATCCAAATATGTTAAAGTGTGGGAGGG
AAGTTTATCTGGACAGAGACAAGGGCAGCCAGTCTTTATCACCAAACTGGAAGGTTACCG
GAGTGCATCAGCTTCTGAGACGCTGGCAGCTAACTGGCCGCCAACAATGCAAATAGTCCG
CCTTATATCTCAGGATCACATGAATAACAAGCAATATGTTGGAAAGGCAGATTTTTTAGT
CTTTCGGGCAATGAATCAGCATGGATTTCTTGGACAGCTCCAAGAAAAGAAGCTTTGTGC
AGTTATCCAATTACCATCACAGACACTGCTGCTATCTGTTTCTGACAAAGCTTGCCGGTT
GATAGGAATGCTCTTCCCTGGGGATATGGTTGTGTTCAAACCGCAAATATCGAGCCAGCA
GCAACAGTTGCAACAGCAGCAGCAGCAACAGCAACACCAGCAGATGCAATCACAGCTGCA
ACACCAACAGCTTTCACAGTTACAGCAGCAGCAGCAGCAGCAACAGCTACCACAACTGCA
ACAGCAGATTCCACAGCTCCAACAACAGCAGCAAATTCCGCAGTTGCAACAGCAATCAAT
GCCTCAATTGCAACAACAACTCCCACAGCTTCAACAGCAGCAGCAGCTGCCACAGATGCA
GCAACAGCAGCAGCTACCTCAGCTTCAACAGCAGCAACAACTTCCTCAACCTCAACAGAT
GGTTGGTTCAGGAATGGGTCAAGGTTATGTTCAAGGTCCAGGCCGCACACAATTAGTTTC
TCAAGGTCAAGTTTCATCACAAGGGGCTCCTAACATACCTGGAGGAGGTTTTATGAGTTA
AATAACCTGTAGCTTCTCAACAAATGGATGGCAGCTTGAATTACCTTTCATCGCAAGTTA
GTTTGTAGTCTGTTTGTAGTCGCTTCCTCTAGGAACCAACAGTCTGCCTATCTGATTCGT
GGATTACTGTATGTTTATCAACTGGGCTATACTCAAAAAGTAAATATAAGCTTATGTCAT
CAACCGTCTGATCGCCTGTGGTTTGATGTTAGGAGATATAAAATCGATACTGTACCATGA
ATGTATAGCAGTTGCTTCAAAGGGGGAAAAAAAAAAAGAAAATGAACGTGTTTTGTTTGA
GATTCGGACGGAAGCCTCGGAAGCTACCAATACAAATAGAGATCTGTCATTTGAAAAGAA
ATTGTGGCTGACTAGAGCTCAAATGGAGAAGGGGGTTTCCAAAACACAATCATGTTTCTT
CTATTTGGCTGTACCTAACTTTATCATTATGATGTATTTATGACGATGATATTGATATAA
GATATGCACAAAGTGCTCA
>U8820  size 1615  gap 0 0%
GAACTCGTGTTAATGTGTTAAAGCTCATCATCATCATCAGCAGCCTTACGATATCGTACA
ATCACAAAACCTAACCCACCCTTGGTCGTCATCACCATTTCAACTTCTTCTTTTCTCTTT
TCTTTTTGATTCATAATAGTATTAGGAGTCTTGTAATTGTTTTATTTTGTGGAATGATGA
ATAGAGGGACGTTGCTGCCAGAGATGTTGCACTGTACGGACATTACAGTACTTGGGAGGC
AACGTGCCCGCTTGAAATGGCAACAAGACCAGCTTCAGCAGCTGCAGCAGCAGCAAGAGC
TTCAACAACAACAACATCAAGAGCAGCCGCAGCAGCAGCAGGAAGTGCGTTACTTTAGTG
AGTTGAGTCAGTTGATCAGCCAGGGTTATGACGAGGGTGGCTTGATGATGGGGCAACAAG
TGAAGCCCGACCCGGCTTTTGAAAACGGGTGGCCTGACTTGGGAAAGATTGTTGCCCCTG
CTGCCGACTACGGATTTGGGCCTGGTTTTGAGGCCAGTTATGCCATTTCAAGAACCTCTA
GTTGCCCACCGGCGGTGGTGCCAGAGGCCGTGGATGTGAAGGGGAAGGTGTCAGTGGCTG
CTTTGAATGAGAAGGTGAGTGCTGCGGTTGGAAGAGAAAGCTTCAAGAAGAGGAAAGCTG
ATAAGGTTCAAAACACAAAGGTTGCTGTACAAGAGAACACTAAAGACAAAAGGATGAAAG
GATCAGCAGAAGAGGGAGACTCATCAAAAATCACAGAGCAAAACAACAACAACAACAACA
GAAGCAACAGCAATAATAATAATAATAATAAAAATAATAAAGAAACTTCTGCTGATACTT
CAAAGGCTTCTGAGGTTCAAAAGCCTGATTACATCCATGTCCGGGCTCGCCGCGGCCAAG
CTACTGATAGCCACAGCTTAGCTGAAAGAGTGAGAAGGGAAAAAATCAGTGAAAGAATGA
AGTATTTGCAAGATTTAGTACCAGGATGCAACAAGATCACAGGGAAAGCTGGAATGCTTG
ATGAAATTATCAATTATGTTCAATCTCTTCAAAGACAAGTAGAGTTCCTGTCAATGAAAC
TAGCTGCTGTAAATCCAAGGCTTGACTTCAATGTTGACAACTTATTTGCCAAAGAGGCCT
TTCCCGTTTGCCCATCAAATTTTCCCACAATTGGAATGTCATCAGAAATGACCCATCCGG
CAGCCTATCTTCATCAGCTCAATTCTTTACAACAACAAGCTATTTCATGTTCTGGTTTGG
ATTTGGGAATCATTAACCCTTCTGAAATGGGGCTCAGAAGAACCATCAGTGCTCCTGTAT
CGGCCCCGGAAACATTTATTGACTCATCTTGCTACCCTCACTTACAGCCCTCTTCAAATT
GGGATTCTGATTTGCAAAACTTCTACAATGTGGCATCTTTTCCATCTCAGCAATTTACAG
GTACCCTTGAAGCTAGCAATCTAAAGATGGAGATGTGAATCAAGAGTATTCATCACACGA
TTTCTTATGACAGATTATTGCAGATGCCTTTGATTCAAATTCTTTTCTTCTTCTCTAAGT
ACATAGCGTATATATATTTTGTATGCATACTTTAGACAAGTTCAACGAATAAGAC
>U11824  size 2226  gap 106 4.76%
CTTCAACAATTAATTGAACAATGTCATGAGTTTGAGTTGTAGTCTAAGGTTATTGGGTTT
AGTTATGAGATTGTTGTAGTTGTGGAAATTTTGTTGTTTTAGATGGGTAATAATAGTAAT
AATAATGTGGAAATACCCAAATGGCTGCAAGGGTTGCCATTGGCACCTGTGTTTTATCCA
ACTGATACTGAATTTGCTGACCCAATTGCTTACATATCAAGAATTGAGAAGGAGGCTAGT
GCTTTTGGGATATGTAAAATTGTCCCACCGTTGCCAAAACCCTCGAAGAAATATGTTTTT
GGTAACTTGAATAAGTCACTCTCAAAGTGCTCGGAATTGGGTTCCGATGTGAATTTGCCT
GATGCTGGTACTGTGGCGACAGTGGGTTGTTGTGAACATGGTAACGAGGGTAACGAGGGG
GAGGCTAGGGCGGTTTTTACAACTAGACACCAGGAGTTGGGGCAGAGTGTGAAAAGAATT
AAAGGGGTTGATAATAAAGATAATCTGCAGTTAGGTGCACAAAAGCAAGTATGGCAAAGT
GGGGAGGTTTATACCTTGGAACAGTTTGAGTCCAAGTCAAAGGCTTTTGCACGGAGTTTA
TTGAGTGTGATTAAGGAGGTTTCACCATTAGTTATAGAAGCGTTGTTTTGGAAGGCAGCC
TCAGAGAAGCCTGTATATGTGGAGTATGCGAATGATGTGCCTGGGTCAGGTTTTGGAGAA
CCGGAGGGTCAATTTCGCTATTTTCATAGACGGAGGAGAAAGGTGACGTCTTGGAAATCA
TATCGGAACAGAGGAATGGCTGATGAAAAGAATATCGAACTAGAAAGTGCCAGAAATTGC
CATAATGATCAGATTACTCATTCTTGTGATAAGAACGATTTAGAGACCCCCACCTCATCT
ACGCCTTCATCAACTCTTCCATTTGATGAAAATTCACGATCTTCTAGACGAAAGNNNNNN
NNNNNNNNNNNNNNGGTAGTAATGATGTGGAAGGAACGGCTGGTTGGAAGCTCTCAAACA
GCCCTTGGAATCTGCAAGTCATTTCACGCTCACCTGGATCACTGACACGTTTCATGCCNN
NNNNNNNNNNNNNNNNNNNNNNNNNNNNNNNNNNNNNNNNNNNNNNNNNNNNNNNNNNNN
NNNNNNNNNNNNNATGTTGAAGATCATGAGCTTCACAGCATGAATTTCCTTCACACTGGT
GCTCCAAAGACTTGGTATGCCATCCCGGGAGACTATGCATTTACTTTTGAGGAAGTTATT
CGCAATGAGGCTTATGGTGGTGACATTGACCGATTAGCTGCTCTCTCATTACTGGGTGAG
AAGACAACTCTCATATCACCCGAAGTAATTGCTGCATCAGGCATTCCTTGTTGTAGGTTA
GTTCAGAATCCTGGTGAATTTGTTGTGACTTTTCCACGGGCTTACCATGCAGGATTCAGC
CACGGTTTTAATTGTGGGGAAGCTGCTAACTTTGGAACTCCACAGTGGCTTATGGTGGCT
AAGGATGCAGTTCGAAGAGCTGCAATGAATTATCTTCCTATGCTTTCCCATCAGCAGCTG
CTATACCTGTTGACCATGTCATTTATTTCAAGGGTGCCAAGATCCTTATTGCCAGGTGCT
CGGAGTTCACGGTTGAGAGATCGTCAGAAGGAAGAAAGAGAGCTGTTAGTGAAAAAGGCT
TTTGTAGAAGATATTTTAAAAGAAAACAACATATTGTCTGTTCTTCTTGGACGACAATCA
ACTTTTAATGCTGTACTATGGAATGCTGATTTGTTACCATGTCAAAGCAAAGAGTCTCAA
ATGCCCTCTGCAAATGAAACAGTTTCTACCACACCTGGAGAAACTGTTCCCAATAATCCT
TATGAGAAACACAATGATCACAATGATCTGCTTGATGAGATGAACGTGTATATGGAAGCT
CTAAATGATCCGTATATGGGTGATGATGACATCTCACGGGATTTTCACATTGATTCTGGA
CCACTGGCATGCGTAGCTTGTGGGATTCTAGGTTTTCCATTTATGTCTGTGGTACAACTG
TCTGAGAGGGCATCAATTGAACTGCTTGCTGATTTGGTTAAAGAAGGACCTGGAGTTTCA
GAATTAAAAAATACTCATCACNNNNNNNNNNNATACAAACCTTGATGGCTCTGTAAAGAG
CTCTGTTTCAGATGATCTTTGCCTTGTTCCTGATATTTCTCTGATTCAAAAGGATCTGTC
GGTACC
>U9378  size 598  gap 79 13.21%
GGCAACAAGAAGGCTGCTCTTTCTGCTTTGGAAATCGAGAGCTTGTACTGGAAGGCCAGC
GTGGACAAACCGTTTTCTGTTGAATATGCTAACGACATGCCGGGCTCGGCGTTTNNNNNN
NNNNNNNAGGGAGGCGGTTGGGGAAGGGGTGACGGTGGGCGAGACGCCCTGGAATATGAG
GGGAGTGTCGAGGGCTAAAGGGTCACTGTTGAGGTTTATGAAGGAGGAGATTCCGGGTGT
GACTTCGCCCATGGTTTATATAGNNNNNNNNNNNNNNNNNNNNNNNNNNNNNNNNNNNNN
NNNNNNNNNNNNNNNNNNNNNNNNNNNNNATATGGGGGCTAGTAAGACGTGGTATGGGGT
GCCCATGGAAGCGGCCAATGCTTTTGAGGAGGTGGTTAGAGTTCACGGTTATGGAGAAGA
GATTAATCCTTTGGTTACATTTGCTACACTTGGTGAGAAAACAACAATGATATCACCTGA
AGTGTTTGTTGGTGCGGGGGTTCCATGCTGCAGGTTGGTGCAAAATGCTGGGGAGTTCGT
TGTAACTTTCCCAAGAGCCTATCATATGGGATTCAGTCATGGATTTAATTGTGGGGAG
>U1219  size 3191  gap 42 1.31%
GGGAAATTGAATAGAGGTTAATCTGCTTGAAGATTCGAGCAATTCATAAATAAATTGGCC
CAATGAAGCCCCAGGGCAACACAAATTTAACAGTTGCTCTGAATGACAATTGACTAACAA
TTGACAGTTACAGGACAAGGAACATCCTAAACCTATCTTAGCTCTACCCTCTAAATTTCA
ACAACAGGTTCATTAGCAAATGTTAACAAGCAATCTTCTTCCTTTACTCTTACTACCCTC
TGCTCTTCTTTGCAGAATGTCCGGTCTTCCGCTTGTGACGACTGAAATCTGATACAAACC
GGAATGTCTGGCCACAGCCTGGCTCAGCACACACATAAGGTCGAGCACCTGTGTGAACCC
TTATGTGCTCAGTACGCGCCCATGCCCACTTGAAAGTCATCTTGCATCCCTTCCAGGGGC
ATTTAAGGGGACGATCATCCAAATGAACACGACGGTGCTGCACTAGGTATTTGTGTGAGA
AAAACTTCTTCCCACATCCCTTGACTTGACTGGACAGATGTTTTTCTTGTGCAGCACCAA
CTCTTGTTTTGTGCCGAAACTCATCGTGCAACCCTCCATGTCACAATGGTATCCTGCTTC
CTCATCCTTAATTTTTACATTATTCAAACCAGCAGGAGCCTTCACCACTGAAGCATTTTT
CACCTTCTTTTTGGCGGCTTGGCGGCTTGGTTTTTCTCCTTTGGTTTGGTTTCAAACTCT
TTCTGAGGCTTTGGGATTCTTTTCCTAAGTCGAGTGCTAGGTCCGCCTTCTAGCTCCTGT
TCAACAACTGAATCAAACAGTTTGGCATTCTGATCACTTTTAACACTATGCTGCCGAGAA
GTCACTTGTTTCACTAGCCGAGAGGTCTCTTGTTTTGTTAATCTACTTTTCCCGGGCTTC
ATATGTGAAGGGGTTTCCTGTTTCATTTTCCGAAGTGTTTCGGTTCTCAGTTGTTTGCTC
CTGAGAGTCCTACAATGTCTTCTATGAGATTTATTCTCTAGTAAATCATACAAGACTGCA
TCTTCCCTTTCAGTAAAATTGGCCCTCTTTCTAGCAATTCTCCTAAACTGCTGAATGTTA
TCCTCAGCGGAATCATAGAAAACAGTATCTTCCATCTCAGTGCATTTAGATTGCTTGTCC
NNNNNNCTAGGAATCCTCTTATGTTGCTGATGAGAATTATCCTCCAGTGAATCATCTGAA
ACAGCATCTTCTCTCTCAATCCACTTGGATGGCTTACTTTTTGGAATCCTCTGGTACAAC
TGGCAAGAATTATCTTCCAGTGAATCATCTGAAACAGCACCCTCTCTCACCATCCATTTG
GCTTGCTTGCTTTTTTGAGATCTCCTAGGCAACATATGAGAACTATCTTCCAGTAAATCA
TCTGAAACTGCATCTTCTCTCTCAACACACTTCGCTCGCTTGCTTTTTAGAATCCTCTGA
TGATGCAACCGATGAGTATTTTTCTCCAGCAAATTATCTAAAACCGGATCTTCGCTCTCA
ATACATTTGGGTTGCTTGATATTTGGAATTTTTTTATGCTGCAAGCGATGAGGATAATCC
TCCAGTGAATCATCAGAAGCTGCATCTTCTCTCTCAATCCATTCAGCTTGCTTGCTTTTT
GGAATCCTGTTAAACTGCAACTGACGAGAATTATCCGGCAGTGAATCATCTGAAATTGCA
TCATCTCTATCAATGCATGTGAATTCCTTGCCTTTTGGAATGCTTGTATGCTGCCTATCA
GAAGTACCTCGCAGCGAATTATCTGAAACTTCATCCTCTCTCGCAACATGTTTGGCTAGC
TTGCTCCTAGGAATCCTCCTGTACTGCTTAAGGGAGCTATCATCAGTTAAATCATCCAAA
ACTGCATCTTCCCTACCAATACATTTGGCATGCTTCCTCTTAGGAATCCTCCTATACTGT
TTAAGAGAATTGCCTGGCAGTGCATCATTTGAATCTCCAACTTCCCTCTGAATACATTTG
GCTTGTTTTCTTCTAGAAACACTCCTCTTCTGTTGATAAGAACTAACTTCTGATGAATCA
GGCAAGTCCACATCTTCTTTTTCCATTAATTTGGCTGGCTTGTTTCTAAGAATCCTCCTT
TGCTGGATACAAGTATCACCCTCCAGTGAATATTTTGAACCTGCATCTTCTGCATCGATA
CATTTGGCTTTCTTGGTTGACAAACTCTCTGCTACCATTTTCCTCTTCCTACTGTACTTT
CTAGTCACCAAGGTCAAGGGAGTTTGGCAAATACTTTCTGGTTTTCTTTCAAAATTTTCA
TCTGGTGTTGTCCAAGCATGAAAGCTCCTTTCTAGCTCTTGTTCCTCAGGATCCTTTTGC
ACTAGAAAAGGATGAACCTGATTTGACATCCAAACTCTCCCACACCATTTCCACCATTTC
CCTGCTACTACTTTTCTCTGTCTGGCAGGACGTCTCCCGTCATCATATTTGTCGGGCGAG
CTAGCAGGAGAACTACGGCCAAAAGCATTGTATATTATAGAATTGTATGGCATCTGCTTA
CTGTAAAGAGGAGAGCGGCTGAGGTTGGCACTGTAGAAAAGATTGATTCCCAACTTTACA
GCCCAGTCCCCATTACCAGGTATTGCATCTTCACTATCCAGAGACAAGTGGATTCTCTTC
TCGTCTTCTTTGGTAGCAACCCTGAATGAGATTTCATCACAGAGAGAATCAATTCCCANN
NNNNNNNNNNNNNNNNNNNNNNNNNNNNNNNNNNCTTCAGCCACCATCTTGGGATAATCT
GGATGACAAAGAAGAAATATATCCACCCCTCCAATAGGACGAAGTTGTTGCTCTACTTCC
ACAGCATGTTCAAGACAGAAGACGTGCATTCGAGAAGAATCTTCATCAGATCTTGGAGCA
AAGGACATTTCAGCATTCATCACTGGTACAATGGCCGTACAATGGCCTTGCTAAACTCCA
CATTTTCACCACCATGGATGACTGGAGCGCATTTTGAAGCATAAGACGCTGCTATTGGAT
CTCCAAAACAACCATCAAAACCATTAGGTTTAGAGCAATTGTGTTTATCAGTTTCAAACT
CTACGGAGCATTCAGACATTTGAGGATTTTTATCATTCAAGTAATCTCTTCTAAATTCAG
GTTGCACATTACTGATCTGAAGTGAAGCTTCATCCTCGCAATCAAGGCTTATGAAGGAGA
GATCTTGACTC
>U9118  size 2795  gap 0 0%
AGTACATCAGGATTCAGGGTCCATGAACTGGAGATATTTGTGAAGTGCTGGGATTGTCTT
GTGGGATTTTGGACAGGTGAGACATGTAGGGAAGGCTTGATGGGACTTATCTATAGGTTG
AAATATCTTTGATTCACAGAGTTTCGTCGAATTTGTGGAAGAGCTTTAAAGGGCTGTTTC
TTTGGGAATTTATTGTTTAGAACTAATTTTGACTCCCAAAGCTTAACCGGCAACTCCCCA
AATATATCCTTTGATCTTTCAGCCAAACCCCAGGTCCCATAGCTAACTTTTTGGTTAGGT
ATCTTTCGAACTGGTCAACCAAAAGTAAGGTCGAAGACGCAAGGAAGGAGTTCTTTGTTG
GTGTTCTTAGTTTTGGACTGAACGAGGGTGGTGATACAAGAGGAGCATAGTGATATTTTA
GTACTTAGTTTTGTTACTGAGGGGATCTGAATCAGTGAATATGGGTGGCAATAGGACCAT
AGTATGGTTTAGAAGGGATCTTAGGATTGAGGACAATCCTGCATTAGCTGCTGCTGCAAG
GGATGGCAGTGTTTTTCCAGTCTATATATGGTGCCCTAAAGAAGAAGGACAATTCTACCC
AGGTCGGGTATCAAGGTGGTGGCTGAAGCAGTCTCTTTCTTACTTGGGACAATCACTAAA
ATCTCTTGGTGCTGAACTTGTGCTGTTCAAAACCGAGAGTACTCTTGCTGCTCTTTTGGA
GTGCATCAGTGCCATTAAGGCAACAAAAGTAGTATTCAACCATCTTTATGATCCTGTGTC
GCTTGTTCGTGATCACAGCATCAAAGAAAAGCTGGTGGAGCTTGGTATTTCAGTGCAAAG
TTATAATGGAGATTTGTTATATGAACCTTGGGAGATATATGATGAGAGAGGGCATGCTTT
TACAACTTTTGATGCATATTGGGATAAGTGTTTGCAGATGCATATGGAACCTGCTTCAAT
TCTTCCTCCATGGCGTTTGGTGCAAGCTGCAGGAACCATTGATGGATGTTCTATTGAGGA
TTTAGGTCTTGAAGATGAATCTGAAAAATCAAGTAATGCCTTATTAGGAAGAGGATGGTC
TCCAGGTTGGAGCAATGCAGATAAGGTTCTGACTGAATTTGTTGAACAGCACCTCCGTCA
CTATTATAAGAATAGGCAAAAACTTGGAGGGAACTCCACTTCACTTTTGTCTCCGTATCT
TCATTTTGGAGAGCTAAGTATGAGGAAGGTTTTTCAATGTTTATGGATGAAGCAGATATT
GTGGGCAAAAGAAGAGAACTTTGAAGGAAAAGAGAGTGTAACCTTTTTTCTTAGGGCCAT
GGGACTTAGAGAATATTCCCGATATCTATGTTTTAACTTTCCATTCACTCACGAGAGGCC
ATTACTGAGCAACTTGAAATACTTTCCTTGGCATGCTGACTTGGGTAATTTTAAGGCTTG
GAGACAGGGTAGAACTGGTTACCCACTGGTGGATGCTGGAATGAGGGAACTCTGGGCTAC
GGGCTGGATACATAACAGAATAAGAGTGATAGTTTCAAGTTTTGCAGTGAAGGTCCTGCT
TCTTCCGTGGAGATGGGGGATGAAGTACTTTTGGGACACTCTTTTGGATGCTGATCTGGA
ATGCGACATCCTTGGTTGGCAGTATATCTCTGGGAGCTTACCGGACGGCCATGAGCTTGA
ACGATTAGACAGCCCAGAGATTCAAGGGTCAAAATTTGACCCGGAGGGTGAGTATGTAAG
ACAGTGGCTGCCTGAGCTAGCAAGAATGCCAACAGAGTGGATACATCATCCTTGGGATGC
ACCCCCGAATGTTCTTAAAGCTGCTGGGGTGGAGTTGGGATTAAACTATCCAAAACCTAT
TATTGATTTAGACTTGGGTAGAGAACGTTTAACTCAAGCTATATTCAAGATGTGGGAAAT
GGAAGCTGCTGAAAATGCTACGGACTCAAATGGGACAAATGAAGTTGTTATTGATAATTC
TGATCGGATTCAAACTCCAGCCATTCCACAAGTTGTCTTGAGGGAAAAGAGCACTTGTCC
AACTATTTCATCTAATGATCAGAAGGTGCCCTCGTTTCAGAATGGCAAGAATAATCTACC
TAGTAGAAAGAGACCAAAAAATGTGGAAGAAGAACGGCAATACCCAGATGAATTGTATAG
TTGCAAGAACGAAGCTGGGAACTCTGGAGCACATGACGACTTCTGCTCCACAGCTGAATC
TTCAGCGGCTAAGAGGCAGACCACGACCAACATTTCATTTTCTGTTCCCCACTCTTGTTC
TTTGTCAGAAGGGAAGGCTTTGCAAGAGTACCAGTCTTCTGATGTCGACCGGCCATGGCA
AGAACAAATTGACAGAGAACAGAATTCAAGCAATGATGGAGCTATGAGATATTAATGCAA
ATCATTCATCGGAAGCTGCATTATTATCAAGAACAAAACCTGGTCAGTGTATGAATGCTG
CAGTTCAATACTACATTTTTGAGCTCGTTTAAGTTGAATGTTTTTCCGTCTATGTGTGAT
TACACGTCCATTTTCTCCGTGGACCCGTTTATACATATGGTAGCAAAATATGACACTTTG
TAGAGAAATAATGAAGTGACTGTGCTACTCTCTACCTACTCTAGAAGGGTGCATGCATCT
CACAAAAATTCTTCAGCATGCTGTGAAAAGCTGCTATTATGTGAGTCAAATCCAGTACCT
ATGTGCTTGTACATACCATAAACATAAATGTATGATCGATGATTGGCTGAATTTAATTTT
GAATGATGTGATCACACTGATGATATCTGTGGACG
>U8847  size 1555  gap 0 0%
CGCTTCCTAACCGTAGACTCGCCTCCACCAGAGTTAGACTCAGCTTCCAAGAAATTCCTC
CAATTCTCTCCCTCGACTCTTCTATCGATCTCAACTCAGTTTTTAGTCGAACTGAGAGCT
TGCTTTACACGCTGGCAGACGCTGCCGTTTCACTTGATTCTGCTTCTGGCGGAGCTGCCT
CCACGTCAGCTGATGGGGCTACGCAGAAAAACGGCGGCTGGTTCGGTTTTATCTCTGAAG
CTATGGAATTCGTTCTCAAGATATTGAAGGATGGGATTGATGCTGTTCATGTGCCATATT
CATATGGTTTTGCAATAATTTTGTTGACAGTTATTGTTAAAGTTGCCACATTTCCTTTAA
CAAAGAAACAGGTGGAATCAACATTAGCAATGCAAAACCTTCAACCTAAGATCAAAGCTA
TTCAACAAAGATACGCTGGCAATCAGGAAAGAATTCAGCTTGAGACATCACGTTTATACA
GGCAGGCTGGGGTTAATCCATTAGCAGGCTGTTTGCCAACATTGGCTACTATACCAGTCT
GGATAGGTCTCTATCAAGCTCTTTCAAATGTGGCAAATGAGGGTCTGTTAACAGAAGGTT
TCTTTTGGATACCCTCATTGTCTGGGCCAACTACGATTGCTGCTCGACAAAGTGGATCTG
GCATTTCCTGGCTCTTACCGTTTGTGGATGGCCATCCGCCATTGGGCTGGCATGACACTG
CTGCATACCTTGTTTTACCTGTCCTTCTTGTCGTTTCACAGTATGCTTCAATGGAGCTCA
TGAAACCTCCCCAGACAGATGATCCAGCTCAAAAGAACACACTTCTTGTTTTCAAGTTTC
TTCCACTCATGATTGGCTACTTTTCCTTGTCGGTCCCATCAGGATTATCAATTTACTGGT
TCACAAATAATGTTCTCAGCACAGCACAACAAGTGTGGTTACGAAAACTTGGTGGTGCAA
AGCCTGTTGTTACTGAGAATGCGAGTGAAATCATCACTGCAGGACGGGCAAAGCGATCAG
TCTCTCAGCCATCCCGGGCTGGTGATAGATTTAGACAATTAAAAGAAGAAGAGAAGGGGA
AAAAGTTGAACAAGGCATTGCCAGCAGAAGACGTTCAAACCATGAATTCTGCATCAGATT
CTGAAGGGGAATCTGATGGAGAGAAGGGCCAGGGGGTTCTAGAAGAGGCTTATGCCTCCA
ACAGGAGCAAACAGGTTCCCGATCCTTCACGGCCGAGGAAAAGCAAGCGTTCAAAGCGGA
AGCGTGCTGTATAACAAAAACGAAAGAATATACGTTGCTGATTTGTTTGTCTAATATGAG
TCCAGCTGTATATCTCAACCAAATTAATTTTGATCAATAAGTAGCAAGCCATTTTTTGTC
TGCTTATTTTTATTAGAATATGGAGAAAATTAAAAGTATCGTATCACACAGACGTTACAC
GTGGTGTTGGTACGTTCTGAAATCGAGCAACAATGTCGCAAGTCTATCAGTGCCCTAGCG
CGTTATGCTAAGCCAGGAAGTTGTTCGTGCATCATCTCAATTTTCACCCGCTGGA
>U9204  size 2765  gap 0 0%
CATTAACAAAGAGAGAGGCATAGAAGAAGAAAAAGTGTAATTGTGACATCAAGGACCCCT
TTTTTGTTCCTTCTTTTTTAATTTATTGCTTTATGGTCTAAAATCTCCAGGGTAATTGTT
AGGCCAAAAAGAGGAAAAAAAGGAAAAAATAAAAAACCAGAGGACCAAAAAAAGATAAGA
TTTAACTGATGAAAGACATGGTGTGCATAACTGAGACATAAATTATAGGAAGTGGGTTTG
TTTTGGATTTTTGGTTGGTGGTGAGTTTTGTTGGAGATGTCAGGTGGTGGTTGTAGCGTA
GTTTGGTTCAGAAGAGATCTAAGAGTTGAAGATAATCCAGCACTAGCAGCTGGTGTTAGA
GCTGGTGCTGTAATTGCTGTTTTCATTTGGGCACCTGAAGAAGAGGGTCCTTATTATCCT
GGGAGAGTGTCTAGGTGGTGGCTCAAGCACAGCTTGTCTCATCTGGATTCTTCTTTGAGG
AGTCTTGGTACTTCTCTTGTCACTAAGAGATCAACTGATAGTGTTTCTTCTCTTCTTGAG
GTTGTTAAAGCTACTGGTGCTACTCAGCTCTTCTTTAACCATTTATATGACCCCCTGTCG
CTGGTTCGGGATCACCGAGCTAAGGAGGCTCTAACTGCTCAAGGAATAGCTGTGCGCTCC
TTTAATGCTGACTTGCTCTATGAGCCGTGGGATGTAAATGATGCCCAAGGCCAACCTTTC
ACAACCTTTGCTGCTTTCTGGGAGAAATGCCTTAGCATGCCTTTTGACCCTGACGCTCCA
CTTCTCCCTCCTAAGAGGATAAATTCAGGTGATATGTCCAGGTGTGCTTCAGATACATTG
GTGTTTGAAGATGAATCAGAGAAGGGAAGCAATGCACTTCTTGCTCGAGCATGGTCTCCT
GGCTGGAGCAATGCTGATAAGGCTCTGACCACTTTCATTAATGGGCCTTTAATTGAGTAC
TCTAAGAATCGGAGAAAGGCTGATAGTGCTACAACCTCATTTCTCTCTCCACATTTGCAT
TTTGGGGAGGTTAGTGTGAGGAAAGTCTTCCATCTTGTCCGCATCAAGCAGGTTTCATGG
GCCAATGAAGGGAACAAGGCTGGTGATGAGAGTGTGAACTTGTTTCTCAAGTCAATTGGT
CTTCGGGAATATTCAAGGTACATGAGTTTTAACCATCCTTACAGTCATGAAAGGCCTCTT
CTTGGGCACCTTAAGTTCTTTCCTTGGGTTGTGGATGAGGGCTATTTTAAGGCATGGAGG
CAAGGTAGAACTGGTTATCCACTGGTGGATGCTGGCATGAGAGAGTTGTGGGCCACTGGT
TGGCTTCATGATCGGATACGAGTAGTAGTTTCTAGTTTCTTTGTAAAAGTTCTACAGCTT
CCATGGAGATGGGGGATGAAATATTTTTGGGATACCCTCTTGGATGCAGATTTAGAAAGT
GATGCTCTTGGTTGGCAGTACATATCCGGTACTATCCCTGATGGCCGTGCTTTTGACCGA
ATTGACAATCCACAGTTTGAGGGTTACAAGTTTGACCCCAATGGAGAATATGTACGACGG
TGGCTCCCAGAGCTTGCCAGACTGCCCACTGAATGGATACACCACCCATGGAATGCACCA
GAATCTGTGCTCCAAGCTGCTGGCATTGAGCTGGGTTCCAATTACCCTTTTCCCATAGTA
CGGATTGACGCAGCAAAATGCAGGCTGGACGAAGCACTTTCAGAAATGTGGCAGCAAGAA
GCAGCTTCAAGAGCTGCAATTGAGAATGGAACTGAGGAAGGTCTTGGAGACTCCTCTGAC
TCAGCCCCAATTGCCTTTCCTCCGGACATACAGATGGAGGAAATCCCTGAACCTGCTAGG
AACAACCTTCCTACCACAGCTCGGCGTTATGAGGATCAGATGGTCCCAAGCATGACTACT
TCTTTGGTGAGAGTTGAAGAGGAAGAGTCTTCTTTAGAGCTTCGAAATTCAGCAGACGAA
AGCAGAGCAGAAGTGCCGAGAAATGCAAATGTAAATCAAGAACCTAGAAGAGACACTTTA
AACCAAGGTGTTCTCCAAACTGTTCATAACAACAACGCTTTTCCACAATTTAATGCTGCA
ATTGCGCTGGCAAATGCTGAAGACTCCACAGCAGAATCTTCAAGTACTAGTAGAAGAGAG
AGAGACGGAGGGGTGGTTCCAGTTTGGTCTCCTTCAACTTCTAGTTACTCAGAGCAGCTA
GTAGGTGATGAAAATGGCATTGGAACGAGTTCATCTTACTTGCAGAGGCATCCGCAGTCT
CACCAAATAATAAATTGTAGGCGGCTTTCTCAAACTGGGTAAGACATATGTACATATGTA
GATGACACAAACTGGAAGCTGGGAAGATGAAAGATGAAATGATTTCCCAATCCAATGCGC
CAAAGGGATGATAAACCAGTGTCACATGTTATCTTTATCCACCCACTTTTCATCTCAATA
GTATAAAACTGATAGTTCACTTCCTGCGGCTGAAACTCCATGTCAGTACAGGTGGCTGAT
CTGCTGTCCTTTTTCGTTGTACCATATACATAGCTCTAGTGTATAGTATTTGTTGTTCTT
ATAAGGGAGAGAAGAGTCATTGTAGGGATGTGTAGACCTCTAATAAACTCAGGTTTGTGA
ATTGGCTAGGTTGATATTTTATTGTAGTTCTTGTTTATGTCATCTTCAAATCATTCCCTT
GTTTCAGCTGGTAGATTTAAGAAGTAATTTAACTGTGTCATTACAGGTTTGGCGAGTTGC
AGGAT
>U12873  size 3154  gap 0 0%
CCCTGCTTCCAACTTTCACTTTGCTATTAGTACTAGTGAATATATATAGTGATCAAACGG
AAAATTGGGTTTTTTCTTCCCTGATTTCGATTGACTATTTAGGATTTATGAAGCATGTGA
TGATAACAAAACACAATAATACAAGAAGCTTTACAAGAGATCAATCAATCATCCCCGACC
TGAATCTGTTCCACCTCTCTTCTCTACAACACCCCCGATTTCTGGTGAAAATAAAAGGCG
ACATCCTACTCTTATCTTTATCTTACAACCAACTAAGAGGAAGTTCTCTTCAGCCTGATG
CTCGTCGCATCCACAATGCACAATACGTGTCATGCTTTACAAACTATTCAGACTCAGTAC
TTTCTTTGCAGCTACCCAGAATGTTAAATAACTTCATTTCCTGTTTGCCTTACAGCAATA
ATAGGACTCTTCATGCATGTCTTGATGCGTCATCATGCAATTGTGCTGTTCTCACATTGG
GGTCATCTCGAATGCCATAGGTGAAACTAGTTGGAGTCCGGAAAAAATCCATTTGTCCCA
GCCCGTGCATGCCTTGTTGTGCACTGTAGTAACCATCATGGCTTGGTGCAATTGAGTTTA
ACTGTCCCAGCCCCTGAATCGTCTGTTGATTCCCATAGTAATTATCACGTGTTGGTGCCA
TTAAATTAAGCTGTACCATTCCTTGCACACTTGGTTGAGTGCCATAGTAGCCATCTAGAG
TTACTGCTCTTGAGTTTAATTTGTCCATTTGTTGCAAGCTGTCTTGAGACCCCGCCCCCG
CCCCTACAGTCATAACCTCCTGCTCCGAGTTCAACTTTCTTTTCTTCGTGAGATTCTTTC
TTTTATTTGTCTTGTTCATACTTCTACTTTGGTTATCTTCCTCAACACAGATCAGACCAT
GAGTTGGGGATGTGACAGCTTCCACAAGATTCTTGTTAGAAGTATTTACACTCAAACAAT
TTCCAACAGCTTCTTCTAGTGCACGAAATGCAATACTGTAACTCTCTTGAGATAATGATC
CTTCTTCACTCAATTTCATTGCCCGCTGGCATAAATCATTGTACCGTTGCACCCTAGTTT
GCATTTGATCAGTTTCGTCTCCCATTTGCCTGCTCTTTGCATCTTTTGTCCATCGTTTCA
AAATATATTGAGGTGGAATAGCAGAAAGCCCACGAATTTGAAGTACAATCAATGCATGCC
TGCATAGATAACCTTTATATTCGAATAATCGGCACACACAGAAAACTTCTTCCTTCATTT
GATTCCACATAACAACAAAGTCCTGAGTTTTTTCAAGATCTTGAACTCTGAATATAATAT
TTGTCTCATTTTGACTTTCCTGTTTAGGATGACAAGCAACTGCACCCACAACCTCAACTT
GAAATCTCTTAAATACTGTGTGAGTGTAAACCCCCGACACACTCTTCTCAAATGGTGATG
GAGATCTCAGTGCAGGTTGTTTGTTCCATGTATCAGAATCAGCTTTGGCTTCCTCTTCAT
ACCTATCTTGAAGAATACCTTCATACTGCTTCACAAACTCTTGCACAGAGGTCTTCTTAT
GCACAAATTTGTCAAAGAAGGAGTTTACACTCTCAGATCGCTGAACAGTTGACATTCCAG
CTAAAAAGGTATCCTTCATGTAGGTTGGCACCCAGTGTACCCGATCTTCGTACAATGACT
GCATCCATTCATCCTCTCTAAGTTCAAATCTATCAAGAAGTTTCCACCACCTTCTACCAA
ACTCTTCTTCTGTCCATGACCTATAGATGCATTTTTCAAACTTTGCCATAAAGTTTCCAT
GCTGTTTAGTAACATGACTGAGATTTTCGGAAACCTTCCCTAATACATGCCACAAACAAA
AGCAATGACGAGTTTCAGGAAAGACCTCTGAAACAATTGCTTTAATGGTCCTGTCTTGGT
CAGTAATAATTACTTTCGGACCCTGTCCTCCCATTGCTTTCAACCAAGTCTGCATTAGCC
ATGAGAACGTTGCTGCACTTTCGTCTGATATCAATGCACATCCAAGCAACACAAATTGAT
AGTGTTGGTTCACACCAACAAAGAAAGCAAGAGGCATTTTATATTTGTTTCTAACATACA
TGGTGTCAAAAGACACAACGTCACAGAAATTATTATAATCATGCCTACTTTTGGCATCAA
CCCAGAACAAATTCTTCAACCGTTGATCTTCACCCAGATCTATAGCATAGAAAAAGTTGG
AGTTCATATACTGCATCTGTGTAAAAAAATCAAGCAAAATCTTGGCATCTCCTGCTTCCA
GTGCCAAATTCCGACTTTTATCAAATGGATTTTTGGGGTCATTCTTCAGACCAACTACAT
TTTTATACTCAGCAAACTGTCTGGCCATTGCAGCATACATCTTTCTGGTTTGTTCACTCA
CAGCTTGTGCTGGCAAAAGTTCATGGTTATGTTCCTTCACAAAACTATGAATAACCCATT
TTCCATCTGGCCTTCTCTTCACATGCATACTTGCTTTGCAGTCTGTTTTTGCACATGACC
GTCTACCAGTTGCATTTTCTTGGTCTTGTTTGCTTTGTCTGGCACGAGGGCGGTTATAGG
ACTTATCATACTCTCGCTTAGTTCCATATCTAGAACAAGCAAATTTTGCATCAATGAATT
CTCTTGATGTTTTTGAACGGCGACTATTTTGAATTGCAGTGTTGAATCCCATAGACCGAG
CATACTCTTGATAGAAAGAATATGCTTCACCATGAGATTCAAATTCCATACCAGAAAGTG
GCTCCTCGAGATTTGTATCCTCTTTGAACATTACCATTTCTTCTGTGGGAGAATTCACAC
CACCGCCATCTTCTGCACGTACCTCATCAGCAACTACAATGTTTCCACTCTCTATCTCAC
CATTATGCAGTGACAGTTTCTCTTCACCATCTAACATGTTGTCAATCCCATTCTGTTCTT
CCTCTTCCTTTGTTTGTTCACCCGAAGGTAGCCTAAGATCTATGTCCATGATGAAAATTT
TGTTACTCTACAAACTATGTTCCAAGGACACCTCTAGCGCTTCGGCTTCGATCTGTCTGG
GAGAGCAAAACCAAGAAATTTCTCACGCGAGGGGATAGAGCGAGTGGCGATTGCTTTTTT
GGCCCCAAATTTTTCGCTTTGTTTTAGGGTTTCG
>U20135  size 629  gap 21 3.33%
TTCATGATAGGGCCGGACATGAAGCACGCTCATTAACATCACCAAGTTCAAGAGGAGACA
ATAAGCCTTTCCAGCAAGTCATCCTCCATAGTTAAACAGAGGCATAAAATTTTCAGGTCT
CCTCACGACTCACTCCGGCCATCATCATCTTTGTTTCGCTGGTGAAACGCTCTCGAAAAA
TTTGTAGACAAATCAGAGTAAAGGGAAACAACTTTGGAAATGTTTCCATTGAGTTCTTGT
NNNNNNNNNNNNNNNNNNNNNACCCACGTTTTTGACCATATTGTCAGGAATCTTAGACTG
GTGATTCTCATTAACCTGCTGAATCAATACACGGTTCCTGTCCAAAACAGATTGAACTTG
TCCGAAACTGTCCGAAACTAGTGTTAAAACTCTGCCAAGCCTCCGGATCACATTCTTCTT
CTGGTTCTTCATCTTCTAAGCCGCAGTTTTTTCTCTTGTTGTTTAAGGTTATTGGTGGGT
TTCTTCTTGCTTGTTTGAGCTTGTGTTTGACAGTGGGGTTGGTAGTGATGGTGGTGTTTG
AAGTGTTGTCCATGCTTGATTCACCAGCGGAAGAGGAGGAGCCGAGCGGGGTCATACTTC
CGGTGCGAAGAGGCAACTTTCTTCTTAAA
>U31613  size 682  gap 41 6.01%
CTTTTATGATAGCCTCGGTCATCCCATCACCTCATGGTAAACAACCAACCCCAACTGACA
TATATTACTTGAGAGTACACTGAGCAAATATTAAAACAAACCATAGTTAAACAGAGGCAT
AANNNNNNNNNNNNNNNNNNNNNNNNNNNNNTCACTCCGGCCATCATCATCTTTGTTTCG
CTGGTGAAACGCTCTCGAAAAATTTGTAGACAAATCAGAGTAAAGGGAAACAACTTTGGA
AATGTTTCCATTGAGTTCTTGNNNNNNNNNNNNATCAAACCCACGTTTTTGACCATATTG
TCAGGAATCTTAGACTGGTGATTCTCATTAACCTGCTGAATCAATACACGGTTCCTGTCC
AAAACAGATTGAACTTGTCCGAAACTAGTGTTAAAACTCTGCCAAGCCTCCGGATCACAT
TCTTCTTCTGGTTCTTCATCTTCTAAGCCGCAGTTTTTTCTCTTGTTGTTTAAGGTTATT
GGTGGGTTTCTTCTTGCTTGTTTGAGCTTGTGTTTGACAGTGGGGTTGGTAGTGATGGTG
GTGTTTGAAGTGTTGTCCATGCTTGATTCACCAGCGGAAGAGGAGGAGCCGAGCGGGGTC
ATACTTCCGGTGCGAAGAGGCAACTTTCTTCTTAAATGGATAGTGAGGTAACTCAACGTG
GTGGCCGGTGGGTCGTAATTAG
>U18048  size 2019  gap 0 0%
GTTCAGAATATTTTCTATAAATCAATTCAATGATGATTTTGTTGTGGTGGACGCTGAATA
AAACTACTGACAGGTTTATCCACTCTACAACTAACATCCTGTGAACAATAAGAACTCCTA
AGCTCATTTCTCCTCCAAAGCCAAGGGGGTCCCTTCCTCTTTTGCTGCCTGAAGTACCTC
TTTCCCAGATCATTAGAGGATCCCCTCATTCTTTTACACGTGTGTTGGGCATCTGTGCCC
GGAATGTCTGCATCTGACTGGTTAGCTCCAGTCATGCTTGGATTGTCTTCATCTGGATAG
CAACGGGGTGCATGATAGCTATCTTGTTGCCATTCTTCTGCAGGTCCATCAATGGTTTTA
CAACTAACAGCAGAGGCAGGTGGAGTGTCTTTCTTATCACGGGGAATGGGGGGTAAAGGT
GGAAAAGGATGAAAAGGCATGCCGGGAGCGATAACCCAACTATCTACAGTTTCAGCCTGG
GATGACCCAAACTGCTGCAAAATATGCAATGGAATTCCATAAGACACAGGTAGGCGGGAA
TTGAATTTTCCCTGAGGATGTGCAATAGCAACATCAAATGCACATCTCAACTGTGAAACA
TTTTGTTGAGACAGGTCAGTAGTTGATGAAGAATCGGATGAAACCAGAGGAGGGTTAAAC
GGAGATGAAAAACCGGGTGGAACATCCTCTTGTGTGATCTGCCCTCCATCTTCAGAGCTA
ACAGCTTCATCTTTGTTACAGTGATTGTGAATATGATCGGGACAATTGATGTCCTCCCTA
ATCTGTAACACCCTCGACTCGAGCATCAATTTCTTGTGCTTGATTGAATCTAGGTTTGTC
TCAGCAGGCTGATCCCATCGACTTTTACGTTTACGAACTTTGGGGCCATTGGTCTGGCAC
CCTCCTGCACCAGGGGAAGAACCAGCCTCATTGGCAGCAGTATCCACAGAAGTTTTTGCA
ACCAATGACTGCATGACACAATCAATTGCTTCTGAAGGTCTTAAACTTTCATCATGCCGA
TGATTGTGCAACATTGGGAGCCTGTTGCAGTTTGCAACCTTGTGAATTTCCATTCCACTA
TCATCCCTGTCCTTGTAGCTATGTTTTCTGAAAGGTTTAGGAATCCATCTATCTCGGAAG
CTACGTGCAATTTGATGAACCTGTTTGTCTTCATGCTCTGTCAATGACAATATTGATCCC
CGAAAGCTCTCCATCCCAGGACAAGGAGGACCAGCAGTAATATGATTCCGTGTAAGTATC
TCTCTCACTGCCAAATATTCCAAGACCTTCAGAAGCTTCCGAAGAATTGGAATCTTCTTG
AAGTCCCTTCTGTACTGCTTGATCATGTTATGTAGCATCTGTAAACCATTTTTGTTGATT
ATATCCATCAACACCACTCGTGATTTTGTTTTCAGAAGAGCATCAAGGATCATTGATAAA
TCTCGATTGCTCTGAATTGATTCGCCGTTGCCACTACCACCAGAAGCAGCAGTCAAAAGC
AGAAGCTTCAAATAGCCTTTAGGAGCATCTTTACGTTTACTAATGCCCCCCTCAGCATCC
AGCAACTCATTTAATTTCTCCTGAACTGCTTCAAAACGACCATTAGAGGAACCTTCCATT
ATCTTTTTGGGTTTGATAAAGAAAACCTGGGATTTGCTGGCAATCGACTTAACTTTATTT
CCACTTAAAGGACTACCATCAACCTTGCCTTTCTTAATAGATCCAGATTTACGAGAAGTC
TTTATACGAGGATGAGATTTCGGCAAACTTTGATTGTCTTCAACAATATCAGACTTGGAC
TTCCTACCAGCGTCACTTCCATCAGTAAACAAATTCCCAGATATCAGAGCCGGCAAAGAA
GTCTCCACCTGTGGGATTACAGATGAGGTTTTATTCATTGTTTCCTTCTGCTGAACGGAA
GATACAGGTATGCTTGATTCATTTGCTACCACAAGAGAAGTTTCTATTGACTGAAGTGGA
GGCCATTTCCCTTTTGAATCCTCCCTTTCTAATGAATGG
>U9915  size 867  gap 10 1.15%
CTTTTTTATTTCTTTTTTACTTTATTTTAACACACAAAAGCCAAGTACATTAGAGAAAGG
AACAGAGAGCATCAACCAAACGCTTAACACTACTAAAACAAGAGCGNNNNNNNNNNTGAA
TTTTTGCCAAAAGGCTATCTCAATCATTCTACATAAAATTGATTGATTCATTAGGCTTAA
TGCAATGTCATCCAATCAACATTCCTTGTACATCAAGAAAATAAGAACACAGGACTAATA
GAAAAGCTTAGTTTTGATAAAATATAAACTACCCAGATCTAATTCTCTTTTGACTAGCTT
TTCCAGCCGATTCATCTTCTAATGAACCCTCCACTGATCTCGAGAAAGAGGTAGAGAGAT
CGGCGTAGAGATTGACAACTCTTCTGATGTTGTTGTTGAGCTCTTTGATCAAACCAACAT
TTCGTGTCAAGTTGTCGGGGATCTTTGATTCGTGGTTTTGGTTAATCTCATTGATTAGCA
GCCTGTTTTGGTCTAAAATATCTTGAACCTGCCCAAAACTCCTTTGAAATGTTTGCATCA
CTCTACCATTCACTTGTGTGCCATTGTTGCCTATGCCTGAAAATATATCCCCTTCCATTT
CAATTATCACAATATTCTCCTGTTTCCTTAAAATGGCAGCAACTACGTGAGGCGCGAATG
AAGAAGAGCAAAAAGATGAAGGATTTTCTCAAGAAAATATGGGAAGAAAATTTAACAAAG
TTTGAATTATGAACAGAGATGGAGTGATAGAGAGAGAGAGAGAGAGAGTTTGTTAGAAGA
TTAATTTGTGGAGAGAAACAAAACAAGATTGGTTGTTTTTAATTCTTGAAACTTTGTTTG
GTGGGAGAAAGAAACAAGAGAAGAGAT
>U9861  size 598  gap 82 13.71%
GTTCTTTTATCTTCCCCCGATGAACAGCCAAAGCAGCGTCAGATGAATGTCAACCTCAGT
TATGAACGCAGAGATTTTTTCAGCCCCCNNNNNNNNNNNNNNNNNNNNNNNNNNNNNNNN
NNNNNNNNNNNNNNNNNNNNNNNNNNNACTCTTATGAGTATGATGGCAGTGTCTCGTCAT
ATGATGGAACGGATGACCAAGTCCCTCACCAGCATGTGAATTTACATAAAAATACTTTCC
AGGTTGCGAACTCCGTTACATCTGAAGAACGGTGCAGAAGGGACAAGTTGATACTGGGGA
ATAGCATTATGAATGGTAATTCCAAAAAGCAACATCCCNNNNNNNNNNNNNNNNNNNNNN
NATTCATCAGCTTCGCCTGATACAAGGCCTTATATCACAGATTACAGGAAGTGGAGTGGG
GATGAGTTGCTAGGATCCACAGGACATGGCCTTCCAGTAAGCAATGTGACAAGATTACAG
GATGATGGATTTGCATCTCCATTGCCTTTCTATCAAAGACGTTTTCCAGCTGGCTATGAA
AGTGTTAGCACATCCAGTCCATTGCAAGATGAGTTCCATCACAGCCCAGGTGAACAGG
>U5852  size 687  gap 0 0%
CAAATCTTGACATTCTCTCTTTTATCTTCATTATTGTTCATAATTCCCATTGTTTTCTTC
AGAAAATCCTTCGTCTGTTCTTTTTCTTCATCCACTTTTCCTGCTGCCGTTCCAAGGAAC
AGGACTGCTGGAAACTGTTAAGGAAGTGAAAACTGAAATGGAAGGGGATATATTCTCAGG
CATTGGTAACGGTACACAAGTGGATGGCAAAGTCTTGCAAACATTTCGCAAGAGTTTCGG
GCAAGTTCAAGACATTTTGGACCAAAACAGGTTGCTAATCAATGAGATTAACCAAAACCA
TGAATCAAAGGTCCCCGATAACTTGACACGAAATGTTGGTTTGATCAAAGAGCTGAACAA
CAACATCAGAAGAGTTGTCAGTCTCTACGCCGATCTCTCAAGCTCTTTCGCCAGATCAGT
TGAATCCTCATCTGAAGGGGAATCGGCGGCTGCATTAAGATCTGATGGTAAAGCCAGCCA
GAAGAGAATTAGATCCGGGTAGTTTATGAAACTGAACTTTCTTGGTAGTTCTTTGTTCTT
TCTTGATATATTAGGAAGTTGATTTGATAAAAGAGGGACGGGATTTGTTGTCATTACACA
AGTCTTATGAATCAATTACATGTATAATGATTGAAACAGCCTGTTGGCAAATTCACCACC
ATTGTAATTATGTTAACTGTGTCCTCT
>U10400  size 2627  gap 0 0%
AAAATTCTCTCTCTTTCCGGGGAAAAAAAAAAAGAAAAGAAAAAGGAAAAAAGAACTCAA
GTACTGTCTCTGCGCAAGTCCTTGGCTAAACTCTCCCGAACGTTACTCACCCCACGTTTC
TTTGCTCAACCCTCTTTTTTTTTTTCGCTTACCAGTTTTCCTATTTAACCCCTAGGTATA
GGGTTTTTTGCTATTTCCCCATTTCTCAAATGGGTTGATTTTTTTTTTAATTTATTCTTG
TATTTTTTTTTTCATTTGGGTTAATTCATGGAGTGGGATAGTAATTCTGATTTTAGCGAA
GACGAGGACGAGGAATTGACGACGATTAACGACGACGACGATGCTGCTTTTGGTGGTGGC
CCGCTACCTTTCCCTGTCGGGAACTTGCTCCAATCGGCGCCCTGTGGGTTCGTTGTTACC
GATGCTCTTGAACCCGACCATCCCATTATTTATGTCAATTCTGTCTTTGAGTCTATCACT
GGGTATCGTGCTGAAGATGTTCTGGGACGTAATTGCCGTTTCCTGCAATGTAGAGGGCCA
TTTGCAAAGAGAAGACATCCATTGGTGGATTCCTCAGTAGTTTCAGAAATTAGGAGATGT
CTTGAGGAGGGTATTGAATTCCAAGGCGAGTTGTTGAACTTCCGGAAAGATGGATCCCCT
CTGATGAATAGATTGCGACTGTCTCCTATATATGGAGATGACGAAACAATAACTCATGTC
ATTGGAATCCAGTTCTTTACAGAAGCTAATGTTGATCTAGGTCCAGTGCCGGGATATCCT
GTTAAGGAGTTTCTAAAATCATCTGAACGGCAGCGATCCTTTTTGTCTGGCAACCGTACT
TTCCCAGTAGGAGACCGAAATGTTTGTCGTGAAGTTTGTGGGATATTTCAACTGAGTGAT
GAGGTTCTATCCCTTAAAATACTTTCGTGGCTATCACCAAGGGATATTGCATCAGTTGGT
TCTGTCTGCAGGCGATTTTATGAGCTCACAAAGAATGAGGATCTTTGGAGAATGGTTTGC
CAGAATGCCTGGGGTAGTGAAACAACTCGTGTTTTAGAGACTGTGCCTGGTGCAAAGAGA
CTGGGCTGGGGTCGGCTGGCGAGGGAGTTAACTACTCTTGAAGCTGCAACATGGAGGAAG
CTAACAGTTGGGGGCACTGTTGAACCTTCACGGTGCAACTTTAGTGCTTGTGCAGTTGGG
AATAGAGTGGTTCTATTTGGTGGAGAAGGGGTAAATATGCAACCTATGAATGACACTTTT
GTACTGGACCTGAATTCTAGCAACCCAGAGTGGCAGCATGTCCATGTGAGCTCTCCTCCA
CCAGGTCGTTGGGGTCATACTCTTTCTTGTGTAAATGGTTCTCATTTGGTGGTGTTTGGA
GGCTGTGGAAGGCAAGGCTTACTCAATGATGTCTTTGTTTTGGATTTGGATGCCAAGCCT
CCAACCTGGCGTGAAATTTCTGGATTGGCTCCCCCGCTTCCAAGATCATGGCACAGCTCT
TGCACTCTTGATGGTACCAAATTGATAGTTTCTGGTGGTTGTGCAGATTCTGGAGTTCTT
TTAAGTGACACATTTCTGCTTGATCTCTCAATGGAGAAACCTGTTTGGAGAGAGATACCT
GTAACATGGACCCCACCTTCTCGTTTGGGCCATACACTTTCAGTCTATGGTGGTAGGAAG
ATACTAATGTTTGGGGGTTTGGCTAAGAGCGGTCCCCTTCGCTTTCGTTCTAGTGATGTG
TTTACAATGGATCTAAGTGAGGAGGAACCTTGTTGGAGGTGTGTAACTGGAAGTGGAATG
CCTGGTGCTGGAAACCCGGGGGGCATAGCTCCTCCTCCTAGGCTCGATCATGTGGCTGTG
AGCCTTCCGAGTGGAAGAATTCTTATCTTTGGTGGGTCAGTGGCTGGTCTTCACTCAGCG
ACCCAGCTTTACCTCCTGGACCCTACTGAGGAGAAGCCTACATGGAGAATACTGAATGTA
CCTGGACGACCTCCAAGATTTGCCTGGGGACACAGTACTTGTGTTGTTGGGGGTACAAGG
ACTATAGTCCTTGGAGGTCAAACTGGGGAGGAGTGGATGCTAAGCGAGCTTCATGAGCTA
TCATTGGTTAGTAAGTAATATGTTCTGACAGACAATATGGAGTGGCAGGCTGCTGTCAAA
GGGATCACAAAGAGTTTGCAACTGGAAAATATGATAATTCTGAGGCAATTCAGTCCATGG
AGAATAGTGGTCAGTTACTGAAAAACTCTTGACAACTATTAATCAGGACGTGATTGTGTT
AGGTGGTTGTTCATAACGAATTCTTGTACAAGGTTGTTCTGGCCCGGGATGAACTTTTCA
ATGAGTGACTTGAAACCATGTTTAATTTTTTGTAAGGTTTTGCGTGATCCTGCACATCTC
TGCTCACAATCTACTCTCTTGCTAGGTTAGTTGTATTTGTTAGACAGCTAGGTATTTATC
CGTAGGTTTAGTTTCTTGCTATGCTCACCTGCTACATTCATTCAGCATCTGTAATTTAAA
CGCATAAGAAAGGCAAAAAGAGTTGCATGTTTATAGTATTATTGCTAATGTTTGAATCTG
TTATTTATGGCCACTCTTTAAGTGTGAGTGTGCCACTTCTGGAGGGG
>U17912  size 1648  gap 0 0%
ACTTAATAATTTCATAACTCCTAAAGGATTCAATCATTCTAATATTAATACTTTAATGCC
ATGAAACATCAGCAAACCTGACATTCACTCTACTAACAGATTCAGTCTTCAAAAACACAC
TAATGAATCAATGCCTTCCATTTCATTGTAAAAATCCATAGAGTAACATCTTTGTCCAGA
ACAGTTCTGCTGAAGGAAAACATTTCTTCACAAAAATGGCATACAAATTTCTACCGACTG
TTTTGGATCAGACAAAGAGAATACAATGCAGTGATTACCTCTTTTCCTGGCATGTGCAGA
AATGCGGCTGTTATCCGACAAACCCCATCTGATATGCCTTCTGAGCCATCAATGTCATAA
CTGGAAATGAGTTCAACATTATCTGGACCACTCCAATCCAGTTGAATTTACCAAATATTT
TACACGCATCCCAAACTGTATCCTTCATAACATGGAAGTGATGTCTGTATTATGCAATGG
GGCAATGGAGGACTAGTTCTCGTTCATCCAGATAAAAAACATATGCAGGGGGTATCTCGA
CAAAATGTCTATAACCTTCATCAATCACCAATAACTTCAAATTAGTTTCCTGAAGTATCA
TTATTGGGAGACGAGTCTCTTGATGCCATCTCTTCCTCCTCATCTTCATCTTCATCATAA
TCCACAGAAGAAGGTTGCCCGTTAAGGTCCACATTTACACCATTTACCTTCCTTACAAAC
TGTCCCCGCACACGAGGCCTCCTTTCAGCAAGTCGCTTTCGATTAACATACCTAATCTTC
TTATCAAAACAGCGCTCCTTCCTCTTCTGTCTAAACTTGATCAATGCAGCCTCTCTTCTA
TCAACTTTATTCATTTTCACTTCAGTGGAAGGTGAATTCCCATATGATGGCCAAGAATTA
GCAGAAACCTGACCGGGTTGTAAGCACATATTAACGGGGTAGTAAGGGAAAGATGCCATC
CCATTTACATGAGGGACACATTGTGGAAGATGATTGTATTGAGGCAGCATAGCATGATTC
TGAAGTTCATGCAGGTTCTTTTGATACATTTGTGCTGATGATGATGGCAGCATAACTTGA
TTCATTGCTCCTGACATATAATACTGATAAGTGGCCTGTGGAGGTTCATTTCGAGTAGGC
GGCATCTGTGGCTGAAAGAACTTCTCATCCTTGAAATTCCTATTCTGCGGAAAGTCCGTA
GGTGGAGTAGAGGACCGCTCCATAGAAAGAGAATCAGGAACACTACTACTGCTCCGAAAG
TCCTCTCCTTGTGAATAGTTTTCCCATGCTTCTCCGTTTTCGTGTATTCGAGTATCACTA
ACCACTTGTTGACAACATGGCTGACATTTCTCTTCCATCCTCACATTTTGAGCAGCACTA
TCATCAACATTGACAATCCTTGGGGAACTGTTTCTGGGCATGTTTGACTTGACGTAAGTG
AAAAAGGCAGACGATTCGCCAATCCTCAATTCAATCTTCTTTGGACCAGATGAAAATTGA
CCTGTTCGGCGGTCACTTATTCCTGGCACATCAGGCCCACATTCTGATGCATCTATTGGC
TCAACAGCAGCAGTTCCAGAAGTAGATGCAACAACAGTAGCAGTAGCAACAGGAACAGAT
TCAGTCTCTTGATGAGTAGACATTCCAA
>U12636  size 870  gap 0 0%
GTCACTGCAAATTGGATGTTCTTTTTGCTTCATAAATTGTCATATAGTTGTATATTTGGC
TAGCTTCTATAGTTGTGTACAAATATTAAATGCCAATTGAAGGGTATAGCAAACATAAAA
TTGCAACAAGCTACACCAACAACATGACAAGATAGAATTAAAAATGTGGAAGATCCGATA
CTTCTCTAGAAATCTAGTTTTGTAAAGGTGAGCTAGACTGATGCTGTGAACGTCCTTTCA
TGTTACCAAATTATCATTCCAAAAAGCACCTATCCATCTGATATATTCAAGTTACCAAAC
TTCAACACTCACTTCAGTCTCTTGATGAGTAGACATTCCAATTTCTGGATTGGTACTCCT
CCGAGATTTGTCATCTGTGTCATCAGAGAATAGAGTGGTACTGTTTGTATTAGCATCGCT
AGGGTCTGATGCCACCAGATCAAAATCATAGCTCAAGATGTTCTTTTCCGCTAGGCCAAG
CTGCCAAAAAAAGGGGGGAAAAAAAATGAATGAATCTTACCATAGATGAAAGCAAAAGTA
TGACTAATGTTCATTCACCAAATTGGGCTAAATTTTGACTTCTGGTCAAAGCATGCTATC
AGCTAAAGTTTGATCAATGCTTGCATACATGAGGACAAGTAATCTAATGCAGGGAGGTGG
ACTACATAAAATACATAAAATCAGCAGAAAACAGAAAAAGTTTCATTTTAGAGGGAACAT
ATAGTTTTTCTGCATTCCTCAGGTTTCTCTGTTGACATGGCACAGAGAGTAAGAACTTCA
AATAGATAGTGGTTACAGGCTAGAAGTATTTTCAGTATAACAAACTTAATAAGTCTTAAA
TTACTTGCATCTATAAATATGTAAATACTG
>U10936  size 3030  gap 31 1.02%
GGCACGTAATTTAATATGTACAACAAATTAAAATGGGAATATTAGCCTGCCTCTCCATTC
TAATGGTACAAATTGGGTGGTGACAGTACCTAAAGCATGAACAGTTTATCACTCATTAAG
AATTATATTTACATCTTTTCAACATAGGACTACTGGGTACAAAAGTTCGTAAGAGTTTCA
TAATTTAAGACAGTCATTTCATGCTCCATGTTTCATCAGGACTGGAAATGAAGTAAATGC
AGGTAAAATTAATCATACTGTTTTCTCTCATCCTGTATGGACCGGAAAATTCGAGCAGCT
GATTCTGTTGCTAATCTAGGGTTGCAAGGAACAACCTTAATCACCCGTGCCTGCTGCTCA
CCAGTTTGATCATTTTGATCTGATGCTTGAACTATTGGTGCCATAGGGAACAGAGGGAGT
GCATCCCCCTTAGCCCTTTCAGAGGGACTACTAGCAGTACTTGCCTGTACCTCACTCTCT
TTAGAAGCCTGAAATTTTTCAAGACAGCTTGTTATCACTCGACTCATCTGGCTTGACATG
TTACGTGAACTTTGATGGGGTATCATGAAGTTAATGTCCACCATTGATAAATGATTGTCC
TTTGACTGGTCTTTTGGAGGAAATGGGATCATTTGATCAACAGCTGTGCCAGAAATAGAC
TGATTCATGACCGGCATGCCATATGGCGGAAAGCCAGTCTGACCCAAAGGAGGGGTGGTC
GGAAGAATTCCAATCCCTTCTTGGCGAGATGCCGGAACACCATAAGCCGTGTTCAAGAAG
TCAGCGCCTGTGGGATTTAAGCTCACTGGACTGCAGCTGCCATAGAATGGTGCCACAAAA
CCTGTGGTTGGAGGACATGGCCCTGTATAGGGCTTGTAAACAAGTCCTTCAGAAGGGGAC
ATCACAGAAACTAACCACTGATTTCCAGTAGGTGGGAAACACCATGGAGTCTGTTTGATA
TTCTTTGAGTTAGCACCAGGTGCAGGAGGTACATTCCCAGAACAAGACCCATTATTTGAT
TGTTGAGATACAAATCCTTTGCTTGAGTCATTATTGATAAAAGGATGCGGAATATTAGCA
ACTGCATTGTCATCGGCACATTGACTACCGGGATCTGGATTTGGGGAATTATTTTTTGCC
TTCACAATGCAGGGCAGTGATCGCAACTTAGCTTGACAGGTGTTTAAAGGAGGTTTGCCT
ACACAGAGGTTGTCTTCAAGCAGCAAATTTGGAGATCTGGCAATCAATCTTTGTACCTTC
AGTAGTCTATGCAATTCAAATACTTGCAAAGTGAAGACCCTTTGTTGATCGATGATAGCT
CTTCTAGCTTTCCAAAATTGTTTCTCACCTATGACTCCCACAACATCATCTGGGGATACA
GCCAAAGCTGATACTGAGCCCAACATATAGGTGTTGGAAACATTATCTTGTTTGTCTACT
TCTCTCACCTGCACAGACCTCTCATTCTTGTCTTCATGACATTCAACATTTTCAAGCTCT
TTAGGACTGCTATTATCATCTCCAAGCGACGGCCTCAAACATGATTCCGTTCTCACCTTG
AAAGTATTGTCCTTGTCTATATCCATGGCAGTTTCCATCAGAAGGCTATAATTATGGGCC
ACTTCATCCCTCAAAGCCACACATTCTTGATGTAACCTTGAATTGGTACTGTGTAAACTG
TTGAGGGTTTCCATTGAACTACTTCTATTTTCTTGGTTCAAAGATGAATGTGCTCTCTTC
AATGATTCCAGAACTTTAGATGGGCGGATGGAAGAAACATCTGCCAAATCTCTATCTCTA
TTCAATGGGATTGAAGTATAATTATCCACAGGGTCGGGACTTGTCTGAGGAGTGTCCTCA
TCATTCTGGTTCCTCGTACGTGGTCTGGACTTGATATCTCCTAAAGTAGATCGTTTCTTC
TGCTTAAATTTCCGATCTTTGCTCTGCTGACTGTTACTACAATGCGGAGATATTCCTAAC
TGGGCAGAGGAAACTCTTAAATCATCCTCATCTTCAGGCTTCCTCAATGAAAAATGCCTA
AAGTTGGAGAAATTACTTGGCTTTGGTGAACTGCTTTTAGCATTTGATGACAAAGGTCTG
GCGGCATTCAAACATTGGTAATTAGAAGGTTTCACTGATTTCCTTTCTTGATTTGCCATC
ATATTGTTCAGCTTGATACCATTGGAGGAATAAGAATGAAGCTTCTCAGCTGAAAACGAA
GGTGCAGGGGAGTTGCAAAGTTGGGTAAACACACTCCTTTCATGGCCGCCATTGCTTGAC
GACATTGAAGAAACCAAGCTGGTGCCATTGGGAGGTGGAAGAGGCAACATAGGTGCTGAT
CCAGAGCTGTACCTGTGAGAGGGTATGCTAAGCTGTTCATAGAGAGCCATTTTGTTTCTT
GGAGGTGCCCTTGGCCCTCCTTTCTCTTTATCATTCACATGAAGCCTAGGAAACATAGGA
CTAGTCACCTTTCCTTCTTCTTTTCCTTCCCTCATATTTCAAGTCCTTCACAACAAATTC
CACATACCAAACTTTCTCCAAATTCACAACAAAATTCCATTTGCAAGGCAAATTCAATTG
CTTAAGCACTCTGAATCCCCATCCCTCAAAAAGAATAGTAAAGCTCGCGATCAACCCACT
TCAAAGAAACAAATCTTGTGACTCAAGCCCAAAAAGAAAGAAGAAGAACACATGAACTCT
GACGAGACAAATTCACAAGCAACCAATTAACAAACCCACCTCATGAAATCAAACCTTCCT
ATGAGACCAAAAGCTCAAACACCCAAGAAGAACAACACAATTTCATAATTTCCCAAAAAC
ACGCCCCGCTCAGAGAGCCACAGTCTCAGCTAAAACAAAAGCAAATGAGGCAACATATAG
TGTAGAGGCCGAAAAAGCAACAGTGAAGATATGAGCTATCAGATACAGATAGATAACTGG
NNNNNNNNNNNNNNNNNNNNNNNNNNNNNNNTAAGAGAAGGGTTGCTTTGGAATTCCACA
AAAGAGGAGGATCCGATCTTTCCCTCTTTC
>U10110  size 3033  gap 2 0.06%
GATTCCCTCTCTTTTTTAACAATCTTGTATATGCTTTCACAATTTTGCAAATATCCTAAA
AAAAATTCACCTTTTTTTCATTTTCCGCATCGATTTCAGCTACTAAGCTCCAACTTTTGA
CTGAATTGTGTGTATGTCGAGCTTTGTAAGTTGGTAGAGATTTTTAGTGAAAGAGCCGAT
TTTGGTTATCTGGGTTTGTGAAATTTTGGTTTTTTTTTTTATGGTAAGTTTTTGTTTTGG
ANNGGCTTGAGTAGATTCTGTGTTGTTTAAATATTTGAGTCTTGATATTTACAAAGAACT
GATTTTGATTTCTGGGTATGTTGAATTGTGAGTTTCTACTGGTGGGTTTTAGATTCCTAG
GTGACTTTCATCGGATTTGTTAGTGAATTTGATGTGAAGCAAGTTGTTTCATTTTGGGTT
AGTTTTTGAGTTCTGTTTAGAATAGATAGGTTGAAAAAAAAATGAACAGAGGAAAAGATG
ATGAAAAGATCATGGGACCAATGTTCCCTAGATTACATGTTAATGATACTGAGAAAGGAG
GACCAAGAGCACCACCTAGGAACAAGATGGCCCTTTATGAACAGCTCAGTATCCCTACTC
AGAGGTTTAGTACCGGTGTTTTGCCTCTGAATCCATCAAACAGTAGCAGTTTGGTTCCTC
CAGTTTCTTCAAGCCAGGGGAATGGCCTTGAAAGAAATTTGCTTTTCACACATTCTGTAC
ATCCTTCAACACCCACTCATTTGGATGAGAAGTGTCATTCTGACCAGCCTGCTGGAGCCA
CTTTGAACACTCATTTGCAACATCATGAGCAGAGTAAGAAAGTAAGTGAGGAGGATGATT
TTGCAGTTCCTATATTCGATCAGGCAGGGATGGGACAATGTCATGGTAAATCTCAAAGTG
ATGTTGATAAGGGAAACCTCTCTCCCTTTAACCCGTCTAATACCCGTCAGTCTACAAAAT
TCCAAAATGCTTGCGATAAGAATCCAAAACGCAGTAGCTCCTCTAGTATCAGTTTGAGAC
AACAGGGAGGACACATTTGTCAAGAGAACCCAAAGATTTGCATCTCAATTGGAAACTTTC
CTGCAAAATCTTCTGTGAATTTATCAATTAGAGAAAAGATTGATGGGATTGTGAAGGAAG
TAAGTGCATCTCCTAATCAAGAATATAGAGAAATCCCAGGATCTGATTTTAGCAGAATAA
ATGATAGTGATGCTTCTTTACGACTGGAGTCTGGAGCTGGCTTGCCACCAAATGGTTGTC
GTCGTTATGATGTTGACTCCACTGGGGATTTTCAGAAGGAAGTTGTTCTCCAGCCTAGAG
GTGACACTCATTCAACAGAAGACTGTGGCCATCGAAGTGGGCTTCATAATGACAGCAGAT
ACCATGTAGACAAGACTTGTGGGTCACTGCAGTTGGGAAGTGGAGATAAAAGTGACGATG
TCTCTGAAACCTCCATGGTGGATTCTATGTCAGGCGTGGATATGTCTCCTGATGATGTTG
TTGGAATAATAGGTCATAAACATTTCTGGAAAGCAAGAAGAGCAATTGTCAATCAGCAAA
GAGTGTTTGCAGTTCAAGTATTTGAGTTGCATAGACTAATCAAGGTCCAACAACTGATTG
CTGAATCACCAGACGTTTTGCTTGAAGAGAGCGCTTGTCTTGGCAAACCATCTTTGAAGG
CCTCTCCTGCTAAAAAACTTCCATTGGAGTATGTTGTAAAACCACTGCCACACAGTGTTA
AGCGCAAAGTTGATTCTGAGAAGCCTAACCATAAGATAGAATGTTCTGCGGAAAATGCTG
TAGGGAAGACGTCTCTTTCTTCTGTGAAAAATGGTAGCCAGCCTTCAAATTATGGGCCTT
ACTGTGCAAATCAACCTCCACCAATGGAAGCCACCAATTCCAGAATGGCTCATTGGGGTT
TTCATCAATCGCCTGGGCAGCAGTGGTTGATTCCTGTTATGTCCCCTTCAGAGGGGCTTA
TATACAAGCCATATCCTGGACCTGGATTTATGGGAACAGTTTGCGGGGGAGGATGTTCAC
CTTTTGGCCCAGCACCTCTGACAGGTAATTTTATGCATCCAGACTATGGGATTACATCAC
CTATTCCTCTTCAAGGAAATGGGGTTATGCCTGGTGCTCATCTAGTTGGTCAAGGTTACT
TCCCACCTTATGGCATGCCAGTTATGAACCCATTGGTCTCAGGTTCAGCTGCTGAACAAA
AGAATCAGTTTGCTGTGCCAGGTTCGCGTGATCAATTCTCTCAAGGAGATGCTAATTTTT
ACATGCCACAAGAGAGCTCCTGTAATGTACCAGCCCAGAAGAATGGAGCTGTTCCACCAG
TAAGGCAGTTTCAGGCATCTAAAGACACAGAGTTACAAGGAAGTACGGCAAGTAGTCCAG
GTGAGAGAGTGCGAGGTGATGGGATGGGTCATGCTGCTGAAGGTAGAGATGCACTTCAAC
TTTCTACCGTGTCTCCAGTTGTTCAGGAGGCGGCCCCTCAGCCTCATGATGCAGACCAGC
CAACAAAAGTGATCAAAGTTGTGCCTCACAATCCTAGATCAGCTACTGAATCTGTGGCTC
GAATTTTCCAGTCTATACAAGAAGAGAGGAAACAGTACTGAATCGGAGTGTTGCTTGGTC
CTTCCCTGCTCTCCTTTTTTGGGTTGTATTTTCTCTTATGGATTGTGATTATAATTCTTA
TTCATATGTAGGTATCTCTAGAAGGATACAGGAAGTCTGTATAGTATGAAAATATTTTTG
TGTTTAAGATTATTCCTAGGCAGAGGGACAGATCTCTCCATAAGGGAAGGGGAGGACAGT
TTTTCCACTGACAAAACTGGGGTCCGGTTATGTTGCAACTGTGGTATCATGCTACAGTTG
TAACCAGCCATTGGATCCACTTGGATATTGTGGAAAAACTGGGGTCCGGTTATGTTGCAA
CTGTGGCACAGCCAAGTCCACAAAACTGACTTCCCTCGCATGTTGTAGGCTCGTCACATC
TGTAGCAATACAAACACTTATCATGAACTGAGC
>U33021  size 293  gap 0 0%
TCTAAACAATATCCAAAATACGTAAGTGAGAGAGGAGCAATGCGTGCATTAATGTATAGT
TCAGAAAGGCCTGATGAGTCAGAAGTTGCAATGTAACGGGTGTTTTGGTCATCATTATCA
TCAGAGAAGTCTCCAGTGCTACTAAAACCCCAGTTAGTATCATCTTGTGAATGGTATGTT
GCAGCACCACCAACAATTTGTCCATCTCCTTCAAATGTGCTGCCATTTATTTTTGCTTCA
TTTCCACCACAATTAATATGCAGCGAGTGCCAATATCGATCGCATTTGAAATT
>U10089  size 381  gap 0 0%
TGGCACACTCCCATTGAAGTTGTTGTCATTAATCCTAAAGTCTGTTAAATTTTTCAGCTT
CACAAGTTCCATTGGTAAATTTCCAATCAATTTATTGGATGATAGTCTCAAGGTTTCCAA
GTTAACTAAATTCCCAAGCTCTCGAGGAATTGTTCCTGAAAATTGGTTTTCTTCAAGGTC
CAAGTATGTGAGACTAGTAATGTTCCCCAAATGGCTTGGAATACTGCCTGACAATCGGTT
TGCAAAAACAGAGATAAACTTCAGTTGCATCGAGGCCCATTCACGTGGTATCGAACCATG
CAGATAGTTGTAAGCAAAATCAACATTTTCGAGGTAAGGAAGATTGACAATTTGAGGTGG
AAGAGTTCCTGGAAGGCTGAA
>U12503  size 2363  gap 0 0%
GAACTACCTGACCTTCTCTGAAGCTTCAAATTTGCGGTAGGTTAAGTTAATCAACTGTCA
TAACTGGCTGGCTGTGTTTCCTCGCCTGCCGCCGTCACCCATTGCTCGGCATATGGAATT
TACTAGTGATTAGTCAAACTCCCAACTCAAATTACATTAGTTTACTCAAATTGCACCACA
ATCCCCAAGCACAAGCACGTGCACATGCTTTTCCTTATTGTTGTCTTTGTTGTCTTTGTA
CTGCTACCAACACCCCCCGGTACCTCTCCCCGTCCCCGAGATGTCGATGCCGATGTCATT
CTTACGAGGCCTTGTTCTCATTCTTTTCCTGGCGGCCTCCACAACAACGGCCGCGGCACA
ACGAAACGCCACCGTTTCGTGCCCGCTTGACTTCAACTTCTTACAGCCGCTGATACCCCT
GTTCAAGACTCCGAGTGACCTGCCCTCGCAGTGTCAGGACATTAAAAAGGGCCTTCGTCT
CGTGGAATCACAATACCTCAAACGCACCGGAAACTTCCTGCCGCCTCTCAACGCCTCCGA
GTCATGCTGGCGCGTTTACCAAACCCTTGTCGACAGAGTCGCCCCGAACTTCGACATACG
CTCCCGTTGCGGCTTCCAAACCGATTGGATCTCTGAAGGCTGTATGAACATCTCCACGAT
ATCCCAGTTCGAGAGATTGATCCCCCAGTCCACTCTCGACGACGTCGTTTCCAACTGTAA
CCAGTCCTTGGAGAATAGTGCCCCTTGTGCTGCTTGTACTACCAGCTTGTCCCGCTTGCA
GGCCTCCCATTTGACCGGGCCTTCCGTTGGGAACTTGTCTGATTGTCTGGCCTATCCCTT
CATTTACGCCGCCGCGGCCGCCAATCAGTTTGGTCCCACCGATAGGGGCACTGCTAACTG
TTTGTTCTCATTCTCGTTTGAGTTTACTGATTCATCAAAGAAGAGTAAGAAGAAGAACAA
GGGCTTAATTGCCGGGGTTTTGGTTGTTTGTGTTGTTGGGTTGTTGCTAATTTCTGGTGG
GGTTTGGATCTTTTGGCGTAAGCGTGCGGTTTCTAACAGAAGAAAGAAGAGGGAACGAGA
AGAGGTTAATAGAATTGAAATGGGATTGGAGTCTATTCATGAGAGTACTAATTTGGTCAG
GTTCACGTTTGATGACATTAAGAAAGCTACTCGGAATTTCTCCAGGGATAATATCATTGG
GAGAGGAGGTTATGGTAATGTCTACAAAGGGCTTTTGCCCGATGGCTCTGAGGTTGCTTT
GAAGAGGTTCAAGAATTGTTCCGCGGCGGGTGATGCAAATTTCAAGCATGAGGTGGAGGG
TGGAGGTTATTGCTAGCGTTAGGCATGTCAATCTTGTTGCTTTGAGAGGTTATTGTATTG
CCACTACTCAGTTAGAGGGTCACCAGAGGATTATTGTCTGTGATTTGATGAAGAATGGAA
GCGTTTATGATCATTTGTTTGCTTCCAATGGGCCGAAGCTTAGTTGGCCTCTTAGGCAGT
CGATTGCTCTTGGGACGGCAAGGGGATTGGCCTATTTGCATTTTGGTGCACAGCCGGCAA
TTTTTCACAGGGATATTAAAGCTAGTAATATATTATTGGATGAGAAGTTTGAGGCGAAGG
TGGGGGATTTTGGGCTTGCAAAGTTTACGCCAGAGGGGTTCACTCATTTGAGTACTAGGG
TGGCTGGGACAATGGGATATCTTGCTCCTGAGTATGCTTTGTATGGGCAATTGACTGACA
GGAGTGATGTGTACAGCTTTGGTGTTGTGCTTCTGGAGCTCTTAAGTGGCAGGAAGGCAC
TCATTATGAATGATGATGGCCAAGCTTCTCTTGTGACGGACTGGGCTTGGTCATTGGTGA
GGGAGGGGAGAGCTCTGGATGTTATTGAAGATGGTATGCCAGAGATGGGTGCACCCGAAG
TTCTAGAGAAGTATGTAACGATTGCCGTTCTTTGTTCCCATCCACAGTTATATGCCAGGC
CAACGATGGATCAGGTCGTGAAAATGTTGGAAACTGAGCAGTCTGTTCCCACAATCCCAG
AACGACCAATTTCTCTTGTAGCTGAGATGGACGAGATTGAGAAGTCTATGAGCAGTAATA
GTGGCTCAGGTCAGTTCTCAAGTTATACCGGCTATCAGGCTTTTACTGAAATTGAGCGCC
CTTCTAGTCATAAGGAAGAAGTGAGAATCTCTGATTCCAGCCATAAGGAAGAAGTGAGAA
ACTCTGGTTCCAAACCAGTAGAATTGTTGTAATTACCGGTGTCTGCACCGATGGTTTTGT
TGGCCTTGATATATTTTTTATATAGCTTTCGTGGTTCTTGAAATTTGAATCATGTTCCAC
CTTGTAAAGAGTACATAGATGCA
>U9215  size 3251  gap 0 0%
CCTGAAGAACAACAGCTGTAGCCGCTTTTGTGGGTGATGCCGAGACAACATTGCACAGTG
CGTCAACCACCTGTCGCCACCCTTGTTGGGCAGAAGTGCTTTCAGCACTCGGTTGGGTTT
CTGGGGCTGCAATCAACTTGTTCCATAGTAGTGAAACAACAGAGAAGCACAATTCTTGTT
TCTCTGCAAGTACTGATCTTAAAAGAAATTGTGCACTACAATTGAATCCTATATGCCTGT
CCATAGTGAGGAAATTGGCTAAATCTGAAGCATCCACTAGGAAACTTGCAATGCCTTTAC
CCAAACCATTTCCTGAGCTTTCATCCGAGCATGAAGCTCCTTCACTTTTAAGATGAATTT
CTGGTTGGTCTGAAGCTTCACAATGTGATGAAGATGCATTCTCTGGATCGAAGTAGCCAC
CCTTCGCACATTTATGTAGTTTTTGGCCATCGGAACATGCAATGGAGTCCCTCCAAATAG
GTGCATGCATTAAGTGTGCTTTCAATGGCTCAGCCTTGTTAACAATCGATGCAACAGCTT
TCCTGTGAATATCAATGAGATTATACAAAGATGTTGCCCTACTATAAATTTCATTATCCC
ACTTGCATCGCATCAAGACAGAAAGAGCATGCATGCAAGCCTTGGACCGTCTAAACAGTT
CTGATACATGTGCAGCAACCATAGCAGCAGCCACTATCTCATTTGAACTGTAACCCCATG
ATGTGCCTATAGAGGATGGCTTCAGTGAGAACAGCGCCTCTAATATTGTCAAGATTCTGT
GAGTATGATGAATCGCTGATTCAATACTACTTTTGCACTCATTAGAATTTCCATTTATTT
TGGCAGGCTTGGCTACAATTTGTGCATCTTTGGACTTTGAATGATTACCACACCTTGAGA
CCAAAGGAACCAACTGAAGCTCACAAGCAAGAGCACAGACAGCAGCCAAAACATATGAAT
CAAATGCTGCTACAGGCCCTTGTCTTTTCACCTTTCTAGTTCTCAGATCTTTCGGTAAGT
CCTCGGTGCTTTCATCAGGAAAATAATTTTCTTCACCTCTTGGTTTCTTGCTCCCATTGG
ACTGAGCTTCATGACTAACACACACAGTTAAGACAATAAATAGTAGGCGTGATGCAAGCT
CCACAGAGGCACATGATTCTAAAAAAAGTGAATGGACCATTGTTCGAAGCTCTGCCACAG
CAAGATTTTTAGAGGCAGATCCTATGCCCGAGAGATGCCTTGCCCTTCGAGTGTTTTCTG
GAGAGGACTCGGGTGGGAAAGTTCTTTTAATAATTGCTTCGACAGTGGCGACAAATATCT
TCATGAGACATGCCTCTGAAGGACTCCCACGAGGAAGATATTCCAGGACTTTAAGGAGAG
GGATGTATAGGTTCCATGATAATATGGGAGGTTGCAATGGAGTAGCAACTATAATTTCAG
GAAGATCAACTGCTGAGGAACTTAAAGGAATCAGGCCATAAGCTGCTTCCCATATTGTAC
AGATTCTCCATTCCACCTCAGGGCCATGAGCACAAAGCACCGATGCAATTCCTTGAGCAG
TGGCTTCAATAGTTGCTTCAGCTGCAGGCACCTCTATCTGCTTCCTATAGCATGAAATGT
AACCACCCAAAGGTTCATGTTGAACTTCAACTCCATCAACTTGCCTTAATGGAGGAAATA
GCAATGCAGGCTGTGATAGTATGCGAAAAAGTAAAGCTGCAGCAGCATCAGCAGCTATAC
CCGCTCGCATGGACATTGCAACCCCGATTGCACGCAAAAAATGCAAATGCATCCAGTTCC
GAGGAAGTTTTATACCAGTTGCATACTCCTCAGCAGCCCGAAGAAGTTCTACAAGCTGCA
CCGCAGCATCAAGTGCATCTGGAGCCCATGATGGTGGCGCTTCTAGAAGTCCAAGAAGTA
GTCTTTGGGTGGCACTTGGAGTTGCGAACGCATAATATCTATGAAATAAGCGTGCATATG
GCTCAAGTGCTGGAAGCCCGGCAACTAGATGCTCATCCAATGCTGTTGTTGCAGGAGGAA
GCAGGAGTGCCGGGACAGCAGCAGCTGTTAAAGTAGCAGTCTCATAGCGAGCAAGTTCGT
CGTCACAAACACTTAATATAACACCAGCACCATTTGCAACAGCCCACCTTGGAGTTGATA
GCATGAGCTGAGGATGCTTTCCAGATCCACGAGAAGATGCTATTGTAGGTGGCTTGAGCT
CACCAGCTGCATATTTTCCCATAACACCACTACACCACCGGAAGTAGTCACTTCTGATCC
CAAGGGGGGCAGCAAGCAATATATCTGTAATCCAGGGGGACAAAGGCCTTAAAGGTTTCC
TCTCTTGTTGCACCAAAGGCATATTGCTCAGTTCTCCATCCCTAGAGTCGCTTGTTGTAG
CATGGCTACTACTACTACTTCTCTCAAATTCACTATTCTGCTGTTCCGTCTTGTATATTG
GGCGATTGTAATGAGTTAATATTCGTAAAATCTCCGTACAAGCCAAAGCCCACTGTTCAG
AGTACTCATTCTCACTGTTTGGACAAACTAAGGAAACGAAAGAAGCAAATGGGGGGCTAC
TCTTATCATACACCAATGTTCCATCAATGATACATGATATAATTGGAAGAGCAACAGCAT
GCCCGTGCTCCGGATGATGAAGGACAAACATCGCCAGAACATCATCAAAAAGGCGCCTCT
CCTTATGTGGATAATGGCTACGAATCAACTCTGCAATTTCCTCAGGGAATTGCTCCGATG
TAAATTGGCCAAAGTACTCCACGTAGGCTGTAGTTTGAATCTTGCGTTGCTCAGCATCTT
GTGGCGGAGGCCAGAACAATGATGAGAATTGAAGTCCATCTATCCACCTCTCAGATGAAC
TGGCCATCTACCAAAAACTATCGTACAACTCTGTCCTTTCGTTTTCAGCCAGTCACTTAC
AGGAAAACAAAATTTTCCTTTGAAACCGTATAATTTGCAAAACGAATCGTTGACTGCTCC
TACTGCTGCTACCGCAACTCTTTAAAATGAATGAATTCACTAGTGTGTTAGCCTCTGTCT
CTAAATAGTCTCAAACGTCCAAAGTTTTCATAATTTTCGTACTCAAAACTATTCTGAAAT
CTAACTCTGCGTCGCTTTAAGAATTCGTGAGCTCCTGCAAGTTTTATTATGGAAATTCGA
TTGGTTGTAAACAATCGTCACTGTAAAAAATAATATTATTATTCTGCAAATAAATAAATA
AATTACTTGAG
>U7045  size 559  gap 0 0%
CATTCCTGTTGCAAGTCGGCTATGAGCTTCCCAAGTTAAGCATTTTTCGATGTCAGCTTG
CCAGTTAATTGCATCAATATTGAAGTAGTGTAAGGAAGACCCATGGATGCCATTTCTCTC
TACTTGCTCAATATTTGATTTGAATGAACTGGTATGTAAAAAGTCACGAAGAACTGAAGT
GCTCAGTGCGCGGACATGGGCACTTGGATGAGAAAGGCATCGGATCGTTGCAGGTAGACG
ACACTTTAAAAGGTTTGAAAGACCATCTGCAATTGCTAATCCAGACTTTCCCCACCGCAG
GATGGGCTGAATTGCTCTAGCTGTTGCTTCCAGTAACTCAAGTTGTGGCAGTGTGCAAGC
TTCACCATCAACAAGCATCCCGTCTGTGGCACGTAGAAGCAGATCTGATGCGCTTGCCAA
TATTACCAGTGACTCTGGACTGTCATAAATTCTCATCAGCTCCACAATAAGTTTTACAAT
CCGCTGGTTGATTCTCCACATCTTCTGACCCTGATCATCATCTTTGGCTATCCAAGGTTG
CAATTCCCTTTCCGCCTGA
>U9165  size 2436  gap 0 0%
GCAAAAGCCAAGGTTCAATGAAACCACTTCCATTTCGCACACAGAGGAAAGAACACACAA
ATCGTAAAATCATGACAAGCAAGAAAGATAAAGAAGAGGAGGAGGAGGGGGAGGGCGTGA
TTCAAGGCTCGGGTAAGAGGCAAAAATGTAGTTTCGAAGAAGGAGGAGGAGGAGGAGACG
ACACTGAGCTGTCGCTAAAGCCGGGGCTGTTATTTTACCCGACGACGCCTACATCTTTTG
TGGTTGCGGATGCTTTCGACCCCGATTTTCCGATTATTTACGTCAACAAAGTCTTCGAGA
TCTTCACTGGTTACCGCGCTGACGAAGTCCTCGGTCGAAACTGTCGGTTCTTACAGTACC
GGGATCCTCGTGCTCAAAGACGGCACCCTTTGGTAGATCCTGTTGTTGTTTCTGAGATCA
GAAGATGTCTTGAAGAAGGCATTGAATTCCAAGGGGAGCTACTCAACTTCAAGAAGGATG
GTACCCCACTGGTGAACAGACTTAGACTTGCACCCATACGTGATGATGATGGAACTATAA
CACACATAATTGGCATTCAAATCTTTTCTGAAGCAAAGATAGATCTTAATCGTGTGTCTT
ATCCAGTATTTAAAGAGAACTGTAATCAACAGTATGATCAGTCAGCTCAATATTTTTCGG
GTGGACATTCACCTCTCAGTCAGCATCAAGATATATGTGGAATACTTCAACTCTCTGATG
AAGTTTTGGCTCACAACATTCTCTCACGCTTGACACCAAGAGATGTAGCATCTATTGGAT
CTGTGTGTAGAAGGATTCGCCAATTAACAAAGAATGAACATGTAAGGAAGATGGTATGTC
AAAATGCATGGGGACGAGAGGTCACGGGTGCATTAGAATTGATGACCAAGAAGTTAGGCT
GGGGCCGTCTTGCTAGGGAGCTGACAACCCTGGAGGCGGTTTGCTGGAGAAAATTTACCG
TTAGAGGAGCAGTGGAGCCTTCACGTTGCAATTTCAGTGCATGTGCTGCTGGCAATCGAC
TTGTTCTGTTTGGAGGCGAAGGAGTTAACATGCAGCCAATGGACGACACATTTGTTTTGA
ACCTTGATGCTGCAAATCCAGAATGGCGACGGGTGAGTGTGAAATCATCTCCACCAGGGC
GATGGGGCCACACCTTATCCAGTCTGAATGGTTCTTGGTTAGTAGTATTTGGGGGATGCG
GAAGACAAGGATTGCTCAACGATGTGTTTGTTCTGGACTTGGATGCCAAACAGCCAACAT
GGATAGAAGTTTCTGGTGGAGCTCCTCCTCTTCCTAGATCTTGGCATAGCTCTTGCATAA
TAGAAGGTTCCAAATTGGTTGTCTCAGGCGGCTGCACAGATGCCGGGGTACTTCTCAGTG
ACACATACCTATTAGATCTCACTACAGACAAGCCAATGTGGAGAGAAATTCCAACTTCAT
GGTCACCTCCTTCTCGATTAGGACATTCTCTCTCAGTATATGGTCGGACAAAAGTCCTTA
TGTTTGGTGGGCTTGCAAAGAGTGGGCACTTGCGGTTGCGTTCAGGTGAGTCCTACACCA
TTGATTTGGGAGATGAAGAGCCACAGTGGAAGCAACTAGAGTGCAATGCATTCACTGGTG
TAGGCAGTCAGAGTGCTGTGGTTCCCCCTCCTAGACTTGACCATGTTGCAGTTAGCATGC
CTTGTGGGAGAATTATTATATTTGGTGGTTCCATTGCTGGGCTGCACTCTCCTTCTCGGC
TCTTCCTTTTAGACCCATCGGAGGAGAAACCATCGTGGAGAATTCTTAATGTTCCTGGTC
AACCGCCTAAATTTGCTTGGGGTCATAGCACCTGTGTGGTAGGAGGGACCAGAGTTCTGG
TTTTGGGTGGGCACACCGGGGAGGAGTGGGTACTTAATGAATTGCATGAGCTGTGCTTAG
CTAGCAAACAAGATTCAGATCAGTGATTTAATGATGAATTGCCGCTCTACAAGAGTCAAA
TTGTCACTCTGCTTGAAAGAAATTTTGTTTGAAGATTGGTGCGTGCTATAGACGAAGTTG
AGGTGCTTCTTTCCACATTGTTTATATTGCATTCCTTATCTTGATTTGTTCTCTTGATGC
ATTGTGTGTTGCTCAGGTATGCTTCTGTATAAGTGCATCTACTTTTGTGCATGATATTTG
TAACTGACAGAAATACAATTTAAGACAATTTTCTGCATCTGCAATTTTAATGTGTATGTA
TTATCATAGTTCTGGCAGCTGTATGATGTTGCCATGATTGTAATTTTGGATTATTTTTTA
TTCCCTCCCTGAGATTGAGAATGGCTTGTTTTGAGAATGGCCATCTTACAAAAAATAATG
CATGTAACCTACAAACTTTGTTTCTCTTTCTTCTGCACGTGCTCACATTATACTAATGAA
GGACTCCCCGACATTGTTCTCCGACGATGCCCCCCG
>U9585  size 1466  gap 30 2.04%
TAGATTCTGCATATAATTATTTGGTTTCGAATGGTTACATTAATTTTGGGGTTGCACCAG
AAATCAAGGAGAAGATTCCGGTGGAACCCAGTAGTAATAAGTTGAGAGTTTTGGTTATTG
GTGCCGGGCTGGCAGGTCTGGCTGCAGCTCGACAGTTGATGAGGTTAGGATTTAGGGTTA
CAGTTTTAGAGGGTAGGAAGCGAGCGGGTGGACGAGTTTATACAAAGAAGATGGAGGGAG
GGGCAGGGAATAGAATCAGTGCTTCTGCAGATTTGGGAGGGAGTGTGCTGACGGGGACAT
TGGGAAATCCGTTAGGGATCTTGGCTAAGCAGTTAGGTTCCTTGCTTCACAAGGTAAGAG
ATAAGTGTCCACTTTATAGATTGGATGGGAATTCTGTGGATCCGGAGATAGATATGAAGG
TTGAGGCAGATTTTAACCGGCTTTTGGATAAAGCTAGTAGGTTGAGGCAGTTGATGGGGG
AGGTTGCAATGGATGTGTCTCTTGGTTCTGCATTAGAGACCTTTTGGAGGGTTTATTGGG
ACAGTGGAAATGCAGAAGCAATGAATTTGTTCAATTGNNNNNNNNGCAAATTTGGAATAT
GCAAATGCAAGCTTGTTGTCTAAACTTTCTTTAGCTTTTTGGGACCAGGATGATCCGTAT
GATATGGGCGGTGATCATTGTTTTTTGCCGGGAGGTAATGGGAGGTTAGTTCAGGCATTG
GTTGAGAATGTTCCAATTTTGTATGAGAAGACTGTGCATACTATTAGGTATGGTAGTGAT
GGGGTTCAGGTGCTTGCTGGGAGTCAGGTATTTGAGGGTGATATGGTACTGTGTACAGTT
CCACTTGGGGTTTTGAAAAGCGGTTCAATTAAATTTATTCCAGAGTTGCCTCAGAGGAAG
CTTGATGCAATTAAGAGGTTGGGATATGGGTTGCTGAATAAAGTTGCGAGNNNNNCTTTT
TCCTTATGTTTTTTGGGAAACAGATCTTGATACATTTGGGCATCTGACCGATGATTCAAG
CAGTAGAGGGGAGTTCTTTCTATTTTACAGCTATGCAACAGTTGCTGGTGGTCCTCTCTT
GATTGCTTTAGTNNNNNNNNNNNNNNNNNCACATAAGTTTGAGAGCATGCCTCCTACAGA
TGCAGTTACTAAAGTTCTTCAAATTCTTAAAAGCATATATGAACCAAAAGGAATCAACGT
CCCAGAGCCAATCCAAACTGTTTGTACCAGATGGGGTGGTGATCCTTTTTAGCCTGGGTT
CTTACTCTAATGTTGCAGTGGGAGCGTCTGGTGATGATTATGATATAATGGCAGAGAGTG
TGGGGGATGGAAGACTTTTCTTTGCAGGAGAGGCCACTATTAGGCGATACCCTGCAACTA
TGCATGGTGCTTTTCTTAGTGGGCTGAGGGAAGCTGCAAAGATGGCTCACTGTGCTAATG
CACGAGCCTTGAGGATGAAGGTGAAG
>U22618  size 1361  gap 15 1.1%
TGGTGATGCTCTTAACAAGCCGCCTATGAAATCACATCCAAGGCCGGTGGTTCAATGGCA
GAGTTGAAGCTCTCTCCACAATCAACTTGGCAAATCTTGTGAAAGCATGACACTAGTGTG
CCTTCAGACTTCAGACAGCACGAACTGAAAGTTTGGTATTTTAGAGCAGTTTGTCCAGGT
CGAACAGGTTGAATATTTATGGGTAACAGGTTTAGATGGAGGGAGCACCAATGTCCAGCG
CCAGCAATCCTTCCCCACTACACAGATCCTATCAGTCAGCTGGTCCAAATAAATAGGAAT
ACAAGAACCTCAGAAAGACCTGAGGTTCCACTACTGTTCTCCTCCGCTTTCAGAAAAACC
TTCAAACTTGACATCTGTCCCTTATGACACCAAGCTACCAATTTCACGCCTTCTAGGCAA
CTGCATAGCCCAAAAGCATATTGCTAGTCAGCTAGATCACCATCTCCAATAAACCCAGGC
ACCTAAGGAATGTTGGTTCTAGACTGGTATTTCGTAGGATATCTCATCAGTATAGAGTCC
AACCATCGGGCCTTCTTCCAGTGATCCAACCAGAACACTTGCATGGAACTCTCAACAGTC
AATGTTCTAGGGTCCATAGTGTTTCAACATTACATCTCTTAACAGGATGGGCCAATCTGC
TCATTGCTTTAGAACATCACGTGTATGTTGCCCTGAACCAGATGATGTAGGAGGCACTTG
ATTTGTGATCATACATTCGCTTGACACTTTTAAATTAGGAGGAGCTGTCAACTTATTAGG
AGATGGCACTGACTTTTTGACATTACGCACTATTTTCGCCTTTCTGATCATTTTCTGCTT
CAAAGTTCCTGTTTTTAGCTTTGAAATACCTAACTTCGATGCTGAAAATGTTGAAGTTTG
TTTGCGAATGCCCCTCTCGGCTTTTATGGAAGAGATGACAGAATCAGCAGTAGATCCCAA
ACCTTTTCTCCCAATCAGCTTCACCCCCAGCTTCTCACAGAGGAAGTTCAACCTCATTTC
ATCTCCTCCTCTCACCTCCCTCAGATCAAGCACCTGTTGCCTTGTTAATAACGTGTAAAC
ATGAAGCTGCTGTTGCTGATTAAAATGTGACTGAAGCTGCTCAAAAAGTCTTTTATTTGA
ATGAGGTTGGTCTCCATGATTCTTCTTTCGAGGATCATTAAATGTCACCCTTAATATAGA
TGGTGACTTTGGGTCAGGATTCTTCCGGCTAAAAATAACAGAAAAGCTCNNNNNNNNNNN
NNNNCCAAATTCTAAATCAGGTTCTCTGAACAGATCAGTGAGAGCAGAAGCACAAAAATA
GGCATTCTTTGATGGAATTTTGCCTACCTTCACCTTCATCC
>U23858  size 458  gap 29 6.33%
CAGTTGATGGGGGAGGTTGCAATGGATGTGTCTCTTGGTTCTGCATTAGAGACCTTTTGG
AGGGTTTATTGGGACAGTGGAAATGCAGAAGCAATGAATTTGTTCAATTGGCATTTGGCA
AATTTGGAATATGCAAATGCAAGCTTGTTGTCTAAACTTTCTTTAGCTTTTTGGGACCAG
GATGANNNNNNNNNNNNNNNNNNNNNNNNNNNNNGGGGGGGGGGGGGGGGGGGGGTGTGG
GTTGACATTTGAAAAAGGTTGCATGGAACTTTTGTATGAGAAGACTGTGCATACTATTAG
GTATGGTAGTGATGGGGTTCAGGTGCTTGCTGGGAGTCAGGTATTTGAGGGTGATATGGT
ACTGTGTACAGTTCCACTTGGGGTTTTGAAAAGCGGTTCAATTAAATTTATTCCAGAGTT
GCCTCAGAGGAAGCTTGATGCAATTAAGAGGTTGGGAT
>U4972  size 283  gap 0 0%
TCTGCTCCAAGGACTCTAACTATGCAATTAGATGCTTCTTGGATAGATTTGACTGTTCCT
CCTTGTTTACCAATTAAACTTCCAGCTTGTGAAGCTGGGACTAACAGCTTCGTTGAGACC
TTGCCTCCAGTTCCAGAAGGAGCATGAGACGAATCACCATCCAAACCATCAACAATGCGT
TTGTGCACCCTCAAAAGGCCATCCATAGCAGGAGGAAGAGAAGAATCAGGTTCCTCCTTG
GCTGATATCATCACAGCTCTTTCTGTCGTCCCTGGAGGACCGT
>U2940  size 947  gap 0 0%
TCAGGTTCCTCCTTGGCTGATATCATCACCAGAGACAACGGAGAGCTTCTTGGTACGGTT
GTAGATTTTTATTCAACTCAGCTTTTCAGCACTTTGTAATGCTCAATGCTGATCCCTGCA
ATCTGGATCTTTGGTCCTTCAAGTTTGGAATCTTATTTTGATTTGTTGCCTTAAAAAGAG
GCGGATAGAACCTGCACAGAAGCTCTTTCTGTCGTCCCTGGAGGACCGTCAAGTATCTTA
ATTCGAGCTCTCGTCTCCTCAACTATTTTCTTGATGAATTCTCCTTTGCGGCCAATTATA
CTACCAACTTTTTGTGCAGGAACCAACATCCGAAACACGCTCTCTCCAGGCCATCCAGGC
CACTTTTTTTCGGTGGTTCCAACTACCAAATTCACCTCATTTTCTTGTTTTTCTTGAAGC
TGTGAGTCCTCAGGAACTATATCCTCTGGTACTTGATCATCAGATACATGATCCTCAGGT
ACATGATCCTCAGGGACTTGATCCTCAGGGACTTGATCCTCAGTTACTTGATCCTCAGTT
ATTTGATCCTCAGTTACTTCATCCTCAGTTACATGTTCCTCAGTTACTTCATCCTGGGGT
ACTTGCTCCTGAGGTACTTCGGGTACTTCATATTCAGGCACTTCATACCCAGGAACTTGA
TTTTCAACTTCTTGATTCTCAGGTATTTGCTCCAAGTCATGGTTCCCGTCATGTTCAACA
AATCCCTGATCAGCTTCAGCCATAATTTTCCCAACGAGTTTATGCGAGGAGCTAATACTT
GTACGATAAAATCTAATGGTCTAAGAGATTCTGGAAGTGATCTTCTGAGGAACGAGTAAT
CGGTTATTTATTATTTTTTTTTTTTCTTCTTTTGGTTTTTGGAGGGTTTTTAGGTTTCTG
AGCGAGAGATGAGAAGAGCGGAGGAGAGATGAAATATACTTGCGTTG
>U8380  size 1094  gap 0 0%
GCAGACTAAAGACACAGTGACTTTGATTTAAAAGCACAGTTACAATAGTCACTAGCACTC
TTGTAAGAACAAGGCAATTCACAAAATGCTGTTGGGAGAACAAAGGAATGTGAAGCAACA
ATGAACTAGAGTTAACTAATAACCAAAATATTCTCTGGCTCAATTGTTAGCCTAATGACT
GTTTAGGATAGTTTGATAGAGCAGCGTACAACATCAAACTCTTCTTAAACAGAGAACTTC
AGTAATATACCAGCTACATTTTCTAAAAATTTAGGTCTCAATGATGAAAAATTAACTCAA
CATCCCCTGCTTAGTAACCATAGTTCGAGCCATAGACAGAGCCGTAGCCTCCAGCATGGC
CTGCATGTCCTGGATTAGAAGGGGGTGATCCATACATTGATGCATATGGGTTATAACCTT
GGTCTGCAGACGCACCCATTTGTGCCTGTGATGGAGCTGCAGCTTCAGCCATGAAATTCT
GAATTAGCTGCTGAGCAGTCTGGACTTGAGAAGCAGTTCCACTAATTTCGACTGTCATCT
CCCCTGGAACGCCTCTGGTCTCTTGTATAGTCACAGTTGCTCCACTTGAACGTCGAATGT
AGCTTATACTTGCACCAGCCGTCCCAATAACAGCATCAGCATAAGAAAGTGGAATTTGCA
TTTGCTGAGTGACCTGTGTTATCATGGATGGTGTCGACTGGGCATTTGAGGATCCATGGA
CATTCACGGGGGCTTCTCTTCCATAGGCAGATATTCCCTGATGAGGCTGTTTCTCCATAG
GAGGTGGCAAGTCAGCAGGAGGATAGTAACTCTCAGCTTGCCGTGGAGGTGGCATGTACT
GAGGATTATGTCCAAAACCCGGGCCTCCACTAGGGGGAAGACCCTGAGGTGGACCCCATG
ACTGAGGAGGTGGCATGTGATCCATTTGAGGATTCGGCATTTGCATATGCATTTCAAATA
ATGGTATTATACTGCGGTCAACCAAAAACTTCCTAAGATGAGATCCAATTAGCTCCATAG
CTTTGTGAACACCAGGTGCATCTCCTACCACTTCAACAACCCGATCATCTTGAAGGGCAA
AGACTGGGAGGTCT
>U15692  size 502  gap 0 0%
GGGATCCATTAGAACACTCCAAGAGAAGGAAAAGCTGCTGAGTGAAGAGAAAAAGCTTCT
AGAGGGAAAGATTGCAGCAGGGGAGAAGAGTGGTAATGATACAACAGCAGCGGCTATGGC
AACCCTCCATTTGCTTAGATAAGCCGAGGAGAGGCGCTTTTCCAAGTGTACCTTTCAGCC
GCCCATCTGTTGTACGTAGTGAATATGCAAGTCTGTTATCAGTGGCTTATTCTACGTAGC
GAATAAATTGTAATGCTCTGTACTACTATAAGGCGGCTAGATAATCAGGGAGCGGCTTCC
GTAGAAGTTCCCACTGACTGCGTTTTTATCATCTGCCATCATCAAACTTGCAGAATGTTT
TATTATTTTGTGATTTGTGTAACCATGCTTGAGCAGAAATGCAACAACATATGAGACAAC
AATTTATAAATAATGGCCTTAAAAAACTGCACAAACTAGCTGAAGGTTAGATGAATTATT
TTATGAGACATAAAATAGGGTC
>U12215  size 691  gap 0 0%
AGTTCAAATAATCAAGTGACAGACAACAGGTCAAACTAGAGCAGGGGTGCATCCTCTGTT
TTACTTTAAGGTGGCCAGAATCTATTATTAAGGTAAGGTATTTTTGGTGGCAAAACGAGT
ATTTCAACAACGGGGGGTACAGAAAGCAAACTCAAGTGCACTTCATAGTTCACGCGCACA
ACCATAGGTCTTCTCCATAGTTTCAGCAGTAAGCAGCTTCACAGCTCTAATTTCTGTCAG
TGTATCGTTGAGTAGATTCTCTAACTGCAGAAGATCAGTTGCAGTGAACTGCTCAAAGTT
TGGACCTTCAAGTTGCCTTTGAACTATTTTCAGCAGTTCATCATGCACATGCAGGCTCGA
ATATCCAGCCTGAGGGTCCTCTGCCTTAGGTGCTCCTGAAGCTACAGCTTCCTCTGCAAT
GCGACTCTGGTAGCGCTCAAGGATGCCGGCCAAACTGTCGGCGCTACAGAACTCGTAAAG
CCTACCGCGGCTGGAGAAGATGATGAGCGCCAAGTCGACGTCGCAGAGGACGGAGAGCTC
ACGAGCCTTCTTGATCAATCCGCTACGCCGCTTTGAGAAAGTTACTTGACATCGGCTTTT
GTCTTCGATTCGCTGCAGTTGAAGCTTTCTCCGGCCCATTTTCTGACCCAATGCCGCCCT
AGATTGAGAAAAGGAGCACAGCAGATAAAGT
>U11512  size 2236  gap 44 1.96%
TCCAGGGTAAAAAAGCTTTCACGATATCACATTTGCTATAACAACTAGAGTGTTTTATAG
CAGCACATAACTTTTTACAATGCTAAGCAACCTCTTCTTCTAGCAAGCCAGAAGAAAAAG
ATAAATNNNNNNACAAGAATGATTCTGCCAATTCCTAACTTAGAAAATTCAACCTATGAA
AGTAAAAGATTCAGATGGCCGCCGCCGCCACTAGGCCTCTGGGGAGTATTGAGTACAGAC
TTGAGGGAGGGCGAGGGCGGCACAAAAAAGAGTTGAAGAGAATGCTCTACAAGAACTACA
ACTGCTGGTATATACAATTCACCCTAAATTACAGCATCGGCAAAACTATACAAGTCGGAG
GATGAACTCGGATTACCACCAGCAATAGATGAATGATTTATCAGACCTGCAAAACGATCT
AGAGATGGTGACGGTCGATATAAGCCATCAAACACTATAGTTGCAGGTAGCCCAGTAAAG
CTTTGCCCAATTACTCTGTCATCGTAAGCTGCATCTCCAGCTCTGTGCCATCCATATGAG
GAGCCATTGGCATGCATCATTTGGCCATACTTGTCAACTGCTGTCTCTCCATGAACACCA
TTAAATGAACCAGTAGGGCGGGTAGTAATTCCAGGGGACATGCTAACTTCAACACCAACA
GCATTCACCCTGCTTCCACCTCCAACTGCCGGGCCAAGAGCATCAGGCAGAGCCCCGGTA
TTGTATACGTGCGATGCAGCTGAGACAGCAGGATGGCTAATATAACCACCAAAACCACCA
TCAAACAAATTTGGTGTCAAACCACCATATGACCTCTTCTCATCTGCATAATTAGCAGCC
CTTGGATCATGCACTTGGAAGACATGGGGAGATGTCATCAGGCAAGAGGCATTCAGAGTT
GATCCCTTGGCTGTAAACCGACAACGTTTCATTTCTTGACCGTTCCATTTATTGGAGGAC
TCAATTTCACCCACTTTTCTCTTTGGCATTATCTTATTTTCCGTTATTTGTTTGTTCCAA
TCAGCAATATCTTTCTCCAACTTGATTATCTTATCCTTGATTTGCCATCCAGGAAGCAGC
TTGGCCGGATCAATTTTTTTATCTTCCAAACACTTGATAACAGATTGCAGAGCAGCTAAA
TGCTTTTCATTTGCTTCTTTCTTCAACAAAACAGGTGCATCCCGCTTTGTCCTCTTCCAT
GCATCCTTAGACTCACGTAAGAATGAAATCAAAATTTTATGAGGAGAGAACTTATCCTCA
ATCCCAAAGGTATACACAATATCTACAGCTTCAACATGCATTCCATGCTTCTTCATATTC
TCTACTATTTCTGGAATCTTCTGGACAAGAACACGGGATCCTTTAAGCAAATGCCCAATC
TCCTTCACATTGCTAAACCTAATCAAATCCCTGATATCATCATTCTTAAAACCTTTAGGA
ATCCCAAAACAAGCAATAAACAGAAGCAAGCCTCTGGCGTCAATCTCACAAGCTTTACAC
ACACCGCCTTCACTAATCAGCCTCTTTTTCCATGCAATCGCATTATTCTCGGCCTCTTGT
TTCACCGGCTTCTCAATCTCAATTTCCTTTGCGCTCTCTCCGATCACGATAAGGAAAAGC
TCCAACATCAGAACCGACGCTTCCCGCGACGTGATCATAGGAGAATTCTTCGTGTACGCT
CGGATTCCTTGGAGGAAGAACCTCCCGACGCAATCTAGCACCAGCTTCGCCGGCTTCGGC
GCCGATTTGAGCGCCGAAATCGCTTCGTCTCGACGGACGCTCTGGATCTCCGNNNNNNNN
NNNNNNNNNNNNNNNNNNNNNNNNNNNNNNTCCTTCGTCCCGAGGAGAGAAGGGAGCCCC
GCCCGCCGCTGCGAGGACTTTTTACTGTCGTTCTCTACGGTTTCCGTTGGTGCTTTCGAC
GCCGTAACTTCTTCCGTTAGAATCCGAGGAGTCTGGTTGTGGCGCGTTGTCGTTTCGGGA
ACAACTGACGGCGCCGTTAATTCTAATGATTCCACGTTTCCATTATTGAATTTGGTGTCC
ATGGTGTCCATAGCTTCCCCAATAAAATGGACATGCTTTTGCAATTCTTCGTATCTTTTA
TTGAATTCGAGAATTTTAGAGGCGAGGCCGCTGAGTTCGTTGACGGATTTCATCAACTCA
GACTCATTCAGCTGAGCCATGGATATACCCCCTGCAATTTTAAGATTTTCCAGGCAAAAA
AGAACGCGAGTGTCTG
>U2597  size 2060  gap 0 0%
CACAATCTCTTATTCCAGTCGGATAGCAAAAGTTAATTTAAGCTCCTGAAAAAAATGGGC
ATCAAGATGCAGGGTTCATACTTCGTCCAAGAACTAGAACAAAAGAGGCTTCAGTGACTA
GTGTCTATATATATATTTCAAACAATAATAATTTTTTTTTAAAAAAAAATTGCTAAATTG
TCAGCCACCGTTCCTCGTATTCCCATTAATTTTTCTTCTTCTGCCCACAACCTTCACAAA
CACCAGGCCCAGGGTTTTGTATTCTCTGCATTGAGAATTGCTCTGGTGCAGTGGAACTTT
TCATAACCATGGATGGTACGGAACAAATTTTGGAAATCGATACTGCCTCCTCTCTGATAG
AACAGCTTGGTAAAGCGCTGGTTGAACTTGAGGCCCTGAAGAATGCATCTTTTGACAAGG
TTCAGTGGAAGGAGATTGAAGAACATTTCTACAATCTCGAGACAACGCTGAAAAGAAAAT
CTGAAGAGCTAGAAGCTAGGGAGAAGGAATATGAGGAGAAAGAATCCAAAACTCATGCAT
TGCTTGCTGAAAGAGAGGCAGCCGTTGCTGCTAAAGAGCAAGACTTCATAGATCAAGTGC
AGGAGCTTAAAGATGCTGCTGTTGCTGCCATTGGAGATGCACGTGCAAATTATCAACCAA
CATCTTTAGATCCTGTTGATGAGGGAGACAATCAAGACAGTAAGGTAAGCAGCTCTCTTG
GTGACAACAAATCCCCAGAAGAGGACTTTCCTCATGAGATCAGTGAAAATGATAAAGGCG
TGGATGTTAAGCCACGTCCAGAATTAACACAATTTTGCAAGCAGATGGATGCAAAAGGGC
TTCTGAATTTTATCATGGAGAATAGAAAAAATCTATATGCCATTCGTGAGGAACTTCCTG
TTGCATTAGAAAGTGCAACAGAACCAGCCCGTTTGGTGCTGGATCTACTGGAGGGATTTT
ACCTTCCTCATGAAACTAACCAACCATTGGATGAAAGGAATGCAGCCCTTCAGGGTATGC
GCAAATCCTGTACTACGATTATAGAAGCCATGGCCGCCTTATTGGCAAGAATTGACCCAG
GTGCTGATCACCTTCTGAACCCTGAAACCAAGCAGCAAGCCAAGGCAATTGCCGATGAGT
GGAAGCCTAAGTTGGCTAATGCGGGCATTGATGCTGCTGATGCAAATTCATTGGAAGCAC
TGGCATTTTTGCAGCTTCTTGCAACCTTTAGGATTGCTTCAGAGTTTGATGAAGAAGAAC
TCTGCAAGCTTGTTCTTGTAGTTCCTCATTGCAGGCAGGCACCTGAACTCTGCCATTCTC
TTGGGTTAGCACATAAAGTACCAGGGATTATCGAGATTTTGGTAAACAATGCGAAGCAAA
TTGATGCTGTACATTTGATTCATGCTTTCCAGCTTACTGAAAACTTTCCTCCTGTGCCCC
TCCTGAAGACATACTTGAAGGATTTGAGGAGAAATTCACAGGGAAAGGGTGGGAATTCAG
GTGGTGCAACTGGTGCACAGAATGACGCAAATGCACAAGAACTTGCAGCTCTTAAGGCTG
TCATCAGTTGTATTGAACGGTACAAGCTTGAAGCTGAGTACCCACTTGATCCACTTCAGA
AAAGGGTTGCTCAGCTGGAGAGGTCCAAATCTGATAAGAAGAGGGGTAGAGATTTTAGTA
AACATCAACAGTCCAAGAAGCACAGAGCCAACGGAGGATATCGTGGTTTCCGTGCTTCTG
GTGGCAGTGCTGCTTCCAGCAGGCAGGCTCCACCTGTTTATGCTGACAGGACTGTTTATG
GAGCAATGCCAGCAAGGTATCATCAGGCAGCTTCAAATCATTATGATTATCAAGTTCCTG
GTCAGTCTGCATATGCTCAACAAATAAATGATCAAAGATTATACTACTATCCCCAAGATG
ATAGGGTTGCTCCGAACTCATACAGTGCGGCTCCAGCTAATTATAACGGTTATGCAGGTA
GTGGATTGCAGCCTTCACACCAGCCATATATGTAGCTATCAAAGACTTTTATTTGTTATA
GTGAGGATGTCATTAAAATA
>U11002  size 1954  gap 19 0.97%
CGGAAACTTAGAAGACAATTGAAAGAAGGAAAAAAAAAAAAAAAATTGCAAGAAACAATG
GCAACACTGGAAGCAATAGCAGCGGCAATAAAAGAAATAGACAGCAAAAAACTCAACCTC
AAGAAAGCGTTCGATGACCTGCAATCCCACTCCTCGCTTCTCTCTTCCTTCCCTCTCAAT
TGGTCCGATTTGGACGCCCACTACACCCACGTCCAGAACAACCTCACTCACCGCTTCCGC
CTCCTCGAATCGCTCGCCTCCACTCAGTCCCAATCTCCTCCCGGCCGAGTCGACTCAATA
CATGACCCTCCTCCGAGTCAGGACCGAAATGACTCGGCACCCACTCTTCCGGAGTCGCAA
TTACCGACCCAGTCGCAACCTCAGGCGGACCCGTTGGTTTCTGTCCCTGTCGTCTCAGTT
GTGGCTCGGCCAGAGTTGAAAACGCTGTGTGAGAATATGGACGGTAATGGGTTGAGAAAA
TACATTAACGACAACCCAAAAGAGCGAGAATTGATTCGGCTTGAGCTCCCAGATGCTATC
CGGGTCGCCCCCGATCCGGGTTTGATGGTCTTGGAGGCTGTGGAAGGGTTCTATGGGGTT
AATAGTCACTTGAAAGGCAATAAAAACCCGGAGTTGTGCGGGTTTAGGAGGGCTTGCGTG
TTGTTATTGGAGGTTTTGATGGGAATTAATGTGGACATTGGGAGCGAAGTGAGGGAGAAA
GCAAAAAAGGTGGCCTTTGAGTGGAAACAGAAGGTGAAGTTGGATGAGGAGAGTAGTTTT
GAGGCACTGGGGCTGTTGCATTTGGTGGCGGCGTACGGGTTGGGATGTGAGTTTGAAAAG
AATGATCTTGTTGAGTACTTTGTCATTGTTGCAAAGTACCGGCAGAGTACCTTGTTGTGC
AAGGTAATTGGGTTGGAAGATAAGGTTCAAGATCTCGTACAAAAACTTATAGATAATGGA
AAACACCTTCTGGCAGTCAAATATGTTTTTGAGTTGCAGCTGACTAGTAAATACCCACCA
GTTCCCATCCTGGAAACCTACGTGAAGGAATCCAATAAGATAGCTATGAAGATTTGCGAG
GATGGAAAAAACTCTCTTAAATCACAGAATGAGGCCACAGCCAAGGAAATTGGTGCATTG
AAAGCGGTGATTAAAGTAATTGAAGAGCACAAACTTGAATCTGAGTACCCAAAGGGGACA
CTTGAGAAGCGTATCGAGCAGTTAGAGAAGCAGAAAGCTAATAGGAAACGCCCTGCTCCT
GCTCCTGCTGCCAAGCCTCAGCAGCAACAAAGGAACCCACAGCAGGGTGGAAAAAAGCGT
TCTCGTCCTGCTGCTTCTGTTGGCCATCCACCACCTAGTCTTTCTTGTGTCAAGTCAACT
GTTCCCCTAGTCCAACAACCTCATATACAGACAGCAGGTTTGATGCCTGATAATTCTGCT
GCGTATTTGAACACAGCACCTGGGCCATACAGCTTGGTAGGCTCTTCTCCAGCTGTTGCC
CCTTACGCGGGCTCATCAGCTAGTCTGTATGGTTTGACAGGAGGCCCTATGGGTTTCCCT
GGCAATTCAAATCATGCTACGTCACATTTTTATAATCCAGAACAACACATGCCATCGGGC
CATTATGACAGATCAACTGCCTATGGTGGATATGGTGTGCCACCTCAATACCAGNNGTCG
TCTTACTATCCTCAGTAGCTATGGAACTACTGTTGTATTTCTGACTGACTTTGCAGTGAT
GGTTGTCAGAAAGTCTTATTTGCTTCTGGTCTCCATCATCATAGTGCTTCAATTAGATTT
AATGATTAATACTTGTTGANNNNNNNNNNNNNNNNNGTTTATGTCACCGTGCACGGTGTG
CTGCGTGACAGTATTTAGTAAACAACTTCAATATGTCTTGAAGATTTTATAGGTCAATTA
TGAACTTTTGGGTTTCAATGAATTTCATTTTGTG
>U767  size 2311  gap 27 1.16%
CGCCATGGACTGAAAAATTCAGAGTATTCAGTGCCCAAATCACGTACCATTAACAGAAAA
TAAAGTAATCTACAGAACTATACATGGCAGAATTAGGCCCGTGAGAAACCGACTAGGGGT
GGTAAATTGATGGCTGGGACTTAGATGATATGCCATAGTTGCCACCAGAAGGGGCAGGCC
TATCGTAATAACGTGATGCATGAAAGCTAGAATTCGGAGCAATGCCCGTACTAGGAGAAG
ATGCTTGCCAGTTATTATAATACATAGATGTCCTCAGCAGGTCGCCTAAAGCACTGGCTA
TAGGTGTGGGGGTCGTACCAAATCCAAATTGACCAGAGCTCCCATTAGCAGGAATACTCC
TTCCGTAGGGTACAGGCGATGAGCTCATGTGTGGACCGATTGTTGCAGAGCCTGACAATT
CGTAGGGTCTGGCTGACAAGCTTGTATATGATGAGTTAATGGGAGTGGAGCCAGCGCGAT
TGTAGTTCCCAAAAGGCAAGGTTAAATGTTGCACGACTGTTGAAAGATGCGATAACAAGA
GTGCTGCCTGATCTGGAGATTGTTGTATATGAGCACCGGAGGTTGCACCAGCAAAAGTAC
CCGGGCCAGCTTGCGATGGAGCTACTATTCTAGCTAAATGGGTTGAATTTTGAGTGCCTT
GACCCACAAATGAGCTTATTGGTTGATGATGAGTTGTTTGCTTTGCGTACATTGAAGGCG
AGTTTAAATGCGGTGCAGCCGTTGAAAGATGAGATAACAAGCGTGCTGCCTGACCTGGAT
ATTGTTGTATGTGAGCATTGGAGGTGGCATCGGCATAAGTATATGGAACAGCTTGTGATG
GAGCTTCTGTTCTAGCTAATGGCGCTGAATTTTGAGTGCCTTGACCTTCAAATGAGCTTA
TTGGTTGATGATGAGTTGCTTGTTTCAAGTAAATTGGAGGTAAGGTTTTTGCAAAAGCAC
TCAGATCAGCTGCCGGTTCACGCCTAATCCTCTTCGGCTGATTCTGTTCAGCCTTAGAGG
CAGGAGCAGTACGCTTATTTCCATTACTCTGCTGTGACTCAGCATTGGAACCAGTGATTT
TTGTATTAGCTTTGGAACCAGTGGTTTTTGTATCAGCTTTCCTCTCTTTTCTCTGCTTCT
TTATTTGCTGAATCTGGTTTCTAAGCATCTTGGGTGAGTATTCGGAACCAAGCTGGTAAT
TTTCTATAAATCTTATTATNNNNNNNNNTCCTCTCAGAGCAGCTATTTCGCTTTTTGTGG
CATCATTCTGCGCTTCAAACGAGTTTTTCCCCTTTCTGCAGATCTCTTTTGCAACCTTTT
TGGCATACTTCGCATGGCCTTTCAGAAGAGGCACTGGAGGGAACTGATCAACCAATTCAA
ATTCATATATAAATCTAATAGCTTCAGGTCGCCTATTCTTCGCAATTAGTTCTTGAATAT
AGTCAGCAGCCTTATCAGCAAAACCAAGAGCTCTAAACAACCCAGGCGCTTGTTTACGTG
ATGAAACACAATTAAAAAGCTTCAAAATTTCATCAAAACCAAATTCACCTACCAACTCAA
AATCAATNNNNNNNNNNNNNNNNNNCAAAAGCAGCAAAAACCCCAAAACCTCCAAAGAAT
TCTTCATCCCCAACTTCCCTCTCCACTCAACAGCAAATCTCTTGGCCTCCTCCCTCACTT
CTTCTGACACGTCATCAACTTCCTCCTTCACCCTCCCAAATTCCTCCAATACCACCACAC
AACTCGACCTTGTTTCAGTATCCGCCAGCGAATAAAATTCCCTCAATGCTTCTAGAACAA
GCTTCCCCGGCTCATCAACAGCCTTAAAGAGCTTAAATAAATAATCTTGCAACAATCCAT
GATCCCGTACATGCTCTTTTACGTACAAAATCAACTCTTTTCCATTTTTTACAGAAATCT
CACTGGTTTTGCTTGCTTTGTTTTCTGGGTTGTTGTTTTGGGGCAAAATTGAGTCTTTGC
TGGGTGGGTTTGTGTCGCTTTGGATGGTTTTGGCGGCGGAGTTTTGTTGGAGTTTTGATT
CGATTTCAGAGTGAATGAAGCGGAGATGGTCTTCAAGGTCTTGCCATTGGAGGGTAAAAT
TGGCAACCTTACAGGCGTGGGATTTGAGCAGCTTGAAGGCTTTACGGAGTTTTGGTTTCT
GGGTTGATTCAAGAATCTGATCAAAGGAAGGAAGAGGAGAAGACAACATTTTATGCGCGG
GAACTGAATGAGAAACGAAAAGCCTGATTGATGCTGTGGAGTCAGAGATCAGCACGTTAG
TTTGAAGCCGATGGGAGGACACGAAGAAGAG
>U17929  size 1689  gap 0 0%
CAAATCTCGTACAACCAAAACAATCGACGAGACGCCAAAATGCAAAAGCGGGAACAGGGC
AAGTCTGGTGGCGCGGCTGGCGGAGCCGCCACTCCGGCGGCTAAGAGAGGCCGTCCGTTT
GGCAGCACGAGCGGTAGCTCAGGAGGCTCCGGCTCCGCCAACGATTCCGCAGCTCCAACC
ACTCTCCTTGGTCCATCTCTTCAAGTCCACAGTTCCTTCGCTGATCAAAATCATAAAAGA
ATAGTTCTTGCGCTTCAAAGTGGACTTAAGAGCGAATTAACATGGGCATTGAATACTCTC
ACATTGCTTTCTTTCAAAGAGAAGGACGACATGCGCAAAGACGCAACGCCTCTTGCCAAG
ATACCCGGCTTGCTTGATGCTCTGCTTCAAGTTATTGATGATTGGCGTGACATTGCGCTT
CCTAAAGAGCTTTCTAAGGGACCTAGGGCTAGAACATTGGGTGTGAATTCTTTAGTAACG
GGTTTCGGGAGTGAGTTTGAGGCATTGGGCTCGATTAATAATGCTTTCCCTCGTTCAGGA
GTGGGGTCTGGTTCTTCTGCTGCTGACTCATTAGTACAGAAGAATGCGGGTAGATTTCGT
TCTTCAGAGTGGTGGTTTGATGAAGATGGTTTGTTTAATCTAGATGATGAGGGGCGAGCA
GAGAAGCAACAGTGTGCTGTTGGTGCCTCAAATATCATTCGGAACTTCTCATTCATGCCA
GATAACGAAGTCATTATGGCCCAACATCGGCATTGTTTGGAAACGGTGTTCCAATGCATT
GAAGATCATGTCACAGAGGATGAGGAACTTGTAACAAATGCCCTCGAGACAATTGTCAAT
TTGGCTCCTTTGCTTGATCTTCGAATTTTTAGCTCATCAAAGCAGTCTTACATCAAAATA
ACAGAAAAACGAGCAGTTGAAGCTATCATGGGGATTCTGGGATCACCTTTCAAAGCCTGG
CATTGTGCGGCTGCTGAATTACTTGGGCGTTTGATAATAAATCCTGATAATGAGCCTTTT
CTTCTTCCATTTGTTCCGCAGATACATAAGCGCTTGGTTGATCTTATGAGCTTACCAGCA
TTTGATGCACAAGCTGCTGCTGTTGGTGCACTATATAACCTTGCAGAAGTTAATGTGGAC
TGCAGATTGAAGCTTGCTAGTGAGAGATGGGCAATTGATCGTCTCCTGAGAGTGATCAAG
ACACCGCATCCAGTGCCAGAAGTTTGCAGGAAGGCAGCAATGATACTTGAGAGTCTTGTC
TCCGAGCCTCAGAATAGGGTCTTACTGCTTGCATACGAGAATGCATTTGCAGAGATTCTC
TTCTCAGATGGCAGATATTCTGATACATTTGCTAGGATATTATACGAACTTACATCTAGA
CCAAACAACAAAGTGGCATCTGCACGTGGCATTTGGGGGTGTGGCTGAATCTCTGCATCA
TTCATATATTTTGCTCGGCTTGCAAGGGTATATTGACTGGCTTCGACTATACTTCTGTTA
ACATTTTTTTCGTACATCCTAGCTGAAGTTAAGCTCTCAAGTCTCAAAAATAACTTTGTG
TTCTATCGATTAGGAGAAACTTGAAGCTGTAACGACTGTTAAAATTGTTTCTGCATGTTG
TCTAATTAATTATAAGGAAGGTTTATACTTTTCAACTAATTGCTCCACCGAGATGTCTAT
ATTTGGACG
>U14324  size 3620  gap 11 0.3%
CCTAAATCTCATCAGCTCTCTGCCGTCTCCATCTAAGCAGACAAAACCCTAACCCTAATT
ATACATCTCAAATCGGAATTCAATTTGCTTTTCAGATCTGTCGACTCTTTCATTTGTGCT
CTAATGAGCGGTCTTTTTCAAAATAGGACATCGAGTGTTGAGTTCGACCATGGAGGCGTT
GAAGGAGAATTCGATGGAGATAGAGATTGGGAGTTCGGCGGAATCTTTTCACAAGTTTCT
GGACTCGCAGAGAGAGCTGTTCCACAGCCAGATCGAGAAGCTCCAAAACGTCGTCGTCAC
ACAATGCAGACTCACTGGAGCCAATCCTCTGGCGCAGGAGATGGCAGCTGGTGCCCTATC
AATAAAAATTGGAAAGAGACCTANNNNNNNNNNNGAGATTTGCTAAACCCTAAGGCTGTG
AAATACATGCAAGAGGTTTTTGCTCTGAAAGATGCAATAAGTAAGAAGGAATCCCGGGAG
ATCAGTGCTCAATTTGGCGTTACAGTTACACAGGTTAAGGATTTTTTTGCTAGCCAACGT
ACTAGAGTGAGGAAACTAGTTCGGTTGTCAAAGGAGAAGGCAATTAAATCTGATGCACGT
AAAGACTCACATAATGTTATGGTTCCTGTCAGCTCTGATTCTGTAATTCCTATTAGCTCG
GATTATGTAATTCCTACTGATCCTGTCCCCTCAAGTTCAGCTTGCCCTACCAGTGTGATA
CCTGTTAATCCTATTCCCTTAAACTCCATTGGCCCTCTCAAAGTTGATGAAGCACCATCT
TGTTCCGGGCGGGATGAATGTCAGCTTGGCTTAGATGACTTAGATAAACATTTTGTTGAG
AATTTTTTCAGTTTGATGCGGAAGGAAGAAACATTTTCTGGGCAAGTGAAGCTGATGGAA
CAGATCTTGCGGATAGAAAATTCTTCAATTCTATATTGGTTTTTGACCAAAGGTGGTGTG
ATGATCTTAGCGACATGGCTGAGTCAAGCAGCTGATGAGGAACAAACAAGTGTTCTTATT
GTCATCCTTAATGTTCTCTGTCACTTGCCATTACATAAAGCTCTCCCAGAACAAATGTCA
GCCATACTGCAAAGCGTTAAAAGACTGCGGTACTACAGGGCGTCAGACTTATCGAACAGG
GCAAACGTTTTGTTATCAAAATGGAGCAAGATGTTTTCAAGAAGCCAAGCTTTGAAGAAA
CATGGCGCAAAATACTCTACTGACTCACAGAATGAGTTAATTCTTAAACAGAGTATTGGC
GAAATTATGGCTGATGAATCATGGCTCTCAAGTAGTAATGCTTCTGAGAACAGTCTTGCT
ACCTTGTGCGAAACTTCGGAGAGTTTCAGGAAGTCAGAATCACCACAATCAGTTAAGTTA
TTGACTGCATCTTCAGATGACTCTGGAAGGAAGAACATCCTTGGTGTATCTTCATCATAT
AACAGAGAACGCCGAAAAACTCAGTTTGTGGAACAGCCAGGTCAAAAATCGGCTGGTAGA
AGTCTGCAGGCCTCAAGATTAGCTCCTGTGGGTCAAGCCCGTCCTATGTCTGCAGATGAT
ATTCAAAAAGCAAAGTTGAAAGCTATGTATAAGCAGCAGAATAAATATGGGAAAACTAGT
TTTTTGTCTAATGGAATTAATGAAGTAAAGGCGGAAGGTCTGGAGAAATCTACAACTCAA
GCCACCAATTTTCCACCAATATTAAAAGTTCTAGTTCGGCCACATATTGAGGAATTCAAA
AAGTCAGTAACCCCTGAACCAAAAATTTCTAGTAGGCTGGAAGCCCCTCTTGATCCTGAG
CAGAAAAAGGATGTTAAATTGCCTCCAGAGGAGAAGCTGAAAATTGTTGTTAAGGAGCCT
TCAGAAGAGAAGCAGAAAATAGGTGTGAAGGAGGCTCCACAGGAGAAGCAAAAGATGGAG
GTTAAGGAGTCTTCACAGGAGAAGTGGTTGAGGGTTCAGATCCCATGGCAGACACCACCA
GAAGTGAAACTTAACACGCATTGGCGAGTTGGTAATGGTGAGAATAGCAAAGAGGTTGAA
GTTCAGAAAAACAGAATCCACCGGGAGACGGAAACCATCTGTCATAAAATCCAGGAGATA
CCATGTAATCCCAAGGAGCCATGGGACCTTGAAATGGACTATGATGATACATTGACTCCA
GAACTCCCGATTGAACAGCCGCCTGATGCTGATAGTGTAGAAGAAACACAGTTTCCCACT
GATAATGTTACTTTAAATAATGCAGCTCCTTCATTGCCTATACCATCACAGATTGCACCA
CCACCACAGATTGCAAATGCTAGTGCAAGTGCAGCCGAGCCAGACCTTGAGTTGCTCGCT
GTACTGCTTAAAAATCCAGAGTTGGTTTTTGCCTTGACTACAGGTCAAGCTGGTAACTTA
TCAAGTGAAGACACTGTGAAGCTGCTAGATATGATTAAGTCTGGTGGGGCTGGGGCTGGC
TTAGCCGGTAATGTAAATGGGATGAGGGGAAAAGTAGAGGAGAAGGTTGAGGTTTCGCTC
CCATCCCCAACTCCATCGAGCAATCCTGGAACGAGTGGATGGAGGCAGGACGTTGTCAGG
AATCCATTTTCACGAGGAAGTCCAATGGAGAGCAATGTTGTTCTGTCTTCTCTGGAAGTT
GCTTCCACAGAAAAGCTTCACACGACCAATGTAATTCGGTCTGGAATTTCGGCCATGAAT
GTTACAATACCCCAACAACCAACAAGTGCAATGCATCCTTCACTACATCAAACAATACCA
GAAAGGCAGTTACATTCTGTTGTACCTTCTCTGCGTCAGTCCCACTCCATCAGTTCTCCA
ATTGTACAAACACAAGCCATGAAAAATCTACCTAACGCTAGCCCCTCGTACATGAGCAAT
GTGAAAGCAGCGCCAATGCATATCAATGCACCTGAGAGACAACCCGTTTCACATCCCTCG
TCTAGCTTAATTCCAACATCGGCAAGGTCACAGCCACAGCTTCAACCGCAGCAACCCCAC
ATGTCCAATCCTACCCATGTTGCATCATTGTATCCCTCTAGGCAACCAATGGGGAATTCA
GGTCCCACATCTCAATCTTGGCAAGCAAGTCAGCGCTTGGCTTCAAATTCTCGTTATCAA
GTTAATCAAAACAATTATAATGGATCATTTGGGGGGCCTATGCAGCGGCGTCAGGTGCTG
TCAGGTCCTCCTAGGGAGAGAAATGGATATGCGGGTAATGATGGGTTTGAGTCATGGAGT
CCCGATAACAGTCCAACTAGGCCACCAGAGTATGAGCCCAGAAGGAACTTGCAAGAACCC
AGGATGAATTCTGGGTGGAGCAATGGACCTGACCGGCCAAGACAATGGAATACTTCTGAG
CAACGGGAAGTTCGGGACCATAACAAGTATGGATATACATGGCGAGACCGAAGACATTAA
GCTCGTTTAGGCTTGCAGCTGTTTCGCCTGATTCAGAGTAACTTGGAATTTATTGAGAAT
TTGACATTGTAGATGGTTGTGGGAGGTTGAGAATTGAGATGCAAGATGGGAGAAGGGGAC
ATTGAGTTGCAATCGCAGCTTTCTAACTGTTCAGAACCTTCTCTTGATAATGAATTTGAC
AAAAGCACATAAAACTTGCC
>U12966  size 1832  gap 0 0%
CGAGCTATATAACATATCAATCTACAGCAGCGACCCTCTCCAACATTTACAATTGACTCT
TAGCAACTAGATTGGCGCCTAAGTTGCCTCGGTAAGGGTAAATCATAAATGGCGATTATC
GTGTCAATAACACTGAATAGTGAATAATGAGATAACAACAGTGACAAGATGGCCGATTCA
CTACAGCTGACTTCTTTGTATGCGAAAGAATTAATTACTCCATCTACAATCTACTGATAC
AAGTAGAAAAAATGTGTTAAAGGATATAAGGAAGAATTGAGTAACAGGAGAACCAATGTT
ACAGGCACTGTCTTATTTCTGCATTCCCTTGAGCCGAGATTGTTAGTCTGTCCTCTTCAG
CTTTTCCCAGTATCTGATTCCTCATCTCGACATTTTTCAAGAATCATATTACAATTATTC
ATTGTGCAACCATCAAGAAGACCATGATTCCACAGTTTTATCATGAACAGCCTCCAACAC
CAAAATAGAGCTGGAGAGAGGACAAGCTCCCGTCCATGAAGTTTGGAAAATGCTTCACAT
GCCCAAGGAACATGACCATCAGCCAGGACCCGTTGCTTTCTGACAAAGGAGTTCCACAGA
TGCATCAGCTGCTTCTCATCTTTGCTAACATCCACAAAATCATCAAGCATCCGCCGATCT
TCAAAATCTGCAATGTCATCATCAACTTCATCCTCACTATCTTCATTGGACATTACTTGT
TCTATCGCCATAGGCTGAACTCGGTGAGAATGATAGAACTGGCGTTTGAAGAGAAGTGCA
CGGTTTCTAGTGTCTGACCGTTCTGTGCTTAACTTCCTAGATTTTACAACATGCAGCATA
GCAGGGGCTACAGCATCACTTCCAGATAATGATTTAACACACTCAGGGTCCATAGAAGAT
TGAGCCATGGCAATTGGTACACCAGGACCATTGAAACTGGATGCAACACCTTCAATGCAA
TCTGCTCCATTAAAACCAGAGGTTATTCCTCCATCCCTTCCATTTGGCAATTTTCTTCCA
CTAGGAGATAACTTGGAATCCCCCTCACCATCATCCTTTGCAGCAAACTCTCCATTTGCA
TCATCAGTGAGTAATCCCGGCGAGTCCAATTCCAAGAATTGTATGTTAACTTGTTTTTCA
TGCCCTGCAAGGTTCTTTCGCTTACGACTTCGTGGCTTTGCGCAGAAGAAAAATGTTTGT
AGCCGTGGGTCTACTCCACCTGCTACAATCTCAGATGTCAGTGTATCAATTTTCACAGAG
ATGTTCACTGCCTGATAATCGTCAGTAACCCAGAACTCGTAGTTGAATAAATCATGTGAT
GAGCACAAATGATACCGCAGACCCTTGAAGCACGCACATTGCATCAAGCAAAACGGACAA
GAGAAGTCCTCAGTTACTTCAGTCTTTGTTAGCATGTTGGTATAGTCCCTGTAGTTGAAA
ACTACGATTCCCGGCCTCAACCTCCTTTTGTGTTTTGCTCGTATTTTGTAATGCAAACAT
CTTCGAAGATATGAAGGATTATGCTGAGCACGGTGACGTAGAATATTGTATAGTTCGACA
GGCTTGCAGTATATTAAGAGTCTCTCTTCACCGACAGTTGCCTCTTCTGCGGAAAGAAGC
TCACAATAATTTTGATGGCACATCTGGTCCACAATCCAACTCCAATTCAAGCAAATCGAA
GATTTCGCGGAGAAATCAGAAGCGGAGGTTGAGAAGAACACGACCAGCTGTGGAAGTCGA
AAGGCTCTGGCATTACGTTTTGGAAAAATAGACGCTAATTAATCAAACATGAACCAAAAA
AATCAAATAACGAAATTCTTTTACAGCAAGCA
>U8773  size 1681  gap 0 0%
AATGTACTTACAGTCTAATATATTTAAACAAGTCTAAAATAAGCCCCAATCGAGTTCGGT
CCAAGAAGAAATAATTACTTCGTCAATTTGACCCCGTAGGATTTGAATATTCCTACCACT
ATTGAATTTGTCAAAAATATTCACATTGCAGTGACCTACCGAGCTTAGCATCAAAAGGAC
AGAAAAAAAATGAGGAGTCGTCGGCGATTCCAATTTGGCAATTGGAACTTATAAATGCAT
AGGACTGAACTCTTGTATTGTAGGCGGAAATAAATTCTAACATTCTTACATCATCACAAG
AATGGCAGTGCTAATGATAAAAGTAAATTATAATGATGATGATGATGATGATGAAGATGA
TAGTTAATGTTAAGGGATCTAAAGAATTATGCCATGCAAACCCTAACTGGGTTATGCTTA
GAATTCATTGGATGATATGGCAGGACCTGGGACAGAACAATCAATGCCAGAGTTTCATGC
AGAACCCAGCCGGCACAACTGATGATCTCCTGCTAGAGATACAATCTGAAAAGGTATCCA
TAAGCTGCTCTGCAAGCGACGCCGGATCTTCAACAAATGTATCGACAAAAACCTTCACAA
TCCTAACCTCTTGTGGGGTTGCTCGTAAGCTGTACCAAGTCAAGAATTTCTGCCGAAAGT
TCCTCTCAATATGTCCCTCACACTCTAGCCATCTGATGACCTTCACACAGTGCTCAAAAT
CCATATCCGAAAGGCCATTTGCTGTGCAATCCTCATCCCGACTTTCGCTGCTTCTCTTCT
TTGACGTGCTACCATCTTGAGGCTCATCTCGATTTCCAGTACCATTTTCCATATCCTTAT
TGTTCAATTTGGATCTCCCATTCCTTGCTTGAGCATCTTTAAGTATTTCTATTTTGCATG
GAGTGATGGGCAATCCAGCCTCCAAGCTTCTCATATATGGCACACATTCCATGCCAGTTG
GCACTGGGGTATCTACCCCATTATCAGTGCTCATCTCCTCAATGATTAGGCTCTCTGGCA
GGTGCTTCTTCTCAAGCTTCTGGACAAGAGAATCAGGCATGGAGCCATCTATGTTATTGG
CACGCTCCTCGTCTAACAAGGAAACCGCATCCGCTGGGGTTGTTCCTCCGCCCAGAACAG
TGCAGTCAATAGCATCATCACATAAATTAGTGGAAGCTATTTTATCAGTCTCCTTGCTGT
ATGTATAATAATTGTTAACTTGAGCATCATTTGGGTCCCTGTCTGGAGTGACATTATTGG
TCTCATCTTCCACTGAAGATGGATTAGAAAGGCTGCTACAGTTTGTTGCCGGGCTTTGAC
TTCGTTCTATTACTGAGCAGTTTGTCACTTCACCCCTGCTACTGCCCGTTGAGAACCAAA
TTTCACACCTACCCAACTCTGTCGTACCATTAGAGGAAACAACTTTGAACTGATACTCAG
TAGCCGGACAAAGTCCTGTTACAACAAACCTAGTATTAGGTGCAAAGAGAGTACAAGTAG
GTCTAGCTGGAAAACCCTCATGGGCCCTCCGATGCCATAAAGTGTAACTAATAATATTCC
CGGGAGAAGGATCTTCAGAACCCAACACCACAGTAAGGGATGTTGCGCAAACATCTTCAA
ACTTAACCATGTTGGGAACAATCACATTTGATCCTTGTACTGAAGGATTGGGCAAGCTGG
T
>U17262  size 1894  gap 35 1.84%
CTTGTACAAAGAAGAGTGAAACAATCGGAGGTAATCCTCTTTTTGAAAGGAAAGAATAAT
CATAAATCATGAAGCAAATAGCAACCCTGTATCCTTAGAATTGCTTTCCCTGCCCTAATC
TAATGCCACAGCTTACTACAGAATCCATTCCGTGCCCTCTTGTTTGATACAATATCTGAA
AATGAGTCAACCAATTGTCCTGCTAAGCTACTTGGATCATCAATCAGTGTTTGAATAAAA
GTATTCACCACCCTACGTTCCTGCTCAGTCGATCTTAAGCTAAACCATGTCAGCAATTTC
AATCTAAAATCCTGGTTAATGTGGCCCTCACATTCTAGCCACCGAATTATCTTCACACAA
TACTCAAAATTCTCATCTAGGCTACCTGAAGAACCATTTGAAATGTGGAATGGTGAACCA
TCGTTAATCAAAGTGCTATCACATTCATGTGGCTCTTCGTTTGGATGTGCTCTTCTTTTC
CTGCATAAATCTGCACGGGAATCAACAGCAGGCACTTCTCCAGCTGGCCCATGGTTCCAG
GTTTGGGAGTCACCACTACCATGTGATCTTGCCAAACGGTTCTTCTCTATGTCATGGGAA
GCAGCATCATCATCCGCCTCAACAGCCTGTTCAAAAGTGCATCCATTATCTTCATCTCTT
GAGGACTCAAATGGTGGGGTTAGTTCTTCATTCAAGTCGGGAACAGATACAACATTTAAG
TCCAGTCCACGAGAAACAGATGGCAACCGTTCTTCTTCTGCATTTTCAGGCTTGACCNAT
TTTCTTTGCTTCACCTCCACAGCACTTCTCTAAATCAGCACTGCAAAACCCTTCAAGACA
GCCTTCTTGTTGAGCCCAAGCCAGTCGCAAAAACTTTCCAAGGTCTCGAACCTTGAATCC
AGAAGAATTTGGCTCCATCATACTTCTGGATTCCCTTTCAGCAAAAGAACCACCCTCAAC
ATGTGTATTTGATTTCTTACAATTCAAGGCCACCGTAGAATTAGGATTCCTGTGAATTAT
CTCCACACTCTTGGTGAAACACTTAGCCTCAGAGTGACCAAAATCACCTGCCTCTGTATA
AGAAACAATCCGAAAACTGTACTCCGAGCATGGCTGCAAATTTGATATCAAAATCCTTCT
CTGAGCCCTCGGAAAGACACAAATAGGCTCTTTTGTGTGCATCTCTTCTCTACTCTTGCA
ATACCACAGCTTATACCCCTTAATGTCGTTAGCTGATACGGTAGACAATTCAATTAAAAT
AATTACAACGGAGGAAGATGTCACTTCTTCAAATAGGAACCTGCAAGCAGCAGGAAGTGA
ATCCTCTCTGCATTTTGGATTCACATTAGAGACAGTTGCTAGCCATTCATCTGCTTTCTC
GATGGCAAGCAAACAAAGTTTCAGCACATCACCAGCAACAGAGAGTCTGCTGACAATCCC
ACGTGCCATCTTTGCAGACACTCCATTCACTGGACCCACTTCTGTTTCTAGTTTGGACTT
TGCATCTTTTATGATATCATGCAGTTCTTTGAATCGTGAAGTCCCATCTNNNNNNNNNNN
NNNNNNNNNNNNNNNNNNNNNNNCACAGTACATCAACACGACGGGCATCTTTAGCTACAA
TTAGCTGCTTCTTCCAACATCCAAGTATCCCAGAAACTTTACCACAAGAAGCACAACAGT
AACTGCCATCCAGCTGCATCAATTGCCCAAGATCAACAACCCCAACCTTCTGGCGTTGAA
GAGCACACTCAATATGACAAGATAACCCACAAGAGTCCTCCTCACCAGAATCAGATGTAC
AAACCAACCAAAGGCTAGGGTCTTTATTGTCATCAAATAAGTGACAGATGCAACAAGAAC
ACCTCTTGCAAAAAGTGTCATCACTGGACAGAAC
>U11331  size 1533  gap 50 3.26%
TCATCGTTTGACAAAAAAGAAAGTGATAATTAAAGACTATTCCGTTAGCAGCAGCAACTT
CATGGCTTATCCATCATTGCACAATTAAGCAGCAACNNNNNNNNNNNNNNNNNNNNNNNN
NNNNNNNNNNNNNNNNNNNNNNNNNNATGGTTATGGTTGTCACAAAGAACCCCTTTATCC
AGGCTCAGAGGAAGAACAATGATGGTGATTTTGGTGTGATTATAATACGCAATAAAGATT
ACCTTGTACTGAAGGATTGGGCAAGCTGGTGTTGAAAATCATTTTGTCCAATGACTCCAC
GGCACAAGCACAGAGTTTCTGAACTTCTGGTCCAGAAGAAAGTCTGTTGACTATACCCCT
TCCCATCTTTACCGGTAAACCAGTTAATGGACCCACTTCATCTTCAAGCATTTTAACAGC
ATCATCCACAATCTTAGAGAGATTTTTGTACTTTTCAGTCCCATTTAGAAGTTTTTGGCC
CAATGAGAGACGATAACACAGAATATCAACCCGTCTGGTATCCTTTGCCACCACCAATTG
TTTTTTCCAGCATCCGAGTAAGTCATTCACTTTTCTACATGAAATACAATAGAAGCTCCC
ATCAAGTCCAGAATAGCATCTGTCTTTTACAATGCCAGACCTTTCATTTTTCAATGCACA
CTCCAGATGACATGACATACCACAGGAATCACCTCCAAATGGAGGCTCTGAGCTGCAAGT
TAACCACAGGCTAGGATCCTTGTTGTCATCATACTTTCGACAGATGCAGCATGAACATCT
CTTGCAAAACACATCTTCTTTTCTTAAGGTAGCTCTACAAGCTGAATTTTTGCAATATAT
AGCATTGACTAAATCACTGCCACTATTGTTCATCGCAGCATCAGTCACTGAAACAGGCAG
TCGAGCAGGGTTATCATTTTTCCTCTGCCTCTTGGACGGTCTCTGGGAAGATGCCGGAGA
AGACTGTGGCTCAATATCTGTTTTGGCCTCACGCTCCCCAGATTTCTTCTCAGATACAAG
TTTCAGAAGATTTTCTATAATTTTTAACTTAGTCAAGCCAGTATATTTCCTTTCTTTTCC
CAACTCTGCACAGAGGATCTGTAGAATCTCCTGACGAGTCCATGATCGCAGCGTCTCAGA
GGCACTGTGCGATTGCTTAGATAATTGATACACTAGTTCTCTCTTTTCTTCCATACTCAA
CTTACTGCATTTTGATGGGTCGAGTGCAACTCCGAGGCTAAGGCTGAGGCTGATGCTGAG
GCAGAGGCTACCACATTACCATCAAAATCCAAACTTTTCATCAAATCAAGATAACAAGAG
AATCCATGGAGATGAGAGTCTCTCTTTGGAAAATAAAAATATTAAAATTTAATGCAAATA
GTGATAATATTGTAAGCAAATGGTTTTGTGTTGTATTTGTTTGTGTTTTAATTGATGGGT
CCTCTCCTCTCCTCCCCTCTCATCTTGTTGTTTGTGGGCTGTGCCTTTGAGGACCCGAAG
CAGTAGTGAAAGGAGATTCGAGGACGACTTATT
>U17602  size 1306  gap 0 0%
CACAAAAAGAACCTCACAATTCACGCAAATTTGTAGGGTTGTGTCCACCAAACCAAATGA
AATTTGCTGGTCTAAAATCCGTCGAGAATGCGCACGAGGAGTCAGTATGGGCGGTCACGT
GGGTACCGGCCACCGAGACTCGACCGGCGCTCTTGCTGACGGGATCGTTGGACGAGACCG
TGAAGCTGTGGCGGCCCGACGACATGCAGCTGGAGCGGACCAACACTGGCCACTGTTTGG
GCGTAGTCTCTGTGGCAGCGCACCCGTCTGGTATTATAGCTGCCTCTGCTTCTCTCGACA
GCTTTGTTCGAGTATTTGATGTCGACACCAACGCCTCTATTGCTACTCTCGAAGCTCCTC
CTTCTGAAGTCTGGCAAATGCAGTTCGATCCTAAGGGTACCACTCTAGCTGTTGCTGGAG
GGGGTAGTGCATCTGTAAAGCTCTGGGACACAGCCACTTGGAATCTGATTGCCACCCTGT
CAATTCCTCGTCCAGAAGGACTGAAGCCAACAGATAAAAGTAGCAGCAAGAAGTTTGTTC
TATCAGTTGCATGGAGTCCTGATGGCAGACGAATTGCTTGTGGTTCAATGGATGGCACAA
TTTCTGTTTTTGATGTTACCCGTGCCAAATTCCTGCATCATCTGGAAGGCCATTTCATGC
CTGTGCGTTCTCTTGTTTATTCCCCTGTTGATCCACGTGTTCTGTTCTCTGCATCAGATG
ATACTCATGTGCACATGTATGATGCTGAGGGTAAAAGTCTGGTTACGGCAATGTCTGGTC
ATGGTAGTTGGGTGTTGAGTGTTGATGCAAGCCCCGATGGAGCAGCTATTACAACAGGCT
CAAGTGATAGAACTGTAAAGCTCTGGGATCTTAACATGAGAGCAGCCGTGCAGTCAATGA
CTAACCACACAGACCAGGTCTGGGGAGTGTCATTTAGACCACTAGGAGGTCGGGTTGTTA
GCGTATCAGATGACAAAAGCATATCACTCTATGAATACTCCTGATGATAAGGCATTTTCA
GAGTAAGACTATTGCAAAGTTTTTGTTTGTTATTTGAAAATGCTAATGCTATTGTTGTTC
TTAACTGCATTGGTCTGAAATTGTATGACTTTCCAACCTATATTAGTCTTCTGCTTAACT
TGTTTTTCTGATCATTTTCATCATCTGATCTTCACCCACATTTGGTGTACTGATGTCTAG
TAGTTGTGCACAAGTAGTTGGCATGGTGGTAAAGTCTTCTCACTTTGCTTTGGATGCTAA
GAATATGATGAGATAGATCTACATTACCCTGTCTTTTTTCCCCCCC
>U23612  size 1156  gap 45 3.89%
ACTTGTTTGAACAGCAATGGAGGAAACGGCTGAATCCTGGAGCAGATGTGTCAAGTCCTC
ATTTCTTCAAGATTATTTTTCCCTTTGTTCTTGCAGAAAAAAAGCTGAGGATTCCACGAG
ATTTTGTGAAGAAGTTTGGCCATGAACTTTCTAATGGTGCTCAANNNNNNNNNNNNNNNN
NNNNNNNNNNNNNNNNNNNNNNNNNNNNNGATCAGAAAAGGAAAAGACATTTGGTTTCAT
TATGGTTGGGAGGACTTTGTTGAAAGTTATTCAATCTCAGCAGGATACTTCTTGTTCTTC
AGTTATGAGAAGAATTCAACCTTTCATGTTATTATATTTAATTTGGATGCATGTGAGGTT
GATTATCTATATGTTGGTGAAGAATCAATGAATGATGAGCAAAATTCAGATCCCGAGAAT
GAGAAAAGTGTGGAGCATGTTGAGCAGCAAAGCAGAAAGAGAAAAATGGAAGAGGAGGCG
GAGATGGACGAACCAAACAGTGACAATAACTTCAATTTGTCTGTCGTGCTTAAGAAAATG
GGAATATATGTTACTCATAGATACAGACGGTTTTCGGCAGAAGAAAGCAAGAGAGCAATC
AGTTTTGCCAGAATTGTCCAGCCCAAAAACTCTTCATTCATGGTTATCTTGAAACAGCAT
TTCAAATCTTGCCGTGATGTGTATTGTCCAATCAAGTTTGCTGAGAAATTTGTCAAGAAA
GATTCCAAATATGTCAAATTACAGATATCTAATGAAGTAAAGGAATCAATTGAACTCCAA
TGGAAACCTAAAGGGGGTTTTTTTTTAACTCGGGGATGGGCTGAAATCTCAAGGGTCAAG
AATTTGAAGGAAGGAGATATTTGTATCTTTGAACTGATCAGGAAACAAGATCTTCTTTTC
AAACTTTCAGTGTTTCACAGTATGTTAGAGTAAATTTAGGCGATTAGTTTCAAAACTGTA
TCATCTATAGACTAAATCAATGTTTTTAGAATGTTGTGTAGTAAGGGTTTGTGCTATCTC
TTCCTAAGATGATCTGCTAAAGGGGATTGAGTCGTCTATTATATTCATAACTTCTCAAAG
AGTTAGTTATTATTGTAGTTCAGTTGTTATATTAGCTCTGTTATAAGGCAGATAATTTCA
GTAAAATCGAAAGGCC
>U8880  size 1600  gap 2 0.12%
TGCATATTGTATTCACTGACTTTGATATCAAACTAGTAGCGAATAATTTGCCTACGAGGT
AATTCTTTCTTTGATCTGAAGCATAACATCACACCACATGAAATGAGGAGTGGCAAAAAA
TAAAAGGTTAAAACAAGCTCAAAATGACATTGTCACAATGTCACTAAGACCATNNTTGTT
CCACTGCAGCAGCTGACCGTCAACTTCATTGAACAATCTATATACAACCCTATTCCAGCC
ACAAATCTTTGTATAGGAACCCTAAACTATTAAATGTTCCACAGAAGTTTCACAAGTTGT
ACAGAAATTTATAGACATTAAACCAGATTGGTAAAGATCACCTGCACAAGAAAGATTACG
CCACAGGGTATTATACCAACTAGGAACATAGCATCCATCGATGGAATGGGGTCAATCCAG
TGATTTTTCTAATGTCGACTCATAAATCCTGCACTTTCCGAGACACGAAATACGGTAACT
TTCAGAACAAACTCCCTTGCCCTTAGCACCTCAAAGACACAAACATCTCCTTCCCCCAAT
CTATTCTCCACTGTAAATTCATACCAGCCTTGACTGAACTTAGCTCTGCCTCCTCTGTAT
AGACATCGGACAGGCCACTGCTTACCATCAGAAAGCTGTAGTTTGATGAATCCACAAACC
CCATTTAGATGTTTTTCGGCAAAGCAGGATGGCAAATACATTATACATCCCTTATACAAG
TAAGATGGTCGCAGGACTACCCTGCAGAAAGGATTAGATGGTTCAAATGCTTTGGCAGCA
TTAATTGCCCTTTCCCTTTCCTCAGCTGTCACAGTCCTTTTTCTTGCTGAAGCACTTTCA
TAAAATCTAAACTGCATTTCTCCATCATGTACTTCTTGTGCTGACGACGCTTGAACATTA
GGATCAATCTTTCGCTTTCTCCCAGGTTTTTTAAGCTTTGGTGTTTCTCCATCTTGTGAA
TACAATTTCACTTTTAATCGCTGCAAGTTTGCTTCACCAGCACCATTTATGCTGTTGCTA
AGTTTAGAGCTGTTAAGCAAATTCTGAAATGACGGAGGATTGAAAGTCTTGTTCACTGTT
GGTTGATCTACATGTTCAGAGTCATCATCTTCCATTTCTGCAAATATATGGTATTGTTTG
CTATGATTGGGTACTTCAAAATTACTGAGGGCATTAGGTTGATAGTTTATCTCAGAAGAA
GGCAAATTAAAAATATAAACATTAAAGGCTGAATTCCCTTCATATCTGAAGACCAAAAAA
TACCCAACACGGATAAAGTAACGTTCCATAAATTCCTGCCACCCATCATAAAACCATACT
TTGTTGTCAAGTCTCCTTAATCCCACACGCGAAACCATACCATTCGGAACAATAAGTGTA
GCAGCTGCAGAAAGGTCATCCTTGAAATTCCTAACAAAGTTTTCTGGAATCCTCAGTCTC
TTGTCACGAATGGTGGAGGCGAGAATAAGCTTGTGAAAATAAGGTCGTGGCATTTTGGGT
AACAATCAAAAGAACATATAATAATGATTTGACGATTATGATTATGATTGCTAAGACATG
AGCTTTCAGATCTGCTGTTTCTCTTGTTCTCTTTCTCTCC
>U7754  size 1102  gap 0 0%
TTGGAAACTATAAATTTAAGTATCACTCACTGATGAAAAACATGAAGTTTGAAAACAACA
TCCCCATGCCTGACGAGCTCAAAGATACAAATATCACCTTCCGTCAAATGCACATAATCA
GACACGCCAGCCCATCCCTTGGCAAGAAAGAAACCACCAGTCGCCCTCCAATGGATTCCA
AGAGACCATTTTCTTCCACTAGGAGCTTGTACTTCGACAGATTTTGAATCTTCATCTACA
TACTGATATGCAAACCTCGCTGGAGCATACACTTCACGGCAAGGTTTGTCATTTGCCTTC
CAGATTATCATGAATAAAGGATTTGGTTTAGGATTTGTTGCCTTGAAAGCTCTTGCAATG
TAAACTGCTCTCTCGAGTTCTTCTGTTGAATATAGTTCTTTATATTTTTCAGTAATGTAT
ATTCCGCTTTTTCTTAGTGATACAAGCAAATCAGGTTCAGCATTTGGTTCATCTCTCTTC
AGCCCATCTTCCATTTTCCTCTTCCTGCTTAGCAGCTCAGCCTCATGCTTAAACTGCACT
TCACTTGTCTCAACACACATCTCACATGCCATGTCATCCTCAAATGGATAATCAATCTCG
CAAGCAGTCATGTCAAATATAAGAACACGAAAGATCGAATTCTTTTCATACTTAAAAAGC
AAAAAGTAACCAGCAGAAATTGACTGACTTTCTACGAAGTTTTGCCAACCCTGATGGAAC
CAAATCTTTCTCCCAAATTTTGTTAACCCCACTTGCCAAACCTGACCATCAGGAACTGCG
AGTTTAGCAACACTAGAGAGTTCATCTCCAAATTGTCCCACAAACTTCGGTGGAATCCTT
AGCATCTTGTAATGGATGGTGAAAGGAAGGATGATACTGTAGAACATTGAGGAAGTCTCC
GCAGCTGAACTAGACATGATACCCCCTGTGCCCAATAGGTGTTCTGATTTTTTATCCAAT
TGAACACTTGAATAGTATGGTCAACAGCACCTGTTTGTTTTAGCTCCTGTTCTTTCTTCA
AAACAGTGAGGGATAAAACTACTGTCAGAGAGCGTGAGCTCAAGAAGAGCTCTGTGGGCG
GTGGCTGGGTTTACAAATACTA
>U9616  size 1943  gap 12 0.61%
AAACCTCAGATCGGAGAAACCGAGCAGAGAACGAGAGAGGGGAGAAACAGTAGGAAACCC
TAATAAATCAATCGAGCGAGACCGAGAGTGATTTTGATAATTTTTTTTTTAAGGCAAATA
GAGAGAAACAGGGAAGGGCAAAGATGGGAAAGAAGAAGAAGAGAGTATCGTCGAAGGTTT
GGTGCTATTACTGCGACAGGGAATTCGATGACGAAAAGATTTTAGTACAACATCAGAAAG
CTAAGCACTTCAAGTGCCACGTGTGCCACAAGAAGCTCTCCACCGCCGGCGGCATGGCCA
TTCACGTCCTTCAGGTTCACAAAGAGAATGTCACCAAAGTACCTAATGCAAAACCAGGTC
GAGAGTCGACTGACATTGAAATTTATGGAATGCAAGGAATACCACCTGATGTCTTAGCTG
CTCATTATGGAGAAGAAGAAGAAGAAGTTCCATCTAAAATGGCCAAAGTGGATACTTCTT
TCCCACAGCTGGTAGGTGGGGTGGTCCCAGGACAATTGGGTGTCAGCTATCCTCCTCAAT
CAACTTTAGGCATGATGCAGCCAATTTATAGTTCTGCAGTTCCCATGCCTCCTGCTGGTT
GGCCAGTGCCTCCTCGTCCTCAACCCTGGTACCCACAGCATGCAGCAGTTTCAATTCCCC
CACCCGCTGCAGTGGGTTATGCTCAACAGCCATTATTTCCTGTGCAAAATGTGAGGCCCC
CTCTGGCATCGTCTACGTCACCTGCACTCCAACCTTCTCCAGTAGTTCCTCCCGGAATGC
CCTCATCTACACCTCCTGTTACCGTATCCCAACCCTTGTTTCCTGTGGTGAATAACAATA
CGACTAGTCAAAGTTCCCTATTTCCGGCTCCTATTCCCTCAACAAGTATTGCACTGAGCT
CTTCAGCAGAAATTAAGGGTTCAGTTGATGCCCATTCAAGTGCTAACACATCTGTGACCA
ACAGCTACCATGTCCCAAGCATGCAAGGTGGGACATTATCCAATTCTCATTCTTATGCTT
CTGGTCCAAATACTGGTGGTCCTTCTATCGGACCACCCCCTGTAATTGCAAATAAAGCTC
CTGCAACCCAGCCAGCTGTTAATGAGGTCTATTTAGTTTGGGAGGATGAAGCAATGTCCA
TGGAGGAGAGAAGAATGTCCTCGGTGAAGTATCAGGTGCATGATGAAACTAGCCAGGTAA
GTTATAACTACCTCTTTAAAATATGGAGTTGGTTTGTATTTTCTAACCAGATGGATAGGC
CTTATGTTTCGTGTTTTCAGATAAGTTGTTTACGCTTTGTTACCTATTTAGAGAGGTATT
TTCTCTATGAGTTCCAGTTTTTTTTTTTTAATCTTCACGAAATGAGGGGCAAAAAATGTT
GACAAACATGCTAGCTTTCTTTTAATTATCATTTTGCTCCAACTATTGGATGATGGCAAT
ATTGTTTATCTTAAACTGCTATTCTCCGGTTTGCACGCACTGCCTCCAACTGTTGTGGGC
GTCAAAAGAATCAAGTAGGTATTTGCATTTTTCTAGTAATTACACTTTTGACAAGCTTGC
TGGAAACAAGTACAGGATTCTTCAAACTAATATTGTACCCAGTTAAAAGAACAAAGTGTA
TGTACTTGTCCTCCTAAAATTTGGCTTAATTTTGTTGTTATTCATTCACCCTATGCTTGA
TTCTTAAGTGTTTTGGGTTTGAGTGGAACAAGGTCATACCCCAAAAATTTTTCATTCGCA
TCGTTACAATTTATTTTNNNNNNNNNNNNGAACAGTGAATTCAGACTTGGCCCAGGTCAG
CTTCTTCTGCAATGTTTGGCATCACTTGTATAGGACCAAGCTGTAACATATGTGGTTTCT
TGAAACGATAGTATCCTCAGTTCTTCTCTTATCGTTTTGTTTGTGTTTCTGTTTCAGATG
AGCTCAATTGATGCTGCCATTGA
>U9937  size 953  gap 8 0.83%
CCCGAACAAGCCAGTGCATCAGGAAAAGAAGGCATTCTTGATCTCTTAGTCATATTTCTT
GAACCTTCATCAAACTGAGCATCTGTTTTCAATGATGCTTTCGCAGATGCAGTAGCTACA
TCTTCCCCAAGTAGTTGAGTAGTATTATTTACATCGTCTTTCACATGAAGAAACCTACAC
GAATTTCCTTTGATGCACCAACCTTTAGTAAAGAAGTCACAGATAACAGCAGGACGTTTG
TTTCCATCCTCAATCTCAGCGCCAGGGGACAAACTTCTAATCCTTACTGCAGGAGAGGCA
AATCTTGATTCCATTCTCTGTTTATCATCTGCTGAATGTGTGTCATTAGGCTTGCTTTCT
TCCACAGAAGTCCCTTCACCAAGGCAATCTCTAATCCNNNNNNATCCGGACACCTCCAGC
CATAGATTTTCTAGTAAGACTAGAAGGACTGGTGGTCTCAGACTCCATTATCTGACTATT
ATGCAAATGAACCTCTCCATCAGTATGCAGTTCATTTTGCTCTTTACGGGCTTTCACTGG
AAGAAAGGCTCCTACATATTTCTTAGAGATCTCATATTCTTGACTTCTATTGTCCTCAGC
AGGAGTCAGATGTTTCCCTGATTTTAAATACTTGGATTCCTCATGATTCTTGCTTGACAC
CACCTTCTGTCTTGAGAATGGCCCATTTGAACAATCAAAATTATCTCTACTCTCTTCTAT
AGCAATGGTATCAGATGGTANNGCCTCACTTTAGATTTTTCTCGAGAGGAAGAACCTGAT
TCCACATGGCTTTTGTGCTCTTCTGATTCCACTTTTTCACTAACATCGTTGCGATCCTCA
GAGACGTCGTTTGGTGAATCAGACAAATTGTCAACTTCGTCAACATCGTCAGTGCGAGTG
GCGGCCACGGCAGATGAAGCAGACATTAGGGGCGTTCCAACTGCTGGTTAAAA
>U34190  size 1385  gap 37 2.67%
CTCAATTTTTAACAAGTTAATTTAGCCTTGAACAAACTGTTAACGACTTCACCAGTTACC
GGAATGGTAAGAAACTGTACAGACGATACAATAATCCAGCCTAGCATCTCAAGATTTTCC
ATACTTATCAACATATCCCTCTAAAAGCTTTGCAATTTTTGGCTGGGATGAAGAAAGATA
TTGCTTAGTTGATTCCATAGTGGTTGGAATTTGGTGGGGATGTAGGGTGGCAAGAACCTT
GTCAACTGCTTTCTTAACTATAGTGTTATGAGCATCCTTGCTGAGACGACCCTCACGCCA
GCTTGGTTTCAACAATTCTTTAACAAATTCTACAAGATCATTACGGAAATGTTTCATCAG
TTTTGATTCTTTGCGCCCATCCCCATCAGCGTTATGCTCAAGATCCATTTCACTGTTTTG
TCTTGGCCGATCTACTTTTGGTTCTTTGTTGCGTCTACACCTATCATTTTGAATTCTACT
ATCACATTTCGCATTAGGTTTCTTTGACTTAGAAATATCTTTGAAATAAGTGGAAACTGA
GAGATCATTTTCTTTGGGCATGGCACCATTTTGCTCGTCAACAATAGATGTTCCTACTCC
TTCTTCACTGTCAGCAAGTGAATCATTTCTGGCTGTGCAGCAATTCTTATCCACCACATT
CTCACTGAATCTACCANNNNNNNNNNNNNNNNNNNNNNNNNNNNNNNNNNNNNTAGAACC
ACAGTATTAGATAACATTGAATCGCCACATAGTTTCTGATCTGATGTGTTTAGGGCGGAA
TCCCCTACACTAGAGAATGCAAGTTTAAGAGATATGTGTCCTATCTTGGGTGAGTCAAAG
CTATCACGAAGAGGATCATACTTACTTCCTGGAGATGATGTATCTATAATAACAAAAGAT
GGTTGAAAAGGCACGGATGGTTCCCAATCATTTGATGATATTTTTGTTTTATAATCAGAA
GAGATCTGTGGTTTTTCTGGTTCAGAAACAGAGAACGGGGATGTACTTCTCAGAAACAAA
GCCAATCTAGAATTACGGCATTCTCTATTACTGTCCAACAACAATTTAGCATTAAGAGGA
CTAGCACTCAAAGAGGCAGATGAAAAAGGCAATGACAATCCTGTCCAGGTCGAGATATGG
TGAGATGGGAAACTGCTAGAAGTTGGACCAGAAGTACCTAAGCTTGAGTTCATAGCGTGG
CTGAAAGCTGGCGAAGAATAATCATTATGCATATATTTACTTTGAATCCAAGGCCGTTCT
TCCAGACTAATAGGATAAGTAGAGGGATTCCCACTATGGTAATTACTTGACAAAACCGCT
GAACCAATTGAAGAAGATCTATACTCGAGATGCATGTTGTTTCTAAATATAGGAGAACTG
CCTTC
>U12018  size 1939  gap 0 0%
CTAAGCTCTTGTTTCTTACAAGTCTGTAACATAAAGTTATTATCAACTCCAAGTTTATTG
ATGGCAATTGAAACACAAGCATCTGCATATAAATATCAGCCGATGCCCCGTGCTTTTGTT
TTCCCATTCCCCCTTCCTTCCTGCTCAGGGATGGAACTGAAGCACAGAACATTTGCAGTA
ACAAAACAAGCCTTGTAAGGTAGTAAATCAAGATACAACACCAAAACAAAATTACACACA
TTTAACTATATTCTGGAATGTCAAGGTGTATGGAAGTATATACAGGCCTCACCCTGCTCC
CAGCACATCCTCCCAGCACATCTTTCGAAGATTGGTTTGGACATTAAAACTGCCCATTAT
GATTGAAATTGAATACTCCCCATAAAATTATCAGCTTGCACATGGCATAATGCTATTAGC
TACATGGTGTTTCAGCACCCTTCTCAGTCGAAATGAAATCTCAAGCTTTACCTTTCATAG
CAGTTAGCTTCTTTTGTCGCCTGCGTCCATCCAATTTGATTAAGCCAGGTCTATTCTCAG
AGAAAACTGACTTTCTATATTTTAGGTCTTCACCTCTGATCATGTAAATATTCTCATCTT
CTGGCATGCTAAAATCGGCAGGGTTTCTATTAACACTGCATATTTCAGTCTTGGAGCTGC
TTTTCGGAGGCAAAACAGTGCTAGTAGTATTGCAGGACTCCAGCTTATGTTTTGTTGCAT
TTTCCATCTCATGGAATGTCAAAGGGAACACCGCAGGATCTGAAGTGCCAACGAAAATTT
TCTGCATGTTAGGTACAGGAATATTTCCTAGACCTCTGCCTGAAACACTAGTTATAAACA
CCGGTTGATGAGATCTGTTGTCTTTATTTTGTGAAGGTGAATCTGAGGCTTTTGCCTTGT
CTCTCTCCTGGTACCTCAGGGAAGCTTGACCTGTAGAACCAGTAATCTTCTTGACAACTT
TATCATGTTGAAATGAAAAACCAGAAGCACCAACTGTTTGAATAGCAGGAAAACATTCAG
GAGAGCTCTGTGAAAGGTGACTTTTACCATAATAATCATATTGTGTAGGCTTCATGGTAC
TGGTGGTGTTATATGCTCCAGATGACAGGCCAGAGAAGTCCTTAGAATGATGATCATGAG
GAAAGGGAAGATCTCTTGAGGAACTTACGGTTCCCATCAATGCCAATTGGTGCACCAGAC
GGCAATTGTGCATCCATGAGGCTAAGTAGATGCATAGCTGGAATGGTTTCGTTAGAATAC
ACATCTAGAGGCCTTGATCTGCTATGTTTGCAAGCAAATGGATACTCTGCATGTGGCCTG
CTGAGAGATTCAGAGTCGAAGGTCCTACTATGCTTTTCAATATTGGTGACATCAATGTTC
CAAAAGTTCAGATCATGATTCCCATCCACATTACCCTTGTGCAGACTAGGACAATGAGAA
AGCATGTCTGCATTTGTAGATTGACTGGCATGCTTTTGATGAATATCATATATAAAGGGC
GGTATCATGGATGACCAAAGATGAGCAGTTTCTTTACCCTGTTGCGGAACATTCTGGCAT
GAGTTACAACCTCCCAATGTCTGCAAATTAGTCTGAGAGGTCCTGTGCCCAAATATATTC
CCAATCCATTGGCAATTTTGAGAAATACGATGTTTGCTGGAACTTGTATCAGAAAATTTG
ATTCCATTTGGTAGTTTTCCTTGACAATGAGTAAATGGCATAAATCCTGAAGGGCAATGA
GTTTGTTCCAATGGGCTCAAGTTAAAATGCTTTCTACCAATATGAGGGAGGCAATCAACT
GACTTTCGTTTATCAGTTCCACCATTTTCAGGTCTTGCAATCTTGCCATTTCTACCAATT
TTAGCTCGAGGTTTTGGTTTTTGAGGAGTCTCATCGGACAAAAAACTCAACTTCTCTTTT
GCATAAATCGGAGCATTAT
>U11876  size 2468  gap 0 0%
GCCTCGATAACTGAGTCGTCGTTAATCTAACCCTCACTCTTATCTCTCTCTCAAAACGCT
GCGGATTCCTGAAGGAACTTCTCGTTAACCTAAAGCTTCCTCAAGTTTACTTCCAAATAT
CTAAATTAACTTTTCTTAATCTTAGGGTTTTTATTTCTATAAGGTATTTGAGTTGGCTTT
GCTGAAGGAGCTATGATGAATTCGAACATCGGTGTCATCTAGGAAGAATGCCGGGCATCC
CTCTAGTGGCACGTGAAACTTCCTCATACTCCAGAAGCACAGATCAGATGTGCCGTGAAG
ATGCTCGTGTGCATTTATCTGCAGAAGAGGAAATTGCTGCTGAAGAGAGTCTGTCAATTT
ATTGCAAGCCTGTAGAACTTTACAACATTCTTCAACGGCGTGCTATAAGAAATCCGTCAT
TTCTTCAAAGATGTTTGAGCTACCAAATTCATGAAAAGCACAATCGGAGAATACAAATGA
CAATTTCCCTGTCAGAAACTGTTAATGAAGGTTTACAAGCTCGGTTTCCCTTTCCTTTGT
ACATTTTGCTGGGAAGATTAGTATCTGGCACTACAGTTTCAGAGTATTCTGCTGTATATC
GCTTCAGCCGAGCGTGCATCTTGACCAATTTCACTGGAGTTGAGGGCAGTACTCAGGTCC
AGGCAAATTTTGTCCTCCCTGAGATTAGTAAGCTGCAGCTGAAGGCAAAGTCTGGCACAC
TTGCAATCTTGCTTGTCAACTTTGCTGGAAGCCCAAATTCTTCAAGTGGAACTGATTTAA
CCAAGGCTCGCTTGGGTACGACATTGACTCCATCAAATGATGGAGGATATTGCCATTGGG
GAAAGATACCATTGGAATCACTGTACAGGTCATGGGAGAAGTCCCCAAATTTGAGTCTGG
GGCAGAGAGCTGAGTTGACATATCCTGTTGACATGCATTCTGGCTTCTTAAAGTTGAGTT
GTTTGGACAAGGACAAATGTGTCTCAATTCAAATTCCCTTCAATTCTGGATCCTCGAGTA
CGTCACAACAGGTACACGTCACCATTTCTGCTGAAGAAATTGGGGGAAGGGACAAATCTC
CATATAATTCGTATACTTGTAGTGATATTTCTTCTCCATCATTGTCCCGTATTATTCGGT
TGAGGGCTGGAAATGTTGTCTTCAACTATAGATATTACAACAACAAATTGCAAAGAACTG
AAGTCACTGAAGACTTTTCATGTCCTTTCTGCTTGGCAAAATGTGCAAGTTTTAAGGGTC
TGAGATACCACCTCTCTTCATCACACGATCTATTCAACTTTGAATTTTGGGTAACTGAAG
AATATCAGGCTGTAAATGTCTCAGTGAAAACTGATATTTGGAGATCGGAGGTTGTTGCGG
ATGGTGTTGATCCTAAGCAGCAAACATTCTTCTTTTGCTCAAAGCAACGAAGACACAGGA
GGTTAAAAAACCTACTTCAACAGTCAAAGCATGTACATCCACTTGTTTTGAAGCCTCCAG
GAGTGTGTGAACTACTTGACAAAGCTGACGGTGGGAATGATTACCGGAATTCTATTATTG
CTGTTGCTGAGAGTGCACAACATGTTCCTTCCAGCTTTAATGTTGCAGGGGCTTCAAATG
CTGATGCACAATTGTATACTGATCCAGAATATCAGTTGTTATCTGGAAACAACCTTGCGG
CACCTGCCATGCTACAATTTGCGAAGACGAGAAAGTTATCTATTGAACGTTCTGATTCGA
GGAACCGTACCCTCCTTCAAAAGCGACAGTTCTTCCACTCGCATAGAGCTCAGCCAATGG
CGTGGGAGCAAGTAGTGTCGGACCGGGATAGTGAGGATGAAGTTGATGACGATGTTGCAG
ATTTGGAAGATCGAAGGATGCTTGATGATTTTGTGGATGTTACCAAAGATGAAAAACAAA
TGATGCACATGTGGAACTCCTTTGTGAGGAAGCAACGTGTGCTGGCTGATGGTCATATTC
CCTGGGCATGTGAAGCATTTACTAAATTGTATGGACACGATCTAGTCCAAGCCCCAGCAC
TGAAATGGTGTTGGAGATTGTTCATGATCAAGCTATGGAATCATGGTCTTCTTGATGCGC
GCACCATGAACAATTGTAATATCATTCTCGAACATCAGAAGAACGACTCTGATCCTATGC
AAAGCTAAAGAGATGACAGTTTCTTTTTACTGGGTCGCGGATGGTGATTAGCCAAGAGGA
ATAATTTTGACCCCAGCCATTCATCCATAGTTACCAGATGTTTTGTTTTTTTTTTCAAAG
GCTCTCCTAGTTTCTGTTGACAGCTTTAATTGGTCTCTCTTGGCTTGCGCTGTTAACCTC
ATTGCATCGATACACCATGTAACTGTATAATCAAAAATATGAGCTAAAGAACGTTTTACA
CCCTGCAGACATTTCTTTTTGGTAGTACTAATACCATTGTTGAAAGTGTAGATCAAGTGA
TTTAGTCT
>U2303  size 1580  gap 0 0%
GTCTTGATTTGCATAGTTTGACTCATTTTTAAGTAGCATGACTATGAATCACCAATATTA
CAATGATTGACAGTTCATGCAACTATCTCATGTTATACGCAAATATGATGATGCTAAAGG
TATCGTTTGCCTGTAAGTCCGAGAAGTCCTGCCAGGCATCAACTTGATTAACCAAACGGC
CACGGAAACATAACTACTAATATTAGAACATAACTAAACAACATTGATATATTACCCCAA
AAATAAAACAACAAAATGAGAATCCGATAGACCCATTTGGATAGACTTCTTAAGTCGGTA
TAGCATCCCAGCGCCATATTGCTCCATCCTCACAACAGCTGAGAATGGTGCTTCCATCAT
AGGACATGGCAGTCTGTCTAATGGGAGATTTTGACTGAGCATGAGACAGCCTTGCAATTA
GAACAGGGGGGCTACTTTGTAGCTCCCAAACAAAAATCTTCCCTTCTCTATTCCCTATGG
CAGCTGCATTGTAATGAAAATCATAGGAAAACTTGATGAACCAGATATCACACTCTGGGA
CAGGGTATTTCTGAAGTATGTCAGCTGTACCCTCCCCCGGTGACTGTTCCTTCATTTTTG
GTTCCCACAATACAATTTCATTGTCCACACTCTTTGATAAAATAAAATCACCAAGCCACC
GATTACAGTCAACATAATTTGAATGAACTGATGCTATGAAGACAGGGAATTGTACATATT
TTGTGGGAAATTTTGAAGGAAGATCTGTCCATGTGAATGATTTCTCTACATATGTCCAGA
ACTCTTTCATTGACCAAATCTTGACAGTGTTGTCCATGCCACAACTTGCAATGCGATAGA
TATCTGAAGGATGAAAGTCCACGCTCAAAACTTCATTACGGTGACCCCCAGCACCAGCAA
ATATCAAAATGCATATTCCAGTTTGCACATTCCAGAGACGAACTGATTCATCTTTGCTTG
CAGACACCACAAGTGAGGGTTTCAGTGGCTGGGTCCTGATTTCATTTATTGAATCCCCAT
GGCCAACAAAACTCTTGTGAAGTTTCTCATTACTGACATCAATTACTCGGATGATACCAT
TGATGCCTCCTGCCACTAAGAAGGGGATCCCATCCACATTGCAAGCCCAGCTCACAGTAT
AAAATGACTCTTCCTTCTGATATCTTCATCAACATAAGACTGCAATGCTGCAATAACACC
CCCCTCAAGACATTGGTATACAGTTACGCGATTTCCACCGACGGTGGCGAAGACGTTGAA
GTAGCGGGAGTCGATGAAGTTGAAAACGACGGCGTACAAAGGACGCTTGCCTTCTTGGAG
CTTATTAGTGACTCTGTACTCGCGTTTTTTCGACGGCGTTAGTGATCCTACCAGTGGCTC
GCAGCCGATCGCAGTCCTCGCCATCCTGCGCCCGTTAGCACCCGTCACTGCGCAACCTAT
GCAAGAAAACCACTGAAGCGTTTCGTCGATGTGTTCTGGGGATATTTTTGTAAAGCAATG
TTTGCCTTTGATATAAAGTTAATTATGAAAAATTTTCCGACATATCATCTACGTCATAAT
TTATAAACGATAGCTCATAC
>U15708  size 416  gap 0 0%
GCTGCCAGCGCCATTTCTCTATGAGAAAACTGGACAAATGCACATCCACGACTTTGCTTC
AGCTCATCACGCACTATAAAGATATCTTCGATATGACCATATGGGGAAAATACTTCCTCA
ATTTCCTTTTTTGAAGTTTGTTTGCTCAGGCAGCCAACGTACAACTTGTCCGGAGGAGCC
ACAGGGCGTTCCCTTTCTCCATCAGCAAATCTCACTTTGATGGAAGCCTGTTCCCCAGGA
AAAATATAATGACCGTTTAGAGCTCTGATAGCATTGCCAGCTTCCTCGAATATCATAAAT
TTCACAAAGCAATACCCTTGTTGCTGACCAGTTCTCTTGTCCTTGGGTAGAACAACCTCA
ATAACATTCCCGTGTTCTTCAAACAAAGAGCGGATATCTTCTTCAGTTGCAGTTCT
>U13760  size 1112  gap 0 0%
CCTCCAAGTATAAAGTGATCAATAACCATGAAAAAGGAAAAATCCGTAATTACTATCTAT
ACTGTACAACAGTTGCACTTTTGAATATCCTGACATTATTAACCTACTCCCATTACAAAT
ACTTGTTAAGTAATGCCCCACCATTGTAACTGACAAATTATTACAAGCAAACAATCTAAT
AGCAACTGCTATACAAAGCTGGTATTATATAAGTTCACATCTTGCCTCACGTATGTACAG
ACTGACAAATCAAAAAGAGTCGTAACAAAACCAACAAGCCGAAAACTTGTTGCAAAACTA
ACAGAGACGAAAGATGAGCTTAGTTTGCTCCCATCAGCCTCTCAGGGGAACCTGAAAAAA
GATAGGTATAAATCACAGTTACTTCAGGGAAAATAACATTTGTACATACCTTGTTGTTGT
CCTGTCTTCTTATCCTTAATCAAAGCCACCTCAATCACATTTCCATGTTCTTCAAACAAG
GGACGAATATCCTCTTCTCTGGCTGTCTTCGGAACAGACCCTACAAATAGCTTGGCAAAA
CTGCTGCCATCCGCAAGATCAGGAGAAGGCCCTCCTCGGCCGGAAAATCCACGTTTCTGT
CCTGAAAGTTGCGGAACAGGCAGTGACTGTGGCAAAGGATAATTCATCCCCGACCTGGGC
CCGGACATCGGCCTAAAGCCTCCACCCATTGGCCTGAACCCTCCTCCGACTCCACCTGGC
GCACGACGTGGCGGGCTATCAAACGGGCGGTGCCCCCCATCTGCCCCTCCAACCGCACCA
CCCCCGTCAACATGAAAGTCGTTCGGACTACGGCAACGATTAAATTGAAAAGAATCTTGA
TAACTACTGTTGCCGCTGTTGTTGTTGTTGCTGTAGCGGTTTGTTAAGGGACCGTCGGTG
AAGCGAGAGGGACGGTTGTGACGGTTGTTGTTATAGTGAGAGTCTTGATTGTTGTTGAAG
CTGCTGCTGTAGTTGCTGTTGGGCCCATAATAACGGTCTCCTCTTTGTCTCTCCAGCTTT
GCCGACTGATAGTTAAAACCCTAACCCTAGAATTCAGATTTTAGAATCTAGAGAAAACAA
AGCAGGGACGGTTGTGACGGTTGTTGTTATAG
>U9139  size 2236  gap 0 0%
GGATAAGAAGACAGGACAACAACAAGGTTGTTGTTTTATAAAATATGCGACTTCAGAAGA
AGCTGATAGGGCCATTAGAGCCTTGCACAATCAACATACTCTACCCGGGGGTGTGGGTCC
TATCCAAGTTCGATATGCGGATGGGGAAAGGGAGCGCCTTGGTGCAGTAGAATACAAACT
GTTTGTAGGCTCACTGAACAAACAAGCTACTGAAAAAGAAGTCGAGGAAATCTTTTCACC
ATATGGTCGAGTTGAAGATGTTTACCTTATGCGTGATGAACTGAAGCAGAGCCGTGGATG
TGGATTTGTTAAATACTCTCACAGAGATATGGCATTGGCAGCTATAAATGCTCTTAATGG
AATTTATACAATGAGAGGATGTGATCAACCATTAACTGTCCGGTTTGCTGATCCTAAGAG
GCCCAGGCCTGGAGATTCAAGGAGTGGTCCTGCATTTGGAGGTCCAGGTTTTGGTCCTCG
GTTCCAACCACCTGGCCCCAGACCCCCACCGAATTTTGGTGACCCTATCACCGACCAGAT
TCCTCAGAATGCTTGGCATCCCATGAGTCCCCGGAATATGGGGCCACTATCTAATCCTGG
TATTCGTGGTTTTGGGAATCAGTTGCCTCCTAGGTCAGGTGACCTGGGAATGCCTTTAAA
TCCAGGTGGTCCTGCTGATGTTCCTCTTCCGGGACTGGCTGTTTCTTCAACTTCGTCTGC
TTTACAACAGAATTTTTGCCAACCTGAGTCCCAAGCTCCATCCCTTGGTCAACAAATATC
ACCACTACAGAAGCCCCTTCAATCACCTCAGCATATGCCTCCACTTCAACTTCACCCTCA
GGTTCCATCTTCTTACTCCCATACACAAAATTCCCATCTCAGACAGCTACAGATTCCTGG
TCAAACATCTTTCAGTCAAGCCTTACCATCACAGCATTTACTTGGTATGAGTGGAAATTT
GCCTGCTTCCCAACCTCAGGGTCAGCAGATTGCCTCTTCTTCTACAGCACTACCAACTCC
TCTAAATATTAAGCCCCAATCTAGTTCACTCCCTAGTGGGACAAATCAACAGCAGTTACC
TGCTCCTGTTCAGCAGCAATTACATCAACCTTATCAGCAGTCCCCATCTCAGTTAGCGCA
GATGCTGTCACAGCAGACACAGACTCTGCAAGCAACTTTTCAATCATCCCAGCAGGCATT
CTCCCAGCTGCAGCAACAATTACAGCTGATGCAACCGTCAAATCAAAATCTACCATTGCA
GCAAGGTTCTCAGGGTACTAAACAGCAGTCTCAGTGGGCTGGGATTGCTCCACAGACTGT
TGCCAGTGCTCCTGCTTCAGCACCAGCTGCAGATCTGCCTGTGTCTACATCTATTGGTTC
TGCTGCACCTGTGTCATCACAGACAGTAGCTCCTGCAAAAAGTAGTTGGACGGAACATAC
CTCGCCTGATGGATACAAGTACTATTATAACTGTGTAACTGGTGTTAGCAAGTGGGAGAA
ACCTGAAGAGTTGACATTATTCGAACAACAGCAGCAGCAACAAAAACCACCAGTACAGCA
GCCTCCATCGCAGTTGCACCCCCAAGTTTTACCTGCTCAGCACATTCCACAAACACAACA
GGTGCAGCTTCAAACACAGCTCCGGCAGCAGCAACAGCAGCAGTTACAACAGCCTTTTTC
TTCTTCGTATCAAGCTCCTGTGGTTAGGGGTCAGCACAATGCTCAGGAGCTTGGTTATAC
TCAATTACCTCCTGTAGCAGCTGGTTCAGTTAATGATCCAACACGCTTCCAACAGGGGCT
TCAGGCTGCTCAAGATTGGATGTGGAAGAATAAGCCATCAGGGACTTGAAATGAAAATGT
GGAGCCAGGTGGCACAAGGGATAAAAGTATGCTCTTTGAAGGATGCTGATCTATTATAAC
AAACTTCCGGCAGAGACATGCAGAAACAGTTGCTTTGAACTTTCAATACTGAGACCTCAT
AAAAGTCCGCCCTTTGCAGTTACTGACTTGATGAATATATCTTATGTGCCGTCATACCCA
AGGCAGTCAATGCCTTTGTAATACAATGTTGTAACCTCTTCTATTGCTCCCTTACCTCCT
TTGTAACATAAACTGTTGCTATAGTCAAAATCTTTAGCGTTAACCATTGTAGCAATAAAG
TGATAAACTCTTTTGTAGGTCATCCGAGCTTCTCGGGTGTTGTTTTTCGTCTAGAAAATA
TTAATCATGATAGTAG
>U32661  size 983  gap 10 1.01%
ATTCTCCCTAATGTTTCATATCGTCCACAACACATTTTCAATAATTCACATCCACAAGTC
TTTTCAAATTGGGGAAACCAGGAAGCTGCTACTCCTATCATACAGCAATTACATTGTTCT
CAACAGCAATCATCTTCACAGCTGTCTCAGTTGTCATTACAACAGATACAAATCCCGCAG
CAAAATTCTCAATTATCTCAACAAGCAGTCTCTGATATGCAAAAACAGCTTAATCTGAGA
CAGTCATCGACTCAAAATGTAGAACAGCAGCAGAATTCCCATGTTACCGTGTCAGAATCA
GAGTCTCCAAGGAGTGGAAACAATCCTCAGACAAGTGCTAGCGCTTCCACTATTCCTACA
GTACCTCAAAGTCCCCAGGTGGCAGCTTCTCCAGAGTGTGACTGGAGTGAACATACCTGC
CCCGATGGATACAAATATTACTACAATTGTGAAACTTGTGAAAGTAGATGGGATAAGCCC
GAGGAGTATCTTTTATTTGAGGAGCAAATACAGAAGCAGCAAAAGCTGCAAAATGGAAGC
CAGTCAGTTTCGTCTACCAAAGAAGTGGCTCAAACCCAAGAAGTGCAGCTTCAGCCGCAT
GTCTTCCGTAAAAAGGTGCAACTCCAAGACCCTTCTGTGNNNNNNNNNNGGAGCAGGATC
ACCTGCAAGTTCAGACTAAAAGTAGTCCTGTGGTTCATCCAACCTGTGTTTAGAAGGTGG
TCAGTTTTTGTTAATTCCATGGGGAGGATAGTTTTTTTTTATCTAAAAATGTTAGGTTAA
CATTTAGCAGGTGATCAGTTTTTGCCAATCCGTGGGCTCCATCTGCCTTCTTGTTTGTTT
CTGATACTGCAGGGAACTGGCCGCGTGTGATTGACTTGTTGTCTTTTTCATATTGTATTG
CGTGTAGATTTTTTTGGGACGGTGGGTTATTTTCCATGGCATGTTTTATTTTTCGTGATT
CCTCTATGAATGTAAATTCGGAC
>U20071  size 955  gap 0 0%
GGGGTCCGAATTTACATTCATAGAGGAATCACGAAAAATAAAACATGCCATGGAAAATAA
CCCACCGTCCCAAAAAAATCTACACGCAATACAATATGAAAAAGACAAGAAGTCAATCAC
ACGCGGCCAGTTCCCTGCAGTATCAGAAACAAACAAGAAGGCAGATGGAGCCCACGGATT
GGCAAAAACTGATCACCTGCTAAATGTTAACCTAACATTTTTAGATAAAAAAAAACTATC
CTCCCCATGGAATTAACAAAAACTGACCACCTTCTAAACACAGGTTGGATGAACCACAGG
ACTACTTTTAGTCTGAACTTGCAGGTGATCCTGCTCCTTTTTACGGAAGACATGCGGCTG
AAGCTGCACTTCTTGGGTTTGAGCCACTTCTTTGGTAGACGAAACTGACTGGCTTCCATT
TTGCAGCTTTTGCTGCTTCTGTATTTGCTCCTCAAATAAAAGATACTCCTCGGGCTTATC
CCATCTACTTTCACAAGTTTCACAATTGTAGTAATATTTGTATCCATCGGGGCAGGTATG
TTCACTCCAGTCACACTCTGGAGAAGCTGCCACCTGGGGACTTTGAGGTACTGTAGGAAT
AGTGGAAGCGCTAGCACTTGTCTGAGGATTGTTTCCACTCCTTGGAGACTCTGATTCTGA
CACGGTAACATGGGAATTCTGCTGCTGTTCTACATTTTGAGTCGATGACTGTCTCAGATT
AAGCTGTTTTTGCATATCAGAGACTGCTTGTTGAGATAATTGAGAATTTTGCTGCGGGAT
TTGTATCTGTTGTAATGACAACTGAGACAGCTGTGAAGATGATTGCTGTTGAGAACAATG
TAATTGCTGTATGATAGGAGTAGCAGCTTCCTGGTTTCCCCAATTTGAAAAGACTTGTGG
ATGTGAATTATTGAAAATGTGTTGTGGACGATATGAAACATTAGGGAGAATCTGC
>U19004  size 346  gap 73 21.09%
CATTTGGTCTGAATTAAGATGGTGAGAGGCAAAACTCAAATGAGGCGCATAGAGAATGCT
ACAAGCAGGCAAGTCACCTTCTCCAAAAGAAGAAATGGGTTGCNNNNNNNNNNNNNNNNN
NNNNNNNNNNNNNNNNNNNNNNNNNNNNNNNNNNNNNNNNNNNNNNNNNNNNNNNNGCTC
TATGAATTTGCAAGTTCCAGCATGCAGGAGACAATAGAACGGTATCTGAGGCATACAAAA
GACACTCGAAACAAGCAACAGCCAACGGAACAAAACATGCAGCATCTGAAGCATGACGCA
GCTAACATGGTGAAGAAGATAGAGCTTCTTGAAGTTTCAAAACGGA
>U3347  size 353  gap 0 0%
GCTGCAAATGTCGTTTACATGCCTAGAAGATTGCAGGAAGCCAATGCTGCTGGCTTTGCG
GCACGCATTTCAGGCAGTCCGATGAACAATTCAGTCTCGATGTCTGAACTCTGGCAACTT
TGGCTGCAATTGTTTACAGCTTCTTTCCGTTGGGTTGATTGCTGCCATAGCTTTTGTCCA
CACTTTATACATAACCTGGCATTGTCTTCCAGCAAAAGTCTCTCCTTTTCTTTAAGTTGC
CCTATCCGCTCATTGAACAGCTGAGCCTTTCTTGCTCGGATGCTGCACAAGCTTCGTTCT
AGCTGGTTATCAAGCTCTTGGAGTTCCTCATTGGTACATGAACCCAGGTCCTG
>U1570  size 283  gap 34 12.01%
CTCCATTCCATTCCTGTCAATTGGCCTTTCTTTTGTGTATCTATAGTATCGTTCTAACGT
CTTTTGCATTTCAGAACTTGAAAACTCATAGAGCCTTCCTTTCTGTGAGAAGATAATAAC
AGNNNNNNNNNNNNNNNNNNNNNNNNNNNNNNNNNNCGTAAGCCTTCTTCAGCATCCCAT
TTCGACGCTTTGAAAATGTCACTTGCCGGCTTGTATCATTCTCTATTTTCTTCATCTGAA
TTTTTCCCCTCACCATGGCCAGTATTTGGGAAGTACCCGGAAA
>U27861  size 691  gap 0 0%
TGTTGGAAGCATGTAACTTCATCTTCAGAGTACGTTACAATAAAATGTGAGAAAGCCAGA
GAGGAAGATTAACCATCACATAATTATGTTAACACTAGCTAGCTAGCTAGCTCTTAATTT
TGGATATTTTGGATATATATATAGTGTGTGTATGTGCGCGCGTGTGTAATTTGATATCAA
ATTAAGCACGTACGGATCATCGTCTCATAGTCCTTCCGCCGGATCCGTTCTCCCTCTGGC
AGTTGAAGTAGACAGCGGCCACCGGAGGTCCCAGATTGTAAAGCTCAGCAAAATTCCTCG
TGCTGAAGTTCTGACGCCACCCCGGTGCATAAACAGTCTGCCTTCCAAGTTGCCGGAACA
ACACAAAGACAAACCTGTGAATCCCCACCGTTGGCCTAGGGCTTTCATAGTTCACAATAT
CTTGGCCAAAGCTGGCCCCTGTGGTTGCTGGAATATCAGTCACCAACCAATGCAAATACT
CCCTAAGGCTGGGGTCACTTGGGCTTGGTGCATCAGGATCAACCATTACCAAAGTATAAA
ATGTCCTAAGATCATCACCACCAATTTCAACCCTAGGCTGGTTCAGAACTTCAGAAGGTT
TGAGCTCACGGCCATTATTAACATCCTTGTTTGAATAGGTAATCCTCATAGGAATTGTTC
TTGTAAAATTGTCAAGAACATCACCAACAAC
>U27120  size 303  gap 0 0%
GTTGGATGTCTTTGAGGGACAGAGACTCTAAATCTTCTCCCAAATAGTGCCTTTGGTTTT
TCTGCAGAAGATCAATCTTAGCCTTAAGGTTGTTGCACTCCAGAGGCCAGTTACGCTGTG
ATTCAGGATCAAGGGCAATCAGCTGTCTCTCAGCATAGGCGTACCTCTCATAGCGTTCCA
GTATCTTTTCCATGCAAGAGTCAGTGGAGTATTCAAAGAGCTTCCCTTTGTGAGAGAAGA
TAATAACAGCAACTTCAGCATCACATAACACAGAGATCTCATGAGCTTTCTTCAAGAAGC
>U17717  size 1389  gap 0 0%
AAAAAAAAAAAAAAAAAAAAAGGGAGAGAAACAAGAAAAACCAACTAATTAAACGATGAT
GAAAGAGGAGAGCAACGACGGCAGTGGAGGAGGAAACAGCTGGGCACGTGTGTGTGACAC
TTGCAGGGCAGCTGCATGCACGGTCTACTGCAAAGCTGATATGGCGTATCTTTGCTCTGC
ATGCGACTCCAGAGTCCATGTGGCCAATCGTGTCGCCTTTAGACACGAGCGCGTGTTCGT
GTGCGAGTCCTGCGAGCAAGCCCCGGCTGCTTTCTTATGCAAGGCGGACGCGGCGTCGCT
TTGTGCTGCATGTGACGCTGAGATTCACTCAGCAAACCCTCTCGCAAGGCGCCACCAGCG
GGTCCCTATTCTTCCGATATCTGGCTCGGTATACGGGGGAAGGACTGGCGCGACGCCCGA
GAGAGATGGGTTCTTGTCGCCGGAGGGAGATCATGAGGATGACCAGGACGAGGAAGAAGC
GGCTTCGTGGTTGCTGTTGAGTAATCCTGGGAAGAATGGCGGTAATGGTAATAATGGAAA
TAATAATGGGTTTCTGTTTGGTGGGGAAGTTGATGAGTACTTGGACCTTGTGGATTATAC
TGGTGGGAATCAGTACCTTGATCAGTACAGTAATGGTAACAATAATCAGCAACAGCACGG
TGTTGCTCAAAAGGGTTATGTGGGTGACAGTGTTGTGCCTGTTCAGTGTGAATTAGCTAA
CAAAGATCATCATCGTCATCAGCAAAATTTTCAACTGGGATTGGACTATGATTCATCTAA
AGCAGGATATAGCTACAACGGTTCAATTAGTCACAGTGTCTCGGTTTCATCTACCGATCT
CGGAGTGGTACCGGAATCAACCATGAGTGACATATCGATTTCACACTCGAGGCCACCGAA
AGGGACCATTGACCTCTTCTCAGGACCTCCAATTCAAATGCCACCCCAGCTTACTCCCAT
GGACAGGGAGGCCAGAGTCTTGAGATACAGGGAAAAAAAGAAGACAAGAAAATTCGAGAA
GACAATCCGGTATGCCTCAAGGAAGGCCTATGCAGAAACTAGACCACGTATCAAGGGCAG
GTTCGCGAAGAGAACCGATGCTGAAGTTGAAGTTGATCAAATGTTCTCTGCAACATTGAT
GACTGATCCTGGATATGGCATTGTTCCTTCATTCTAAATCCATCGATGAGTCGAAGAATA
GCTCTCAAGATTAGAGGTCTACTGGTTATTACTAAAGTACTACTACTTGTATTGTAGCTC
TCTTAATGTAATTATCTGAATCAATGAGATATTTCTTTTGCCGTATAGTAATTTTCTTGT
CTATTCATGCAACCATGACACTGCTATGTTGTAAATGTATGTATATTTATAATTTTTGGA
ATTAATTTC
>U2713  size 1871  gap 0 0%
TTTTCAATTTATCAAATTTTATTTTCTCTCTCATTGCACTTTTTATCAGCTTATGTCACA
TTTCCTATTCCAACGCGACCCACTCTATCCTATTTCTCTTCGTTTGCAGAGATCGATTCT
GGAAAGCTCCTTCCTTCTTCTTTAATGGTTTTTTGCTCCTCTAATTAAAATTTTGAAGAT
TATTATTATCTTTGGTTTATTTTGACACACAGCCCTCTTTACTGATCTTGTCTTCTCTTT
GCTCACGGTTGCAATTACCATCTGTGGTGTTTAATCAGGGCAACAGTTGTTTGTTTTTGC
AGTTTATGCAGCTGTATTAAATCTGGTTGCAATTACAACTAAGGGATCGTCTCGCCACTT
CAAGAAGCTTGTATCTTTAGGTTGACTGATATAGTTTTATTAGGAGCTGTGATTTACAAA
AATATTGATTTGGGAAAATGGGTTACATGTGTGACTTTTGTGGGGATCAGAGGTCTATTG
TTTATTGCCGTTCAGATGCAGCATGCTTATGTTTATCATGTGACCGAAATGTTCATTTAG
CCAATGCCCTGTCCAAACGCCATTCAAGGACACTTTTATGTGAAAGATGTAACTCCCAAC
CGGCATTAGTTAGATGTGCTGAAGAAAGGGTTTCTCTTTGTCAGAATTGTGATTGGATTG
GTCATGGAACCTCTACATCAGCCTCAAGCCATAAGAGGCAAACAATCAACTGTTATTCTG
GCTGCCCGTCAGCTTCTGAGCTGTCTTCAATCTGGTCATTTGTGTTAGATTTTCCATCTG
TAGGTGAATCTGCTTGTGAGCAGGAACTGGGTCTGATGAGCATAACTGATAATAGCATAA
AGAATTCCTGGGGACCTAATGAAGACTCAATTAGCCAGAATGCAGCTGGAGGTGGTGTTG
AGGCCAATGATGTGTGTGATGCAGATAAGTCAAATGTTAGGGTTGGGACTACATCTGTGC
CTGGAATTAACTCTACGACACACTTTCTTGATCAAATCCACGGATCAGCGAATAATCCAC
CTTTGCCAAAGTTATGCTGTTCTGCTACGAAAGGTCTTGCATTCTGTGAAGATGATGACC
TCTATGAGGATTTCAATATGGATGAAATGGATTTGAACTTTGAGAATTATGAAGAACTCT
TTGGTGTAACTCTCAATCATTCAGAAGAGCTTCTTGAGAATGGTGGAATTGAAAGTTTAT
TTGGGACAAAGGACATGTCTGCTGCCGATTCAAACTGTCAGGGTGCAGTTGCTGCTGAGG
GCTCCTCAGCTGGGCTGGTCAATGCAATGCAGCCAGCATGCAGCAATGCAGCATCTGCTG
ATTCTATAATGAGTACTAAAACTGAACCAATCCTTTGTTTCACGGGGAAGCAAGGACACT
CAAACCTCTCATTTTCTGGCCTTACTGGCGACAGTAATGCTGGTGATTATCAAGACTGCG
ATGCTTCGTCGATGCTTCTTATGGGTGAACCCCCATGGTGTCCTCCTTGTCCTGAGACAT
CTTTTACGTCAGCAAGCCGTAGTAAAGCTGTCTTGCGTTACAAGGAAAAGAAGAAGACAC
GCAAGTTTGACAAAAGAGTGAGGTATGCATCTCGCAAAGCAAGGGCAGACGTCAGAAGGC
GTGTGAAGGGACGCTTTGTCAAGGCTGGTGAAGCTTACGATTATGACCCTTTGACCCAAA
CAGAGACAAGAAGCTGCTGAGAGTACACATTTTTAACCATGCTTTAAAAGGAAAGAAACA
TGCAATGTTTTGTTGAAAAGCCTCAGTCATTATTACCTAAACAGTGGATGAACTGGTGCT
TTTTTATTTCCTGTGAAATGACAAGCTGCATGATTATATCTCAGGGTACTAGGTTCTCTC
GGGGAGAAAGC
>U17161  size 836  gap 0 0%
ACACTCTGACTGAGGCACTGCGAGTGAGAGTGGTAGCCATAACCGTAAGATTTGGATCCT
GGAAAATCGAGGTCAAAGCATGCATCGTTGACTAAATGGCCGTTAGCGTTAACGTTTCTG
GTTTGTACGGGAACAACACCGTCAGTGCCCGAACTGTTTTGCTCCTGGGCTTCTAGCTTC
GGATCCACATGCCCGTAATCTAAATCCAAATACGGATCCATATCCTGGAACACATACGGC
TCCTGCGCCTGACCCGTGTTCAAATCCGCCACCTTCGGGTTCGGCACCAGCCACGAAGCC
GCCTCTGCTTCCTCCCTGCTGACGTCACTGCTTCCCCCGTCGACGTGGTCCAAGTAACGG
TCTTCGTCTAAGAAGTTGACTACTCCGCCTTTGCCTTGCTTGACGGCGGAGGAGTCGACT
GAGTCGTAGAAGGGTGTCACGGGGACGCGCTCGTGGCGCCGGGCCAGTGGGTTGGCGGAA
TGGATGTCGCGGTCGCACGTGACGCAGAGCGCCGCAGCGTCTGCCTTGCACGTGACGTGG
GCCGGCGCCTGCTCGCACACCTCGCAAACCCAGACACGCGCGTGGCGCGACGCCAGCTTG
TTGGCCGCGTGGATTTTGGTGTCGCAGTTGATACACAAGAACGCCGAGTCGGCCCGGCAG
AACACAGTCGCCGTTGCCGATTTGCACGAGTCACATAGCTTGGATGCCATTTCTCTCAAC
GCAGCGAGTCAGTTCAAAAATTTTAAAACACTCTCTCTCTCTTTGTCTGGCTCTCTGTGT
AGTTCGCCCTTTTCGTTTATTACACAAATGCTAAAATTTGCGACTCTTGCGTGGAG
>U8846  size 1586  gap 0 0%
CTGTCTGAAAGAACTAAAATAAAGTGGAGAGTCAAAATTAAAATAGAAAATTTTTACTGA
ACAGATGTAAGAGTTACAGAAGGCCCTTACAGAAAAAGTACACGGGCTGACAAATCTCGG
TGATGTTAATCTTAATGACTTATCATCATCATCATCAGGGATCAGAATCATAATTCTGCC
AATCAAACGGCTTAAACTCCACCGGTTACCCTATTTTACACATGTTAAAAACTTTTAAAC
ACCAACCGTACGATTATTCTAGTTTCATTATTTAGCAAATACGCCCAGAAGGACAGAATC
ATGACACTGAATTTCCGCTTCTTACTCCTCAAAAAGAGGGAACGACGCCGTATTGAGAAT
CGGCCAAGTAGGCACCAGCAGCTGAAGCTGCAGATTTGTAAAGCCGGTCAACTTCGGAGT
CAGCCTCGGCTCTTTTCGCGAACCGGCCCTTGATTCTTGGTCTAGTTTCGGCGTAAGCTT
TACGTGAATGATAACGAATAGTTTTCTCAAATTTACGGTTCTTTCTCTTCTCCCTGTAAC
GCAAAACTCTAGCTTCTCGGTCGATCCCACAAAGTTGACTTGCCTGGTTAGCACCAGGAG
CCGAAAAGGTGACGCTTGGATCGGCGCCGGACCCAGTGCTCATATTTCGGCCAAATGTGT
ACGAAATATCGGACATCGAGTTCCCATCTGGAACTACTCCAACATCAAGAGATGACGATG
AAACACTTTGGCTTTGGTAGTTGAATGAAGAGAGCTTGGATCTACAGAAATCGATATCGA
AACAATTTTCATTGTTGATCAAAGGAATTGGAGCTGCAGCTTGAGCTGGAATTGGTTCCG
GTTTAGTTGTTTGAACAGGCACAACACTGTCCATGCCAGCGCTATGATGATTCTGAAATG
AATTCGGATAATCAAAATCATTCAAATCAATAAACGGATCGATGAAAAACATATCCCCGG
ATTTCATTTCACCCGCGTTTTCAATTCCAGGTTTCGAATTCGGAATCAGCCAGGAAGCAG
AGTCCACGCCGTCGTGTTCACTGGCGCCAGTGAACTCTGAGCCGCCATTTTGATCACTCG
GAACCAGGAAGTTAAAAGCCGACGACTTGACAATCGAGTCAGCCGAGTCGAAGAACGGCT
CAATAGGGAGGCGTTCATGGCGCCGGGCTAAAGGGTTGGCAGAGTGGATATCATTGTCGC
ATGTGACACACAAGGCAGCCGCATCAGCCTTACACGTGACAGCCGCAGGGGCCTGCTCGC
AGACCTCGCACATCCAGACACGCGCGTGTTTGTTCATGCAATTGTGGATTCTTAAATCGC
AGTTCAGGCATAGGAAAGCAGAGTCCACTCTGCAAAAAACAGCCGCCGCCGCCGCTTTGC
ACGTGTCGCATGGCTTCGCCGCCACGCTCCACCCGCCGGAAATACCCTTCACGCTATGTA
ATTCAATTCCCATGAGCATTACTAAATAAAGCCTCTTTCTTTCTTTCTTTGAGTTTTGGT
CTCTGGAGTAAACGTGGAGGAATGCAAAGACTAGTTTTTGAGATGTTTGGTTTTTGATTT
TTTTTTTAAACAGTCAAAATTCGCCA
>U36503  size 1822  gap 0 0%
TGCTTGCGTGAAAGGGCATCATCCTGCCATGTAGTGGGGTCAGACTACATTAACAACGAC
GATTCTCAATTCTCAACTCAATAATTCTAATCACTGGTGTCCCAAAGTATATGCTTGAAG
CCATTAGCCAGCAGTACAGTTAATTTCATCATCATAATTAACAAGTTTTTCAATTTGCAG
CTGCTTTCTTATGATGACTGGTGAAAAGAGAACTGCAAATGCCATGGGAGGCAAGACGGC
AAGAGCTTGCGACCACTGTTTACGCAAGCGTGCACGTTGGTATTGTGTGGCGGATGATGC
TTTTCTTTGCCAAGGATGTGATGCATCAGTTCATTCGGCAAACCAGCTGGCGAGTAGACA
TGAAAGGGTCCGTCTTGAGACTGCATCATCATGTAATAATAACAATAAGCTGATCAATGA
GCATACTGATAAAGATACGGTGCCAGTTTGGCACCAGGGTTTCACAAGAAAAGCCCGGAC
GCCTAGGCATAATAATAATAAGGCCATGTTGGTGCAACAAGCAAAGGCGAATGAGCCTCT
TGTTCCTGAGATTGGCTGTGAAGACGGGTCTCTGCAGGCTGATGATCAAGTCATTGATGA
GCAGTTGCTTTATCAGGTGCCGGTTTTTGATCCATTTGAGGCCGTTGAGCCAGATGAAAA
TTTGATTGTTGAGGGTTATAATGGACAAGATGGGACGGGTGATTTGGATGATCTACATGG
ATTCTTGCCATCCGACTTGGATCTTGCGGAGTTTGCAGCTGATGTTGAGAGCTTACTTGG
AGGTGGAGGCCGCGCCCTTGATGAAGATTCTTGTGATGTCAAAGAATTTGGGACGTTGTT
GGATTGTAAGGAAGAGGAAACTATAGCATTGAATTTGAAGATTAAGGATGAAGAAGTGGA
AGAAGCTGTAATTGCAGCAGCAACAAGAGAAGCAATAGGTTGTAACTTTGATTATCAATC
ACCAGTGACCGGAGACGATACTGCGGGGCTAATGAGCACTGAATGCAAGCCGCGGCTGAT
GAGGAACGTGTCTTTGAAGCTAAATTATGACGCTGTTATAACTGCTTGGGCTAGCCAGGG
CTGTCCTTGGACAGCAGGAAGCCGCCCTGAAATTAACCTCAACCACTGCTGGCCCCATTG
CACGGGTTTGTGTTGCAAAGATGTTCATCATCACACTTGCGGCGGAGGAGCAGTGCTCAG
AGGGTGCCACTTGGGAGCCGGCGGCGGTGATGATGGCGGAAGGGAAGCCAGAGTATCGAG
GTACAGAGAGAAGCGAAGAACGAGGCTGTTTTCGAAGAAGATAAGGTACGAAGTGAGGAA
ACTGAATGCTGAGAAGAGGCCTAGAATGAAAGGCCGGTTCGTTAAGAGGACTTCTTTTAT
GGGGAGTGCTAATGATGCTCTTCAGTACCATTAACAGCCAAAGTTAGGATTTCACTGTAA
AAGGTAGCTAGCTTAATTGGCTGCATAGTTTACGAAAACAAGCTGTTTGGTATCCCTCTA
ACAGGAAGCAAAAAAGCCCTTTGTAATTAATAAGGCAGAAGCACTTAAGGGTTTGCTTGA
CAAGCACTTTGTCAAGAAGTTAATTAACTTTCGCTAATTTTGATTAGTTAATTTCTTGTT
CCAAAATCTTCTGTACATGTGCATGAAATTTTATTTTGCCCATGAACAGCTTTGGTATAT
ACTTGTTGTGTACATTAAGTTTATGGCTGTTGACAAGTTTATACTTGATAGAATATACGT
GTTCATAGCAAGTGTGTAACATAAAGATGAAGTGAAAAGCTAGCATCTTCTTTTTGCATT
TTCTTGTTATATATACATCCAG
>U9364  size 1051  gap 0 0%
TGCAGCATGGTACTCATAAGCTCATAATAACATAAAAAGTAACAAGGGAGCTAGATAGAA
GCCAGGCAAAGGAGACGAGATATGGGGTACAATTCATTAAGAATCCCTAAGAAGGAAGAA
CAAGAAGTACCAGACTCCACTGCCAGTGCTCATCGATTTGTCGACATCAAAGAACAACCC
AGCTGCTATGCCGACGACGGGGACATCGATATCATGGATGAATTGGAAGGCATTTGGTGT
GTTAATAATAATAATAATAATGAAGATAAAGAATATCAAAGGTTAGCAACAGACCAGAGC
TCACGCAGTCAACTTACATGGGAATTCATGGATATGGATTGGGAAGGGTTTGCTAATAAT
AATGGAGATGAAGAAGAGGATGATGAAAGAGAGCAGAAGCAAATCGAGTTCACAAGAAAC
TTTCTTCAACACCAAGAAGGTGATCGCGAGAAGAAGATTATTAATATTAAGGGTGTAAAG
AAGGAGGAGGAACTTGGCTTTTGGGACGAGGAAGATGAGAATAGGGCTTCTTCATTGAAC
TTGAACTTGAATTATCAACAAGTGTTAGATGCTTGGTCCGATCGCGGCCCGCTCTGGACT
GATGATTTTTCTCTATCATCGGCGTCAAGCCATGGCTATTATATGGGTGAGGTTCCTGTG
ATGGAAGAAGATAAAACAAGGAGAGAAGCAAGTGTCTTAAGGTACAAGGAGAAACGACAA
TCAAGGCTCTTCTCAAAGAGGATAAGGTATCAAGTTCGCAAGCTCAATGCAGATAAAAGA
CCAAGGCTCAAGGGACGATTTGTGAAGAGGGTTTGATGATCATGAGAAGATATGATAGCA
CTGAAAAGAGCAAGGAAATATCTGGAAAATATCTCATGCAGGCCGAGGACTTTTTTTCTT
TTTATCTTTCTCTCTGTATATGGATTTTATGTCTTGTCTGTGTCTCAATGAGAAAATATC
TCCAAGTCCCAAAGATTTGAAATATCTTAATCGTTCAGACTTTCTGAGAACTTTTTATTA
TATGCAAAAGTATGGTCCCATTATGTTCACG
>U2300  size 1394  gap 0 0%
GTTTTCTTTTCAGCGTCTTAAGCTCATAAGAGAAAAAGGTGAAAGCTATCATTTTCTTCA
TTCATTAGGAAGAACAAGCGAAAATATCAATTTGGTCTTCAAGATACTTCGTGTCTTGCT
CAGCAAGAAACGACAAGATTAGAATGTAGACACTCATCTCCTTCTTCTATCCAAAGAATA
AAAAGGGCAAACCTAAACCCCTCAACAAAATTATACCAAAGCAATGACTGGTGCTACCCA
AGCAACAGAGCATGCGCAGAGACAAGACCAAAGAAAAGGGCGTCTCTGCGACTACTGTAA
CGACAGAGCGGCTGTTTTGTACTGCAGAGCTGACACAGCCAAGCTTTGCCTATTTTGTGA
CAAGGAAGTTCACTCGACAAACCAGCTCTTCTCCAAGCACTCTCGCTCGCAGCTCTGTGA
TGTCTGTGACGCTTCCCCTGCTTCCATCTTTTGCGAAACAGAGCACTCCGTTTTGTGCAC
CAACTGTGACTGGGAAAGTCACAGCCAGAGCAACTTACGTGTCTCTTCCGTGCATAATCG
TAGACCCATTGAGTCCTTTACTGGGTGCCCATCAGTGAATGAAATGTTTGCAATAATTGG
GTTCGATGATTTGGATAGTAAAGCTCTGTTTTTGAATGATGAGACTAGAAACTATAGTCA
TTTTGATGGCGTTGATAGTGATGCCTTTTCGGACTTGTTTGCTTGGGAAACTCCAGATTT
TGTGTCTCTTGATGATTTGATCGTTTCTAGTAACGCGGGTCACAATTTTCAAGCTATTGG
CATGCCTCCTTTGCCTAAGAACCGTAATGCTGCCGGTGGCCAACACAAGGAAGAAATGCT
TCATCAGCTTCGTCAACTTGCAAAGCTTGATCCCAACTTTAAGTATGAAAATGCAAATAT
TGATGAACCCATTTTTGGTTTTCAGTCATTAGTACCCGAACCAAGCTCGCAACCAGGAAA
TATGAACACAGGTTCAGAACTTGATGCAGAACCAAACATATTTCCTGCTTATGAGGCCAG
TACACTTCCGTGGTTTGATGATAGTTTTGACCATGCAAATCAGCTTCCTTTGACGTTATT
TAAAAGCTGTAAGGAGGAAAGTTTTACTGTCCCTGAAAAACATTTTGACACTGATGGATG
TGCGAAGAACATCAATGAAGGTGGTGAAGGGCAATCACAACATCCCACTAATACTGAAAA
GTCATCAGTTTTTCATAGAGTTTCTGTACATGAGTTAAACAGTCAGGAAAGAGATTCTGC
TCTCTCAAGATACAAGGAGAAAAAGAAAACAAGGAGGTATGATAAGCACGTCAGATATGA
GTCTAGGAAGGCTCGGGCTGAAAGCAGGACAAGAATTAAGGGACGTTTTGCTAAGATTGA
TCATTAAATGCTGG
>U5505  size 430  gap 0 0%
GAGAGAGAGTGTGTGGAAAAAAAAAAGGAAAATTATGGGGAGAGGAAGAGTTGAACTGAA
GAGAATAGAGAACAAAATTAACAGGCAAGTTACTTTTGCCAAGAGAAGAAATGGCCTGCT
CAAGAAAGCTTATGAGCTCTCAGTTCTATGTGATGCTGAGGTTGCTCTTATCATTTTCTC
TAACCGTGGCAAGCTCTATGAGTTCTGTAGCAGCCCTAGCATTATGAAAACGCTTGAACG
ATATCATCGGTGCAGTTTTGGTGCACTCGAAGCCAACCGGCCTCCCATTGAAACTCAGAG
CACCTACCAGGAATATTTGAGGTTGAAAACAGCAGTTGAGTTCCTACAGCGATCTCAGAG
GAACCTTCTTGGAGAAGATTTGGATCCGCTTAGCACAAAGGAGCTTGAGCAGCTTGAGCA
TCAACTAGAG
>U13903  size 870  gap 0 0%
CTGCTTCTTTCCTCAGGTTACCAAAAGAAGAAAGAGATTAGGAGTCGGAGAGTGAAAATG
GTGAGGGGCAAAACCCAGATGAAGAGAATAGAAAATGCAACAAGTAGGCAAGTTACTTTC
TCTAAGCGAAGAAATGGGCTGCTCAAAAAGGCCTTTGAGTTATCGGTTCTTTGTGATGCC
GAAGTTGCACTAATTATCTTCTCCCCCAGAGGCAAGCTCTACGAGTTCTCTAGTTGTAGT
ATTAACAAGACCATAGAACGCTATCAGAAGAAAACCAAAGATATTGGAATCAACTCCAAA
ATAGTAGAAGATCATTCACAGCATGCCAAGGAAGAGACTGCTAACATGATGACGAAGCTT
GAGTTTCTTGAAGTGACCAAAAGAAAACTCCTTGGAGATGGACTGGAGCCATGTACAATT
GATGAGCTACAACAGTTAGAGAACCAGTTGGAACGAAGCTTAAGCAGAATTAGGGCAAGA
AAGAATCAGCTCTTCAGAGAACAAATTGAGAAGCTGAAAGAAAAGGAAAAAATCCTCATT
GAAGAAAATACGAAGCTGCGAGAGCAATGTGGGATGCAACCGCGGCAAGCGTCAGAGGAG
CAAGAAGTATATATGGATGTAGAGACAGAATTGTTCATAGGACCACCTGAAAGAAGAGTT
GCTTAAAATCCTTTGAATCATGACTGGGGATGTTGATATATATGCTATGCTGCTCAAAAG
ACACCAAAAGTGACCAGCTTTCCTCCACCTTTTTCTTTTCTTTTTGCTTATTCTTAATTG
GGTGATTTTGATTTTTCATCTTAATTTCATTATATAATTGTGAAGGCCGAATAAGTTTCT
GAAAAACAGCATTTTATAGCATAAACCGAG
>U1579  size 1210  gap 23 1.9%
CAACCTTTCCTTTCTCGAACATACAATCCAAGTCTGTGTCTCTCCGTCTCTATTTCTTCT
CACTTTCTGTAATTGGTGGCTTTAGGTTACTGTGATCAGTCCTGAACCAGGCCTCCTATT
AGNNNNNNNNNNNNNNNNNNNNNNNTCCTATTAGATTATGGCGAGAGAGAAGATCAAGAT
CAGGAAGATTGATAACATAACAGCGAGACAAGTGACTTTCTCAAAGAGAAGACGAGGCCT
TTTCAAGAAAGCAGAAGAGCTTTCTGTTCTTTGTGATGCTGAGGTTGGTGTCATCATTTT
CTCTGCTACTGGCAAGCACTTTGAGGTCTCCAGCTCCAGCATGAAGGACATAATTGCAAG
GTACAACATGCATTCAAGTAACATCGGGAAATTGAATCATCCATCTCTTGAACTGCAGTT
GGAGAATAGCAAGCATCTCAGTTTGAGCAGGGAGATTGCTGATAAGAGCCGTCAACTGAG
GCAGATGAGAGGAGAGGATCTTCATGGATTGACTATTGAGGAACTCCAGCACCTTGAAAC
AATGCTTGAACAGGGACTTAGCCGCGTGCTCCAGACAAAGGGTGACAGGATTATGAATGA
GATCTCTTCACTTGAAAGGAAGGGAGCTAAGCTGCTGGAGGAGAACAAGAATCTAAAGCA
GAAGGTGGCCTCCTTGTGCAAGGGAAAAAGAGTTGTTTTAGTGGATTCAGATATTGCTAT
CCAAGAAGAAGGCATGTCATCAGAATCTGTAAACAACGTCTGCAGCTGCAGCAGTGGCCC
TCCTCCTGAGGATGATAGTTCTGATACCTCTCTCAAATTAGGGCTTCCCTACTCCAGCTG
AACTGGGGGCAGACAATCAAATAAAGAGGATTAATTCCACAGTCAATAAAGCCGTAACCA
TGCCATATTTTTTGGATGCTGTTGTGTTTATGGAATTGTGAAAGCGGACATACCCAAGAG
GAGACTTGTTCTGGATTCTCGCCGATCCGATTATCGTTGGCTTGGTGTCACTGCTATTTG
TGATTGTACTGTACAGTATATGTTTGCATTAATTAGAGACATCTGCAAGATAGCTATTTT
TTGGTTTTTACTTTTATTTGTCTTTTCCAATTGTGTAAGCACTTCTGGATAATTGCTGAC
ATATTTAAGCTTGTGGGCTGGAAGAATGATCACCAAACTAAAGCGCTATTAATTTGTAAA
CCAAAATGGC
>U6983  size 545  gap 0 0%
CCCTCTTCTCCATGAACTCGATTTCAGCTAATAACGTTTCGTTCTTCTTGGATCTGACTC
TGCCGATTCCCTTCTCAAGTCTTGCCTCAAGGTTCTTGAGCTCCTTAAAGTTTAAAGTGC
TGAGGGCCTCACCCAGAATGTGCCTGTTCAAATTCTGAATCTCCCGGATTTGTCTTCGTA
GTTTTGTGGCTTCTTGCTGGTAAAACTGAGTGTTAGCTTCAGTAATAGATCCTGGGTTAG
AAGAATCGGCACATGCTTTCTTGTACCTGTCAATTGTTGCTCTGACACTGTTGTTAGCAT
ATTCATAAAGGCGGCCACGGCTAGAGAAGACGATGAGAGCAACTTCAGCATCACACAAGA
CAGACAGTTCATAAGCTTTCTTCAACAATCCATTGCGGCGTTTACAGAAGGTGACTTGTC
TGTTTGTTGTGTTCTCGATCCGCTTTATCTCAATTTTGCCTCTTCCTATTTTCTTGCTTT
GGCGTGAGCTTTCTGGGTTTTGTTTTGGAAACTCCATGGTTGCTGGTAACTTGCTTGAGC
TACAC
>U34186  size 773  gap 37 4.78%
TGGAAATTGATGATAAAAGAAAATGACACCATCTTTCAAACAGTTCATCTAATTCCCACA
AACTACTCGTGGGTACTCATCCACTGTGAACTTAAGGCTTCGTTAGGCTGCAAGCTTAAA
GCAAACATGCCGGGACCCCCATTTTGGAATCTGATAACAGAATCATAATGCCCTTCATTA
TCAACTAACTCATAGTGTTGATCTTCCTCTTTTGCATTAATTATAAATCCATTCCGTAGT
TTTCTGTTCTCCTCTTGCTCTCTTCTTTCCTTTTTCCTGTGGGTAACAATCTGACCCGAG
AGCGCATGAAACTTGCGTTCACGGATAATCCTCAAGCAATTATCCACATCTTGCTCAAGA
TCAGACAATTTCTTCAAGCTCAGATCATTCAAACTTTCACCCAACCTTTGCCTAATTTCC
TTCTTCAGATTTATATTCACTTCTTTCAGATTCTTCAGATTCTCTTGCATTTTCTCATAT
TGAGAACTCCAAAGATCGATCTTTAATCTCCTCTGATACTCATCAAGCAACTGCTTTGTT
GTAGTGGAGGAGCTAAAGTATTCATGGACCTTTCCAGTGCTAGAACACATGATAATGGAA
ACCTTAGCATCACAGAGAACGGTGAGTTCTTCAGCTTTCTTGANNNNNNNNNNNNNNNNN
NNNNNNNNNNNNNNNNNNNNCTTGTTTGTTGGGTTCTCAATCCTCTTGATCTGGATCCTT
CCTCTAGCCATATTCATCAACCAACAATGGTTACTCCCTTTTGTTTTCAGTAA
>U24167  size 336  gap 50 14.88%
GAGGTACCAGAAGTGCAACTATGGAGCACCAGAACCGAATGTGTCCGCAAGGGAGGCCCT
GGAGCTAAGTAGCCAGCAAGAATATCTGAAGCTTAAAGCACGATATGAAGCCCTACAGAG
ATCCCAAAGGAATCTCCTTGGAGAAGAACTTGGCCCTCTAAACAGCAAAGAGCTTGAGTC
ACTTGAAAGGCAGCTTGATATGTCATTGAAGCAGATNNNNNNNNNNNNNNNNNNNNNNNN
NNNNNNNNNNNNNNNNNNNNNNNNNNCTGAACTGCAACATAAGGAACAGTTGCTGAGCGA
AGCAAATAAGACCCTCAAACAAAGGTTGATGGAGGG
>U12163  size 996  gap 28 2.81%
CTACTCACTACCTGCTCTAATCTCTGTTCTATAAAAGCACAGAGATTAGAGAGATACCCA
GAAGAAGCCTGCAAGTTTCTTTAGTGGAGAATTGCTGGTGATAATTATTAATAGATAGTT
AATATGGGGAGAGGAAGGGTGCNNNNNNNNNNNNNNNNNNNNNNNNNNNNGACAAGTGAC
TTTCTCTAAGAGAAGGTCTGGTTTATTGAAAAAAGCCCATGAGATCTCTGTGCTTTGTGA
CGCTGAAGTTGCTTTGATCGTCTTCTCCACTAAAGGCAAACTCTTTGAATACTCTACTGA
ATCATGCATGGAAAGAATCCTTGAACGATATGAGAGGTATTGTTATGCGGAGAGGCAGCT
TCAAGCAAATGAGATTGAACCAAATGGAAACTGGACATTGGAATATTCAAAGCTTAAAGC
TAGGATGGAGGTTTTACAAAGAAATCAAAAGCATTTCATGGGAGAGGATCTTGCAGACTT
AAGTCTCAAAGAGCTTCAAAGTGTAGAGCAGCAGATTGATTCTGGTCTTAAACTCATTCG
ATCAAGAAAGAACCAACTCATGCTTCAATCCATTTCAGAGCTTCAGAAAAAGGACAAGTT
ATTGAAAGAGCAAAACAACTTGCTTGCAAAGAAGGTAAAAGAAAAGGAGAAGCTACTGAG
CCAACAGCCGCAGTGCGGGGAGCAGCAGCAGCAGCTAAATCATGACTGGAACTCATCCAA
TGTTCATCTAATGCAGACATTGACCAATAGCTCTTACCAAATGGGAGGGGGCAGCGGAGA
GGAGGATGAGGATACTCCGACAGGACATCGAACTAACGCTCTGCTGCCCGCTTGGATGTT
TCGTCACCTTCATTAATAATTTACAGATCATGAGTTCTTGATTACTATCAGTATGTGCGA
TTCATATTTTGCTTAATGAAATTAAGCAGAACAAGAAATTGATATATGTATATGGATGAG
CACTCATCTTAACATGTTATATTACATGTCCAGAGC
>U217  size 490  gap 1 0.2%
ATGGAAACTTATCTTTTGGTCTGGGCTTGAATCATTACATGCATTTGCAGATTTAAATTC
CTTGCAACATCTCTTCAAATGGTATCTCTAAGTGATGTAATCNAGCAACAAATTGACCAG
CCCTAGCTACAAAATTAGCAGAGAAGAGAATGAAGAACTTACCAGGTATATGCTTTCGAT
AGATGGGCCACCTTAAAAGTCAAAGGAATAGCTCGTAGTAGAAAAACTGAAATAGTACAG
CTTAAAGCTTAGCATTTGTTGACACCAAAAATGCCCGAAGACCACATTGTATATTGTTGT
GTGAAGCAAATCAATTGCATCTCATTAACATACCCTATAAACATGTTATGAAATATCAAA
GATACAAATTCAAATGCCTATGGTATATGTCCAAACAGGCAAATGATGGGTGAAGAGCTT
TCTGGTTTGAGTGTAAAAGACTTGCAGAATTTGGAGAATCAATTGGAAATGAGTCTTCGA
GGTGTTCGAA
>U9295  size 1938  gap 0 0%
AAACTATAGCAGAAACACAAACAGAACAGGGGGTGTCTGTGTTGTAATATGCACATACTC
AAATTTGCCGTTGGTTGGTCCCGCTCAATTTAACGACCGAAATCGCAGCTCCGCCCTTCG
TCACAATTCTTGGTACTGCCTGGGATGAGAGCTTCAGTTGGAGAAGGAGAAGTCTATATT
TGCACAAATAAAGATGGGAAGGGTTAAGTTAAAGATAAAGAGGTTAGAGAGCACTAGCAA
TCGGCAAGTGACTTATTCGAAACGAAGAAATGGGATCTTAAAGAAAGCTAGGGAATTGTC
GATATTGTGTGACATTGATATTGTCCTTCTTATGTTTTCTCCAACTGGACGGTCTACATT
ATTCCATGGACACCGCAGCAATATTGAAGAGGTTATTGCAAGGTTTGCTCAATTAACTCC
ACAGGAAAGGGCAAAAAGGAAGTTGGAGAGCCTCGAAGCACTGAAGAAAACCTTCAAGAA
GTTGGACCATGATGTAAACATACAAGACTTTTTGGGTGCAAGCACTCAAACGGTGGAGGA
GTTGACTCATCAAGTAAGGATATTGCAAGCTCAACTTACGGAAGTACACCAGAGACTGAG
CTATTGGAGCAATCCTGGTAACATTGAAAGCATCGAACATCTTAGGCAGATGGAGAACTC
ACTAAGAGAATCAATTAACCAAATTTGTCTACATAAGGAAAATTTGGGGAAGCAACAGCT
TATGTCACTGGAATTTGCGGGCCAGAGTGGGATGCATTTACCTTTGATGATGAATGGTAT
GCAAGAAAACCAATCTCTATCATGGCTTCCCAATAATGACAATCAACATATGTTAGTTCC
CAATGACCCAAGCTTCCTGCCTCAAAGAGATATGGGATGTTCAGAAGATGCCCACATTTC
AAGCTATTCTGGTTTCTTGGGCGCTGGTAAAGAGATAGAGGTTGGTAAGTCAGGGCAGGC
TGAAAATATGGAACATGGAGGTGGCAACTTGAATGAGTTGAGTAACAGTGCATGCATAAG
TCTACAACTTGGAGAGCAATATTCATACCCTCCATATAGTAGCTTGAATTTGCCTTCAGA
TGATAAGAAGTTGAAGCCTGATGCTGAGATGAACTTGCAAGGAAATCCTGCAGTTTATCA
AGTCAATAGCAACTTTGAACTTTCTGGACCCATGTACAGCAATGGGCATCATGATTGGGT
TTCTGCTTCTGGCCCTTGTGGCATTGCCATGTTTGATGAGAATTCCTACCACCAGCAAAC
AAATAGACTTTCCTGAGTCAAAATGGCTTTGATCGGATGCGAAGACTGTTAGCACAGAAG
TGAACGTGCATTATGGTAAAATACTTCTGTGGACATACATTTTGTTCTGGTGTTGCTTGT
CAAATTTTTAGATGAGGTTTCTGATATATAAAGAGAATTCAAAGAGATGGGCGAAGGCCA
TCAGGTAATTTTGTGTAATATATATTTAGCTTTTAATAGGATATAAATCATACAAGTTGA
TATACCATCTGTATATATATAAATTCAATCTCCTTTGGAGTTCCCTGTAAAACTGGGATG
GCTTTGTCTGAACACATCGAGTCACCCAAGCTGTACATTATACACATGTAGAAAAATGAA
CATAATGTCATAGTTTTAGTAGAAATGGGGATTCGAATTAGATTGTTGTTTTTAGAGCAA
TTGATGGCATTTCTTTGTATTCATCATTCTTGCTTTAGTAAAGTAAATTTTTCTATTTGT
AAGCAGGACAAGTGGTGTAAAATGATAATATAAATACCATCATAGTTCCCCTGTACATTG
AGAGTTTCCATGTTTACATTGATGCTCAAATCTCACTCAAAAACTACAGATTCATGGTTG
CAAAAGAAAGAAACAGGATCCCGAATTGCCAATCCATCTTTGATTAATTACCACTTAGTG
TCTGGACGATGGTGTTGT
>U8625  size 2045  gap 83 4.05%
GGCCTGTTAACAAAGAAACTTTATATTGTAGATACTGTTTTGGAATTACAACCAATTACA
TATGCATTTAATTTACAGATTAGGAACCTCGGCAAAAAGGAGGAAGCCAAAATAAGCTTT
GGAGGAAACCTACTATTAAATATTTTAAAGAAATATGTGTATGATATATAACAATCACAA
ATGGTGGTGCCTCATTCAGTGACGTCAACACCGTTCAATCTTGTCAAGTGATCACAGTCA
AGGTAACTTCGTATCTTGTAATCATCCTATACATATCTCGCTGCCTGATTCTCTGTGTCG
GCATGGCGAAAGAGACCATTACAGAATCAGCAGGTGCAGGGCTCTACTATGATGCTCTGA
GATTATTTTTCACATATGACCATCTTCTTCGGCAACCTGTTCAGCCGTTTGAACTGTAAA
ATCTCTTTTGAATCTCAATTGAGTTGCTGGGAATATAAGCGCTCATCAAACAAGGTAACT
TCACAAGGTCCGGACGTGGAGGCCCAACTCCCAGGGGTGGTGTCAAATCCAGGTCTAGGA
ACTTCCAAGCTTCCAGAGACATGGTAATCCACAGGGTTTTCTTGTATGTTCATCTCCGAA
ACTGGTTGGAATTTATCGTTCAGCAAACTGACATTATATGGTATGTAAGAGCATTGCCCC
CCAAGTTGTAGCCTCAGTGATTGAGTTCCACTTAACTCACTAAGAAGGCTGCTATCCTGC
CCAGAATTTGAAATCTCTGAACTTTTTCCAGGGCCAAAGTAGCCAGAATAACTCCCAAAG
GAAGAGCTTCCTGAACATTCCACATCCCTATGGGAAAGCAAATTTGGATCCTCTGGTAAA
ACCATATGCCTATTATCGTTATTTGGAATCCATGATAGAGTTTGAAGCTGTTCTTCGGAT
CCCATTCTGAAAGGGATGCATATCCCATTTTGGAACTGAGTAGTGCATTCTAATGACATA
AGCTCCTGCTTTCCTAAATTTTCCTTATGCATTCGTAGATGGTTAAGAGAATCCCTCAGT
GAATTTTCCATTTGTCCCAAATGTTCCATACTGTTGATCTTATCTGGATTTGTCCAATAC
CTCAGACGCCTGTGCATTTCAGAAAGTTGAGATTGCAGTAACCTTGCTTGGTTGGTCAGG
TCCTCAATTGTTTGAGAACTTGTACCCAAAAATTCTTGTACATTTACATCATGGTCCAAC
TTCTTAAATGTCTTCTTTAATGCTTCAAGACTTTCCAACTTCCTTTTTGCCCGTTCCTGC
GGAGTTAGTTGAGCAAACTTCGCAATGACTTCTTCAATGCTTCGCTTTCCATTACATAAG
GAAGGCTTGCCAGTGGGTGAGAACATGAGAAGGATAATGTCAATATCACAAAGTATTGAT
AATTCATTAGCTTTCTTCATGATGCCATGTTTCCTTTTGGCGTAGGTCGCTTGACGGCCA
TTTGTATTCTCCAACTTCTTTATTTTCAGCTTAACCCTTCCCATCCCAAATGAGCAAATC
AAACGACAGGTTGAACCCATCATATAGGATTGTATTACACGACCGGGTGAGCGGGAAAAG
CGGTCATTTGGAACGAGCTATAGAATAGGGATCGCTCAGAAGTTTCCCTCAAAACCGACC
GAACCAACTCATTCATTTTACACCCCTTCTTATAATTATTTAACCTCAACTCTCAACCCC
CCACCGTCACACTCCCTTGGCCTTTTGCTTCCCATTTNNNNNNNNNNNCATTTCCATTAC
CCTTACCAACTTCATGAGTTACATAAACCGACAACTACAACTACTCAGGCCCTCCAGTAA
CATCATCACTCACTCCCACATTTTCTCTCTCTGTTTGGTTTTTGTAAAGCTTTGGGTCAC
TTTTTCTTGTCTCTGTCATACGCTCCATTTATGTTATTAAATACTAAATACTANNNNNNN
NNNNNNNNNNNNNNNNNNNNNNNNNNNNNNNNNNNNNNNNNNNNNNNNNNNNNNNNNNNN
NNNNNGATGAATGCCACTCTCTACATAGCGTCAATACAAAATCCTAGAGCGGTTGTGGAG
CTAAT
>U20726  size 1826  gap 13 0.71%
GTAAATTAACACACAAACTTCAATAGATTAGCCGAAAAGCATTTTTACACAAGTTATAGT
CATTACAAGTGTTTAGCCAAGTACTGCAAGTACTTTCCCAACTTCCTGAAAGAAAAATGC
TTGATGTTAATGCAACTCTCTTTCGCTCTTCATCAAATTTAATTTACTTGTACATATAAG
ATTTTTCACTTGAATATATGATTACAACAAGTAGTCTCGGTTTTCCTTCCCTTGTTTACC
CCTTCAATGTACAAGAAAGATTCTTTATTGTGACCAATTTTTACCACTCAGCTTCTACAG
CAGAAATGAGGCATGTTGGGGTTGATGATCGACTGGGTGTAACGGTCGTGGACCATTGTG
TTCGGATAATGAAGGTGATTGGAGACGACTGAAGGTGCAGTAGACATTGAAGGGAATCCT
GATGATGCTGCAGTAGAGAAGCGTGGCACTGCAGCTGACCCAACAAGAGGGGCTTCAAAT
TGCCATGTCCAACTAGGGAAGGAATTAATATTCCCCTTCTCTAATGCTCTTTCATTTAGT
AAGTGATTAGAAAATCCACCACTCCAGCCAGGAGGAGAGGGCGGAATAGGCACAGCAGAG
TNNNNNNNNNNNNNGTGGAGGCTGAGCCCTTGCTGTCGCAGCAACAGAATTCTCCAGTTG
CGTTTTTCTTGCTCCGAAATCATTGGGCATGTTATTCCAGCTGTTTTGGAATAGAAATTT
GCTCCAATTGTTTTCATCCTTTCGACCATCGTTTGATTTCGGAGGAGCAATTCCTAAATT
TAGATCAACTTCGTTGTCGCCCTCAGCAGGGTTGGTCCCATAGATTGACTTCTCATCATA
TGAGTTAGGATCAAAATTTGTGACTGCTTCTCTCCCAATGCACTTCAGAACAGCCCTGTC
ATAAGCCCTTGCAGCTTCCTCCTCAGTATTGTATAGCCCTAAGTAAACATACTTCCTGCC
TAGATACTGCCCCATGCGAGCTTCCCACCGGCCACATTTGTGCAGCGTGACTCCCCTATA
TTTTGAAGTTCCTCTGCTAGCTGCTGCAGTGTTCTGGCGGCGGAGAGAGTACACGAATTC
ATCTTTTGTAAAATTACTCATAATTCTTATATCGTCTTGATAATCATCAACGTGAAAATT
GATGTCTGCATCAACTCCCCTAAACTTTATAGCAGCTCGATCATAAGCCCTGGCCGCTGC
AAGAGCCGTGTCAAATCCCCCCAAATAGACTTGCTTCCCACAATCCCAAATGTGAGATTC
CCATCTTCCTGTTCTTCTGTAGAAGGTAACGCCTCTGTACTGAGAACTTTTAGACCTAGG
CCCACGTCTAGTTTTCTTCATTTGTCTACTATGGCTGTGCTGCTGAATCTGAACCTCCTG
TTGTTGTGATAGTGAAGCTACCCTGTCCCTTTCATCATCGTTATTGTTGTTACCTTCTTC
TTCTTCTTCTCCTTCTGTGTTTATTATTAACGGAATAAACGGAATGCCGCCGCCTTGAGT
TAAAACATTGTCGTTTTGATAGTGGTGGTGGTGGTGGTGGTGGTCGTTTTGGTTGCTGCC
ACTGTTGTTGTTAGAATCTTTCAGTATACTGAAAATGTAACCTCCGGAGGAGGAAGCAGG
GGAGCAGCAGTCACCGCCGGAGGTGACGACGGAGGAATGGAAGCTTCCAGAACTTTCCCT
GTTCATGGAATTAGGGAATTAGAATATTCGCCCGAGTACACGCTCAAGTTAAGATCCAAC
ATTGCACTAGCTGGTGCTTTTCTTGTTCCTGTTTTGCGTTGCAAATGCAAAACGAAACTT
GGGAGTGCTACAAAGAGGAAGCTTAT
>U12861  size 1107  gap 0 0%
ACCTAGATAAACTTGTTTCCCAGAATCCCTGAGAGAGAAACCAAAAAGAAATTAAATTCT
GATAAGCATAAATATATGTATGTATAAACTTGAGACCTCAAAATATATATAAGTTGCACT
CCTATATATGAGCAAAAGATTATTAAAAAAAAAAGAGTAAACCATATATGAGATTCCCAT
CTTCCAGTTCTTCTGTAAAAGGTGACACCTCTATACTGAGAACTCCTTGACCTGGGTCCA
CGCCTGCTTTTTTTCAGGGGCTGAGGAGCTTCAATAACCGATTTTCCAGCCTCAACGATG
GGCTCCGATTGGCAAAACTTGACACCAACCCAGTTAGCCCGAGGGAAGGCCAGTCCCCCA
GCTCCAGCTTCACTCGATGTGGCTTGCTGCTCCTGAAAATCAACAGGAAAAAACTGCCGG
GTCACCGGTGGTTCTGGTTCACTCTCCTCCATGGCTTCTTGATACAAACATACTCCAAAT
ATTTTACTGCCGCCACTACGACTTAATAATCTTCTCTCAGAAGCACCAATCTCTTCGTCG
GATCCGTTTTCTATTACCACGGCTGAAGAGCTTGAATTCGAAACGGATCCCACTTGTTTT
CCCTTCTCATCATCGCCATCTATGGAGGTCTTTTGCGATGAGCAAGCTTCTGACTCTTTT
ATATCTTTCAGCGAGTCATTCAGATCCCACATTTTTTAAAAAGAAAAAAGTCTTACGATT
TATTTATTTATATGTTAAACAGACTCTATATACTTTTTTCCCGATCTTAGAAGTGACAAA
CACTCTCAATTCTGATCATCACTTCGTCGTCAAAGATCACAGGTTTGTTTATGTATTTTT
TATTTTTCAAAATTCTCTCTATCTCTGGTTCGACAAGAGAGAAAAGAATAAATATAGAAA
GGAAGAAAACTTGAAGGTTGAGTTGTAGTTGAGTATTCAAAGTAGAAGAGAACCTACGAC
ACAGAGAGAGAGAGAGAGAGAAGGCCAGAAGGGTTTGCCAAAAGGTAGTAGAAAGGGGAG
ATGTTTCAAGATCTCGTAAATACTCTCTCACTGCCCAATACAGCATATAGACGAGGCAAA
TTTCAGCTATAGGTTAATACTTACTTA
>U23896  size 275  gap 0 0%
GGATTGTTAAAGAAAGCTTATGAGCTCTCAGTTTTGTGTGATGCTGAGGTTGCTCTTATC
ATCTTCTCTAGCCGCGGGAAGCTCTATGAATTCTGCAGCAGCCCTAGTATGCACAAGACA
CTTGAGAAGTATGAAAGGTGTAGTTATGGAACACTGCAAGCAAATCATCAATCAGCCAAA
GAGACGCAGGCCAGCTACGAGGAATACATAAAACTCAAAGAGAAACATGAGGCCCTACAG
CACTTGCAAAGACAATTTCTTGGGGAAGATTTGGG
>U24321  size 344  gap 16 4.65%
CCAGGGATGAATCCGGTGACATTTTGTGCATGGACTGGAATATGTGCCTCCTCCGAACCC
ATAGGATTGTACCCAATTTGCAAAATGGGATTGCCTCCCGATAGAGGCTGAAAGAACCCT
TCTGATTGAACTGGGTAGCGATTGTATACTATGTTTTGCCCTGCTAATGCTGCTTCCCAT
GCTAGTCGATGAGGAGGAACTTGATGAGCAATATTGCTTTCGTCCAACTTCTTCCTCAGG
CTTTTNNNNNNNNNNNNNNNNGTTCAAGTAGCACTTGTTCTCTTTTTTGAATATCGGAAA
GCTGATCAACCATACATTGAGTCTTTGTTGACCTAACATTCTTC
>U4356  size 1096  gap 16 1.45%
CAGAGAAAGAGTATACCGATTGACTCAAAGAAAATACACCACATTAAGGATCCTAACAAG
TACTGAGTATCCATATTAGCAATTCTGAATCACCTGATTAACAAAATGCGATTGTAAACA
AGATTGAACATCATCCAGCAAACAAATACTACAGTCATGATGATAAAACAAAGTGATTCT
TACCATCTTTAAAATTCTCATACTTATAGTGTGTTGGTAACTCAATGTATTGATAATGCT
AAGTCATCTCACATGCTACTCAGTCTTCGTCCGCTGTGTACTTTAGGCTTAGTTAGGCTG
CAAGCGTAAATCAAATATGCCAGGACCTTCATTTTGGAATCCAAAATCAGAATCACAATG
CCCACCGTTATCAACTAACTCATACTCGTAGTGCGGATCCTCCTCTTTAGCATTAATGAT
AAATCCATCCTGAAGACTTTTGTTCTCTTTTTGCACACCCCTTACCTTTCTTTTGAAAGT
ATTAATCTGTCTCGCGAGCACCTGATCCTTGCATTTACGAATAATCTTTAAACCATCAAG
GATATCTTGCTCAAGACCAGTCAATTCCTCCAAGGTCAGATCCTTCAAGCTTTCACCCAT
CCTCTGCCTAATTTGCTTCTTCAGAATCCTATTCACTTGTTCCACAGCCCCCAGATTCTC
TAGCATTTTCTCATAATGAGAGCTCCAAAGATCGACTCTTAAAGTCTTCTGATACAAATC
AAGCAATTGCTTTGTTGTAGTGGAAGGGCTGATGAATTCATGGGCCTTAGCAGTGCTTGA
ACAGATGAGAATGGAAACCTTGGCATCACAGAGAATGGTGAGTTCACGAGCTTTCTTGAA
AAGCCCATTTCGTCTCTTTGAGAATGTCACCTGCCTGTTCGTTGCGTTCTCAATCCTCTT
CATCTCCATCTTTCGTCTAACCATTTTCCCCCACTTGCTACTGCACTGTTGTGCCTGTGC
TGTATAGGAGAAGCTGAAAGAGTTGGTGATTTTTTANNNNNNNNNNNNNNNNTACATAAA
CCCCCTTTAACTTTTGTGTAGTTACACTCTGTTAGAGTTAATCCATTTTGACGTCAAGAA
ACTCCCTGCCGAGTGC
>U3656  size 2411  gap 0 0%
TAACCAAACTGAAATGAAATGAAATGCAAATAACACTCAACCAAAAACACGTTTACATCA
CCATCAGCATCGTCCTACAAAATTTCATCCACTTGCTCCGCAGTACGCGACACTCTCCGG
CAGCTCCGGCGTTTGTTAACGTACCGGCAAGTGCTGCTATTGCTCTGTTTTTACCTTTTC
TTTTTTGTTTGTTTTATTAGAGGTCTTATATGAATCTGAGTGTTGGATTTGAAGAGCTCA
GTGTGTTTTTAAGCTTCGAATTCCATGTGTAGGGAGGTTAAATAGCTGGTTTTGAAGAGT
TTAGTGGTTTGATTTGCAATTTAGTGGTATGTGGGTTGCTCTTAATTGGAATCATGGATG
TGTCGGTGTACTATTTTTGGACTTTTGGGGAAGCAGTGAAGCTGATTAGATACAGTTAGG
GGGTTTAATCTCTGGTCTGTGACTGAAAAATTAGTTGCAATTTTCTGGGGTTTTTACTAT
TTTTGTTTTATACCGAGCTCAATTGCTGGATTTGGATCTTTTGTTTGTATTATCTGGGTG
GGTTTGATCAATGGAGACTAGATTTAGAGGTGAAGCTCACCATTTTTATGGTATGAATTC
CATGGATTTGCGAGCAGTGGGTAAAAAAACACTAGAGTGGGACTTGAATGATTGGAAATG
GGATGGTGATCTTTTCATTGCCAGCAAATTGAATCCAGCACCTAATGAAAACATAGGCCG
GCAATTTTTCCCTCTTGCAGTTGGAAATTCATCAAATAGCTCCTCCTCTTGTTCTGATGA
AGTGAATTTAGGAATTGAGAATGGGAAGAGGGAAGTGGAGAAGAAAAGGAGGGCTGTTGT
TGTTGAAGATCATAATTCGTATGAGACGGCAGCAGGTGGACTTTCTTTGAAGCTTGGTGG
GAATGGCCATCCACTTAGTGAGAGGGAGATGGGAAATTGGGCAGGAAGTAGCGGGAAGAA
GACTAAGTTTGGTGGAGGTTCTTCAAGTCGTGCAGTTTGTCAGGTGGAGGACTGCGGGGC
TGATCTAAGCAATGCCAAGGATTATCATAGGCGGCATAAGGTCTGTGAGATGCACTCTAA
GGCTAGTAGGGCACTTGTGGGAAACGTAATGCAGCGGTTTTGTCAACAATGTAGTAGGTT
TCATGTCCTTCAAGAGTTTGATGAGGGGAAAAGAAGTTGTCGCAGACGTTTGGCAGGCCA
TAATAAGCGTAGGAGGAAAACTAATCCCGATGCTGTTGCTAATGGAAGTTCACCTAACAA
TGATCAGACTAGTGGCTATCTGTTGATAAGTCTCTTGAGAATACTTTCTAATATGCATTC
CAGTAGATCAGACCAGAGAACAGATCAGGATCTGCTGTCTCATCTTCTAAGGGGCCTTGC
AAGCCCTGCTGGTGAAAATGGGGGAAGAGGCATCTCTGGCCTCTTGCAGGAACATCAAGA
TATGCTGAATGAGCGAACTTCTGCTGGAAATTCGGAAGTAGTTCAAGCTTTTCTTGCAAA
TGGTCAAGGCCGTCCTACTCCATTTAGACAACAATTAAATGCAACTGTATCTGAGATGCC
ACAGCAAATTTCACTGCCCCATGATGCTAGGGGTGCCGAAGTTCAAGATGGTAATGCTGC
GCAGATCAAAATGAATAATTTTGATCTTAATGACGTATATATCGACTCTGATGATGGCAC
AGAAGACGTAGAAAGATCACCTGTCCCTGCAAATTTGGGTACTAGCTCCATTGATTGCCC
TTCATGGGTTCGACAAGACTCTCAACAGTCAAGTCCACCTCAGACAAGTGGGAACTCAGA
TTCAGCATCAGCTCAGTCACCTTCTAGTTCAAGTGATGCTCAGAGCCGTACAGATCGAAT
TGTGTTTAAGCTATTTGGGAAAGAACCAAATGATTTTCCTCTTGTGTTGCGAGCACAGAT
TCTTGATTGGTTATCTCACAGTCCTTCCGACATGGAGAGCTATATTAGGCCTGGTTGCGT
CATTTTGACAATTTATCTTCGTCAGGCTGAAGCTGCATGGGAGGAACTTTGCTGTGATCT
GACTTTCAGTTTGAGTAGGCTCTTGGATCTCTCGAATGACTCTTTTTGGACAAGTGGATG
GGTTTATGCTAGGGTGCAGCATCAGATAGCATTCATTTACAATGGTCAGGTTGTTGTGGA
CACGTCATTGCCTCCTAGAAGTAACAACTACAGTAAAATATTAAGTGTCAAACCAATTGC
AGTACCTGCATCAGAGAGGGCTCAATTTTTAGTTAAAGGCATCAATCTGGGTCGGTCAGC
TACAAGGTTACTGTGTGCTGTAGAAGGGAAATATATGGTTCAAGAAGCTACTCATGAGTT
ACTGGATGATGTTGACGGCTTCAAAGAGCTTGATGAGCTCCAGTGTGTCAACTTTTCTTG
CTTAATTCCTG
>U12668  size 2514  gap 11 0.43%
CTATTCTTCTTTCTTTCTTTCTTTCTTTCTTTCATTTTTAATTTTTTACTTTTGGTTACT
AATTTTGCATGAAAGTTGTGTGCTTTTGAAGTTATTGAGTTCAAAGTTGTTGTCTTGAGC
TTATTATGATGTAAAATTTCGCTATTTTCAAGTATATTGCAATTCTGGGGTCTTTGCTTC
TGTTGATTAGTGGGAAATTTTGGGNNNNNNNNNNNCATGTGGGCAGCTCTTGTTTGGATC
CATGGATGTGCCGATGTGCTGTTTTCGCCTTGCGGGTTACCTTGCCCGTGGACTGGATGT
TGAGTAACAAATTTCTGAGTAGCTAAGCTGCTGCCTTGTGGAAACAAGTTTGATCCTTTT
TTTCTTTTTTTTTCATTCGCTTCTTGTACTTCTTCTTATTTGTGCTTCTGTTGGTTGAAT
TGGAATCTGGTTTATCTGTTTATCCCCTTTTCTGTGGAATCATAATTAATGGAGGCTAAA
TTTGGAGGCAAGGTTCAAAATTTTTATGGGCCGGTGGTGTCGGATTTAAAAACAGTTGGT
AAAAAGACCTTGGAATGGGATTTGAATGATTGGAAATGGGATGGTGATCTTTTTACTGCT
AGCCCTTTGAATTCTGTACCATCAGATTGTAGAAATCGGCAGTTATTTCCCGTTGGGCCT
GAAATACCGGCAAATGGGGCTCAGTCGAATTGTTCATCCTCTAGTTCGGAGGATAATAAT
GTTGGGAATGAGAAAGGGAAGAGGGAAATGGAGAAGAGGAGGAGGGTTGTGGTTATTGAA
GATGACGAATTAATTAATGACCAAGGTGGGTTGCTTAATTTAAAGCTTGGTGGGCGGGTT
TACCCTGTAACAGATGGGGATGCAAAGAGTGGGAAGAAGACTAAGATTGTTGGGACTACT
GCAAACCGTGCGGTTTGTCAGGTGGAGGATTGTAGGGCTGATCTAAGCAATGCCAAGGAT
TACCACCGGCGACATAAGGTTTGTGATATGCATTCAAAGGCAACTAAAGCACTTGTGGGA
AATGTTATGCAGCGATTCTGCCAGCAGTGTAGCAGGTTTCATGTTCTTCAAGAGTTTGAT
GAAGGGAAGAGAAGTTGCCGGAGGCGGTTGGCTGGCCATAATAAACGAAGAAGGAAAACA
CATCCTGATAATGTTGTCAATGGGGGCTCCCTGAATGATGAAAGGAGCAGTAGCTATTTA
TTGATTAGTCTGCTGAGGATACTTTCAAACATGCACTCAAATAATTCTGATCAAACAAAG
GATCAGGATCTCCTTTCTCATCTGTTCAGGAACCTAGCTGGTGTAGTTGGTACCAGCAAT
GTAAGAAACTTATCTGGGTTGTTGCAAGGATCCCAAGGTTTGCTGAATGCTGGACCGTCT
AATGGGAATGTTGAAAAGGTACCGGATCTGGTTTCAACTGGTCCTGAACCTTCTAGGCCC
TCTACTTCAGCCTGTATGACAGATAATCGCATTGGACTCTCAGAACCAATGAGATCTGTG
GGCCAATGTGGGACTGTACCTGCTTCTGATTTATTGCAGAAAAAAATATCTACCAATGAT
GCTCACAGTGGAAGAGTACAAGCTCTATCAGCTAGCCAGTCCATAGAGATGTTTCCGTCA
AGAAGCAGCTTTTCAGCCAAAGCAAATGAACCAGAAGCTACGTTTGGGAGGAGCAAGATG
AGTAATATTGATTTGAATAATGTCTATGATGATTCACAAGAACGTGTTGAGAATCTAGAG
TTATCTCATGCCCCTGTAAACCGAGGCCCTGTATCTCTTTATTCCCCTTTATGGTTACAT
CCGGGCTCTAACAAGTCAAGACCCCCCCAGGCTAGTGCTAACTCAGATTCAACTTCTAGC
CAGTCACAATCTACTTCCAGTGGAGAGGCTCAGAGTCGTACAGACCGGATTGTCTTCAAG
CTCTTTGGGAAAGACCCAAATGATTTCCCTCTTGTATTACGAAGACAGATCCTTGATTGG
TTATCCCACAGTCCTACAGACATTGAGAGCTATATAAGGCCTGGCTGTATTGTACTAACA
ATATATCTTCGCCTGGGTAAACCCACTTGGGAGGAGCTTTGTTGTGATTTGGGCTCCAGT
TTGAGGAGGCTTCTTGAAGGTTCTGATGACTCTTTTTGGAGAACAGGATGGTTATATGCT
AGGGTGCAGCATTCTGTGGCATTTATATATAATGGTCAGGTTGTTTTAGACACACCTTTA
CCTCTTAAAAGCCATAAAAGTTGCAGGATCTCAAGCATCAAGCCAATTGCTGTACCTGTG
TCAGAGAGAGTTAAATTTGTAGTTAAAGGCTTCAATCTTTCTCGGTCTACCACGAGGTTA
CTCTGTGCCATAGAAGGAAGTTATCTGGTCCAGGAAACATGTTATGACTTGATGGGTGGT
GCTGATACTGTTAATGAGAATGATGAGCTCCAGTGCCTCAGCTTCCCTTGCTCTATACCA
AATGTCTTTGGAAGAGGATTCATTGAGGTTGAAGATCATGGTCTCAGCAGCAGC
>U9906  size 4081  gap 0 0%
CAGATTTCAATAATAATTTTCTTTTTCACACAAAACCTCTCATCGAAGTCTCAGATATTG
CTTATTATTAGTTAGATCTGAGCTCAGTTTATTATTGCAATAAGGTTTAATTTTTTTTCT
TTTGATTTATAATTTGTTTTCTTCCGAGATGCGGCCAGAGTCTTCATTTTTGTGAAGATT
ATGTGAAGCGCCGACGATGACGATGACGATGACGATGGCGAAAAAGCGGCATCTTTCTTA
TCAGGCTCAAAGCCAAAACCACTACGGTGGTGAGCAGCAGAACTGGAACCCTAAGCTATG
GGATTGGGATAGTGTTGGATTTGTTGGGAAACCGGCGGTGGACTCAGACTCAGAGGTTCT
TAGATTGGGGGGAGCTCCGGCATCTGAATCGCCCAACAAGACGACTGATAATATTAATTA
TAATTATAATTATAACAATCAGAAGAAGGCGAATACTACCACTACCAGTGCTGTTACCGT
TGGAAATGTTGATGAAGATGGAAGGCTTGATTTGAATCTTGGTGGGGGTTTGACTGCCGT
TGATGTTGAGCAGCCTGAGCCTCCTGTGGTTACCTCCAAACCCAACAAAAGGGTTAGGTC
TGGATCTCCCGGAACTGCTCCTTATCCCATGTGTCAGGTTGATAATTGTAAGGAAGATCT
TTCTAATGCCAAGGATTATCACCGCCGACATAAAGTTTGTGAGCTGCATAGTAAATCTAC
TAAAGCTCTTGTTGGGAAACAGATGCAGAGGTTCTGCCAGCAGTGTAGCAGGTTTCATCC
TCTTTCAGAGTTTGATGAGGGAAAGCGAAGCTGTAGGCGTAGGCTTGCTGGGCACAACCG
ACGGAGAAGGAAAACCCAGCCAGAGGATATTACCTCACGGATGTTAATCCATGGCCATGG
AAACCAGAGTAACAACCCCACTGCAAATGTAGATATTGTCAACTTGCTGACTGCCTTAGC
TCGCGCACAAGGGAAAACTGAAGATAGAAGTATCAGTTGTTCATCGGTACCAGATAGAGA
ACAACTCCTCATGATTCTTAGCAAGATCAATTCTCTGCCTTTGCCAGCGGACCTTGCTGC
AAAGTTGCACAATTTTGGAAGTCTAAATAGGAAAACTCCAGCACACACTTCGACTGATGT
TCAAAACAGATTGAATGAAAATACATCGTCTCCATCAACCATGGACTTGCTTGCCATTCT
TTCATCCACTCTAACTGCATCTTCTCCAGACACTCTTGCTGCTCACTCTCAAAGAAGTAG
CCATAGCAGCGATAGTGAGAAAACCAAATCAACCTGCCCTGAACAAGCAACTCCCAATTT
CCTTAAGAGAACCACCATGGATTTTCCATCTGTTGGAGCTGAGAGAAGTAGTACCAGTTA
TCAGTCCCCTGTTGAAGATTCGGATGGTCAAAATCAAGAAACTCGAGTCAATTTGCCCTT
ACAGCTATTTAGCTCTTCACCTGAGGATGACAGCCCACCAAAGCTGTCGTCTTCTAGGAA
GTATTTCTCTTCTGACAGTAGTAACCCCATTGAAGAGAGATCTCCATCTTCATCTCCTGT
TGTCCAAACATTCTTCCCAATGCAGAGCACATCTGAGACTGTAAAATCTGAAAAATTGTC
TATTGGAAGAGAGGTTAATGCTAATGTTGAAGGTAGCCGGAGTCGCGGTTCTATTATGCC
ACTTGAGCTCTTTAGAGGCTCAAATAAAGCAGCTGACAATTGTTCATTTCAAAGTTTTCC
GTATCAAGCGGGGTACACTTCGTCTTCTGGGTCTGATCATTCACCTTCTAGCTTGAACTC
TGATGCGCAGGATTGCACCGGCAGAATAATTTTTAAGTTATTTGACAAGGATCCTAGTCA
ATTTCCTGGGACATTGCGCAAACAGATCTACAATTGGCTTTCTAACAGTCCATCAGAAAT
GGAAAGCTACATCAGGCCTGGTTGTGTGATTTTATCACTATATGTGTCAATGCCATATGC
TACTTGGGAACAACTGGAAGGAAACCTCCTTCAGCGAGTCAACTCTTTGGTTCAAGATTC
AGATTCAGATTTTTGGAGAAACGCGAGGTTTTTGGTCCATACGGGGAAGCAGTTAGCATC
ACATAAAGATGGGAATATTCGTGTCTGCAAATCGTGGAGAACATGGAGCTCCCCAGAGTT
GATCTCAGTGTCTCCTTTAGCAGTTGTTGGTGGACAAGAACTCTCTTTCAAAGTGAGGGG
TAGAAATCTTACTAATCTTGGCACCAAGATCCATTGCACATTCATGGGTGGATATGCATC
ACAGGGAGTAACGAGTTCTACATGCCAGGGCTCCATTTATGATGAGATAATCTTGGCTGG
TTTAAAAATTCAGGACACATCTCCAAGTGTTCTGGGTCGATTTTTTATTGAGGTGGAAAA
TGGTTTCAAGGGCAATAGTTTTCCTGTTATTATAGCGGATGCTACAATTTGTAAAGAATT
GAGTCTGCTCGAGTCTGAATTTGGTGCTGAGGCTAAAGTATGTGATGTCATTTCAGAACA
TCAAGCTCATGAATATGGCAGGCCCAGATCAAGGGAAGAAGTTCTGCACTTCTTGAATGA
ACTGGGATGGCTGTTCCAAAGAAAGAGAGCTTCTTCCATCGTTAAGGGTTCTGATTATTC
CTTGAGCCGCTTCAAGTTTTTGCTCGTATTTTCAGTAGATCGAGGTTGCTGTGCTTTAGT
GAAAGCAATCCTAGACATTCTGGTGGAAGGAAATTTGAGTATGGATGGTCTATCTAGGGA
ATCACTTGAGATGCTGTGTGAAATTCAGCTGTTGAATCGGGCTGTGAAAATGAAGTGCAG
GAGGATGGTCGACTTGCTGATCCATTATTCTTTAACTAGCAGTAATGACACCTCCCAGAA
ATATATTTTCCCACCAAATCTTGCGGGACCCGGTGGTATTACGCCACTACATTTGGCTGC
TTGTACGTCGGATTCAGATGATATAATAGATGCTTTGACAAATGATCCACAGGAGATTGG
GCTGTCCTGCTGGAATTCCATTCTTGATGCTAGTGGGCACTCTCCATATTCTTATGCCTT
CATGAAGAATAATCACTCTTATAACAAGCTGGTGGCTCGTAAACTTGCGGACAGAAGAAA
TGGTCAAGTTACAATACCAGTTGGAGTAGAGATAGAGCAATCTGGCTTGACAAAGGAGCA
GGTACATGGGTTAAGTTCCCAATTCAAACAAAGGGGTAAATCTTGCACCAAGTGTGCAGT
TGCTGCAGCAAAGTTGAACAATAGGGTTCGAGGCTCACAGGGCTTACTTAACCGCCCTTA
CATTCATTCAATGCTTGCCATTGCTGCTGTCTGCGTGTGTGTCTGCTTATTCTTGCGAGG
CTCTCCAGACATTGGTCTGGTTGCTCCATTCAAGTGGGAGAACTTGGATTTTGGTCCAAT
GTAGTCATAAAGGGAGAAAAATCTAAAAGGAAAGAAAGTAATTAGGCGCAGGCAAGGCAG
CATGACATGAGCATGATATTACTTTGTGCTCATGCTGCAGTTAGGCAAGGAAAGATGTAC
CGTCATAAAGAGGAATGTTGAAGTTGCACAGGACTTCAGTTGGCTGACTGTCGGTCTCAG
AAGCTAGATATTACTTTAACAAACTTGAGATTTGTACAAGTTAGATTTTATGCCGTTGTT
TTTGCTGGCTTGTTGTTTGTGTTTTACTATGGAAGAAAGTTTTCTCAGATTGTGGAAGGC
TGCTACTCGTAAAACGATAAGGTGAAAGGTCAGATGATGGGGCAGACAATTGAAGATACT
ACTAAAAGTGGGTGATTGCAACGAAAGTGGGGCAATCAAAAACCAAGGTTTTAAAGGAGG
CAAAAACTTGTAGCCATTTTCATTGGTCTTGAGAGATTTAGTTCGGTTAATTTTATGTGG
CTGTGTTTTTCTTTCCGATTTCTTTTGAATTCATGGAAGCAACCAAATTGGAAGTAAAAC
TGACTTATGTATTGATTTTTGTCATTGTAAAGTTGATTGGTAGGATCAATCAGAGAACTT
GGATACTGTATGATTGATTACATAGTGGAATATTTGTTGGCATATATCTTAAAATGAAAA
A
>U3220  size 3148  gap 0 0%
GGAGAAAAAATAACAGTGAAAGATAAAATGAATGGAGTCATCACCTAACGATGCTAACCT
CCGTCGTTAGTTGGCCAAACCAACTCTTTGAAGTTTGAACTTTGAAGCTACTTTAAGAAT
ATTATTTTTGTTATTATTTTTAATATTAAGATTCCAAAAGAAATGGAACGAGACGGCGTT
GAACGGCCGAGAATCCCGGAGATGGAGGTGCACCCGGCGATGGTCGCGGAGGCGGACCAG
TCCGCGTCAGCACTCTGGGACTGGAGCGATCTCCTGGACTTCACCGCAGACGATCATTTC
AATCTCCCTCTAGATCCCGATCAATTGGAATTAAACCCCTTGCCCGAACCGCAGCCGGAG
CATCCGGTTGTCAACAATTTGGACCGGGTGAGGAAGCGCGATCCGAGGCTGACGTGTTCC
AACTTTTTGGCGGGTAGGATCCCGTGCGCGTGTCCGGAGCTTGACGAGATGCTCGAGGAG
CAGGAGGCGGGGCTGCCGGGGAAGAAGCGGGCCAGAACGGTGCGGGCGGGGCACGGGCAA
GGGAAGGCAAGGTGTCAGGTGCCGGCGTGTGAGGCAGATATTAGTGAGCTTAAAGGGTAT
CATAAAAGGCATAGGGTCTGTCTTCGGTGCGCAAACGCTTCTACCGTTTTGCTCGATGGA
GAGAGCAAGAGATATTGTCAACAGTGTGGCAAGTTTCATTTATTATCTGATTTTGATGAA
GGTAAAAGAAGTTGCCGAAGAAAATTGGAGCGCCACAACAATAGACGGCGTAGAAAATCT
GTAGATTCTAAAGGTGCTGTAGACAGCGAACCTCCAGGGGCCTCACGCTGTGAGGATATT
ATTTGCGATGATGATTCAGGAAAAGATAGTTTATGCTTGGGCAGTCAGATAACTGATCAA
GAAGCATTTTTGGAGTCTGAAGATGGCCTTGTTTCCGCCCTTAACTCAGCTCCCAATACC
CAGAATGTCAAAAGTGATAGTGGAATTTCCGCTGTTGCTTCTGGTGAAATTCGAACGGAT
AGAGGAAAAGATGACTCCAAAGCTTCACTTTCACCTTCCAATTGTGACAATAAGAGTTCT
TATTCGTCTTTGTGTCCAACAGGTCGAATCTCGTTCAAGCTATATGATTGGAATCCGGCG
GAATTTCCAAGAAGACTTCGGCACCAAATATTCCACTGGTTGGCCAGTATGCCAGTTGAG
TTGGAGGGGTATATCCGCCCTGGATGTACAATCTTGACTGTATTCATTGCAATGCCTAAG
ATTATGTGGGCAAAGTTATATGAAGATCCTATAAGATACGTGCACGATTTTGTTGTTGAA
CCTGGAACTGGAAGCATGTTATCTGGAAGAGGTTCCATGTTTGTTCATCTAAACAACATG
ATTTTCCATGTTAAAGGTGGAACTTCTGTGGTGAAAGTTGATGTAAAGGTGCAGGCCCCA
AAGCTTCACTATGTTCATCCTACATGTTTTGAGGCTGGCAAGCCCTTGGAGTTTGTTGCT
TGTGGAAGCAATTTGATACAACCCAAATTGCGGTTTCTTATATCATTTGCTGGAAAGTAT
CTGCCTCATGATTATTGTATTGTATCTCCACTTGGTGGAATCGAAGGGGAATCACTTGCT
CTTGAACATCAGTTTTACAAGATAAATGTTCCTCACATTGAAGTAAATCTCTTTGGTCCT
GCATTTATTGAAGTTGAGAATGAGTCTGGTTTATCAAACTTTATACCTGTACTGATTGGG
GACAAAGGGACTTGTTCTGAAATGAAGATAATACAGCAAAGATTTGAAGCATCTTTCTTT
TCTAAGAGATCTCAGTTTATGGCTAGTGGTCTGCTGTCTGACTTGTGTGAGGTTTCTGCA
TTGAGACAAAAAGCATTAACTGAACTTCTTGTAGACATAGCATGGCTACTAAAGGCACCG
GCATCAGAAAGTTTTCGACAAACTATATCGTCTTCTGAAGTTCAGAGATTTAATCAACTA
TTGAGTTTTCTGATATACAATGAGTCAACTACCATTTTGGAGAAAATATTGCAAAATATG
AAGATTTTGATGAATAACATTGAGTCAAACAGTGCAGTTAATGGCATCAGTGACTCTGAC
ATGGGGCTGTTACTTAAGTATATGGATTATGCGAGAGAGATTCTTTGTCAAAAAGTTAAG
AAAGACGAAGGCCCAATGCAGCACTCTGGGAACATTGTGCCGAAAATGATCAGCAGCTCT
CAAAGCTGTTTGCAAGCCAACTCACTTCTTCCTAGCACCAAGCGGGATTTGGTGGTAAGA
TCAAGCGATAAGATAGGTGCAGTGATGGGTTCAGCTACTGTTGATAGGTGTGAAGTAGTG
CCACTTTTGAACAGAGAGGTTGTTATGAATGTGAACCTTGTCAAGGAATGGCCAAGAAAA
TCATGTAGTCACATTTTTGCTGGCAGAGTCTTGAGTTCTCTGCCAACGGTAACTGTAATA
GCAATGGCTGCTGTTTGTTTTGGGGTATGCTTGGTGGTCCTCCACCCTCAAAAGGTTGGT
CATTTTGCAACATCCATACGTCGATCCTTGTTCGGCAATTTGTAGATGTTGAAAAGAGGT
TTTTAGGACCAAACAATCGTCATCATCTGTATATCTGCATGTATTTATGTTGTATGCTGT
ATCTCATATCAAATCAAGTTGCCTGAAGCGCAGGTAACTCCTTGTACTTCTCATATAGTT
TGTCCATATTGACTCGAAGCAAGTGCTTCTGCTTGCCGTGTTTAGGATACAACAAGACAT
AGCTGACTGTGCTTTTGAGAGACGTGAAGATCAAGATTGGTTTCTTGATTTTAGTGGAAA
GCTATTTTGTTGGTGAATTTGAGCTTTTATGCATGTAAGTTTCGCTCTATTGGTGGGGTA
ATCAGAGAGGATTTTGGCAGGTTCTGATCTCGTTCTTGCTCTCCTCCAATGCCTGCTCAT
AGCCGTTGTGCTTTAGCTTAACTTCAAGATAAATTAACTCGTAGTTGATGGTGATTTCAT
TTCATTCTAAGATATTCATGTACTTTATGCTTCAAGGTTATCTTGTTCTCGCTCTTCAAT
GCCTGAGCGAAATTGTTGTGCTTTATCTTAATCTTCGAGCTAAGCATCTTGTAATTGACT
AATCGAAATTCCATAGATTAAAAGTCAC
>U11760  size 1435  gap 0 0%
TTGGAGGCTTCCGATGATGTTCTTGAAGATTTTGACTTAAAGAAAGAATTTGCCAAGGCT
GAGCCAACAGGCGGTTCCCCAACACTTGAAGCTTCAGTTGGATCTGGTGAACCATTGCTT
GGTTTAAAGCTTGTACTTTGAAGATATTTCTGCTGGAGGCAATGGTAAGAATTCATCTTT
TCCTGCAGTTTGTGGATCATATTCTACTTCAGCAAAAAGATCCAGGTCCAATCCCCAGAC
CACACAGGCCGCACTTTGCCAAGTTGGAGGCTGTGGCCTAGATCTTTCATCAGCTAAAGA
TTACCATCGCAAACATAGAGTTTGTGAAAATCATTCGAAGAGCCCGAAGGTCATTGTTGG
TGGTCTGGAACGTCGGTTCTGTCAACAGTGCAGCAGGTTCCATGGTCTATCAGAGTTTGA
TGAACAGAAGCGGAGCTGTCGTAGGCGTCTTTCTGATCACAATGCGAGGCGCCGAAAATC
GCAACCAGAAGCAGTCCGATTGAATCCAGCAAGGCTGTCTTCCTCACTCTATGATGGGAA
GCAACAGATGACTTTAGTTTGGAATAGTGTCCCATTCGTACACAAAAATCCTACTGAAAC
TTTCACTTGGGAAGGAACTTGTGTCTCCAAGTCCACCCAAACAACAGGATATGCATCAAA
GTCAGCCAAAGGGGAAGGCACTGATGTGCTTCTGCAATTACATGGCAATCAGCTGCCAAA
CTCAGTCCCTGCACGCCGTGCTGATTCCAATGGGCTCTTGCTATCCAAGGCCAAGGTTAC
TATGGCTGAGGTTCTTGACCAAGGTCCTGAAGAATCCATGATTTCTTTCGATCTGGGTGC
GACACAAGATTGTCATAGTGCTCTCTCTCTTCTGTCAAAAACTTCTTGGGGGATATGTGA
GCCAAAAAAGGTTTCGCAGCAGCACCCCACAAGTACAAGTCTTACCAACATACCTCACGC
TGTCATGCCTACAATGGCCCAAGGTTCTCCATTTGCTTCATCAGAATACAGGCAAATTGG
AAAACTGTCCACTGAATTCCAATTGCATGCCTCATCTTTTCACCAAGATGAAGGAAATTA
TATTCAAGAGATCCAGCTGTTCAGGGCACCATATGAGAGCGACTTTTATCCCACTGTGGA
CTGACTGCTTATGGCCAATCAATCATTTTAGCCTAATAATTTACCTGCTGAGGAAGTTTT
CTTAGTGCCCACTTTCTGGAACCAACAAGTTCCCAGATATCAGATATCAGTCATGTCAAA
TTCTACGAGCTGTTTTCTTGTAAACTAGCTTCATTACCCATATTATTCCACCAGTCTTAA
CTTATTCTTAGTAGGTACATGCTATAAACAACAAAGGTTGATGGAGCTTTAGTATTATTA
CTTTTATGGTAGAAAATCTTATCAGTGTCATGACTCTGTAGCATCTTATCCAAGA
>U17573  size 1158  gap 0 0%
CTCGTGCATGCACCACTTGTTGCTTCCAACACAATAGCCTTTATAAATCAATTCTCATGG
GATAACATAGTGAGTAAAGCACTTAACATGGATGAAGGAAGGACAAGCAATGATATACTA
TTGTAGCAGCAGAACCGAGTTAAATGACTCAGCTACAGCATGGTAAATACCTAGGGCTGC
AATCAGCTAGAAACCCTAACACTATGAAAATTGATGTTCCACAATTCCTATGGCTCTTAT
GTTTAGCTTAAATACTACAAATCTTCAATAAGAACATGAAATTTAATAGCAGGTCAACGG
CTGCTATGTTCCTAGGGTGACAGAAGAGAGAGAGCATGCTTCAGAACAGCTATCTGATCT
GGAAATGTTTGCAAGTGGCATTTTCTTGGATAGATATTTTGATTCTTCCCTTGCCGTCAA
GCTTCCTGCAGACCAAATCCTTCAACTGCGTACCTGTCCCTGTTCCTTTGCAGCTCGAAC
CTTCCCCATTAGATTCAGCCGCATTCTTCCTTCTTCGTTCATTATGTCCAGCCAAACGCC
TGCGACAACTTCTTTTGGTTTCATCAAATTCTGATAGCTCATGGAATCTGCTACATTGCT
GACAAAACCTCTGCCTGATTCCACCCATAAGCACAACCTGAGCTTTGGCATGAACCTCAC
ACACTTTATGCCTCCTGTGGTACTGCTTTGCATCACTCAGATCAGCCGCACACTTGTCCA
CTTGACAACTCCTCAACCCGCTGCCACCACTTGAACCTTTCTTTTTCTTACTACTGCTGT
TCCTATTATCATCACCTCCTTCTTGTGGACAGAGGTCATATTCACCATCATCATCATCAT
CATCTGAATCCACAAAAGCCGCCGTCGCCTCCTTTTTCACAACTTTTACCATCTTGTTCT
TCCTTTTTGCATCCATAAGTTTCAAGACTGGTATGAAAAATACTTTAACACTATACACTA
CTGGTGAAATACAAAAGAGTGCCAGAAAGTGAAAAGAGAGCAATACACTACTGGTGAAAT
ACAAAAGAGTCCCAGAAAGTGAAAGAAGACCAATGGGTTTGAACTTGAACTAAAAGAAAT
TGGAATTTGAAAAGAGAGAGAAGAAGAACGAGTAATGAATGAGGACCACAACAAAAGCTC
CATTCCTTTTTTTTTTTT
>U31888  size 713  gap 36 5.04%
CTGGGACTGGTTTCTCTGGTCCTGGAATTCCTTGTGGAGGATGCTTCACAGGAGTTGCTG
ACTCAAACTGTGCTCTCTCTCTTCTGTCAAATCAACCATGGGGCTCTAAGAACCAGACAC
TGGGTCATGGAGTTGGTGACTTAATGCATGCCCATACCAAATCCGTCGCTCAACCTGTAT
CGCCCCGTGGAGCAGCTATTAATCAATATCCAAACATGTCATGGGGTTTCAAGGGCAATG
AAGCTGGTAGCAGTTCACACCAGATGGCCCCACAACTGGGTTTGGCTCCAACATCCGTGC
CNNNNNNNNNNNNNNNNNNNNNNNNNNNNNNNNNNNNAGTCGTCTCAACAGAGTAGGCAA
TACATGAAACTTCAGCATTCCAGGGATTATGATGACTCCAACCAGCAGATTCATTGGTCC
CTCTAAGTGCCGGGTGCCGGGTTCTGATGGAACTTGTGTGCACCAGACACTTCCCTGTTT
TGTGTTTGTTCTTGTGTTCTGGAATAAATTTCTTAAGAGTATGTAGGGCATGTGACCTTT
TGTGTTGTATTTGTTGGGATACTACCCAGCTGACTAGGTTTGTGTCTTTTGAAGATTTTG
GAATGCAGTTACATATGCAGCTGTCTTGTCCTGGTTCTATCCAGTATCTACTGCTTGCAA
ACTAGCTATTGGCTACCGTTTTCTCTAAAATAATGGTTGGAACATTAACGAGC
>U23754  size 732  gap 59 8.06%
CAGTCTCCATATGCTGAACCTGTCTTGAAAGAGAAGCATGATTGGCTTTGGCTATGTTTG
AGAAGGTGTTGAGGGAATTAATTAAATAATAAAGTCCANNNNNNNNNNNNNNNNNNNNNN
NNNNNNNNNNNNNNNNNNNNNNNNNNNNNNNNNNNNTACTGAATTCCAGCAAGAAGCTAT
TCCTAACGTAGATGCAGTTGATGGGTCAAGTAGCAGGACAAAAGGGAATTTCTCAGTTGA
TTTGAAGCTGGGTCGGGTTAATAGTTCGGCTGAAGATTCGTTGAATAAGTGTAAGGAGCC
TGGTGCCTCAAAAATGGAGTCTCCTTCACCTTCAGGGTCATTCAAGAGGGCCAGAGCAGC
TAACAATGGAAGCCAGACTGCGTCATGTCTTGTTGATGGGTGTGACTCGGATCTTAGTAA
TTGTAGGGATTACCATAGGCGCCATAAAGTGTGTGAGCTCCACTCGAAGACGCCTCAGGT
TTTGATTTGTGGGCAGAAGCAACGGTTCTGTCAGCAATGCAGCAGATTTCATTGCCTGGA
GGAGTTTGATGAAGGGAAGAGAAGCTGCAGGAAACGTCTCGATGGGCACAACAGAAGACG
AAGGAAACCTCAGCCAGANCTCAGCCAGATCCGCTGTCACGTACTGGAACCTTTTTGTCC
AATTACCAAGGTGCCTCATTATTACCTTTCTCCAGTTCACATATGTATCCGTCCGCAACT
GTGGTGAAACCC
>U12575  size 1329  gap 12 0.9%
GCAGGATTTTCAAGAAGAGAATCCAGAATTATTATATGGAAAGATAACAACCTCTTAGTG
ACTTACTACTTACTCCCAATGAAAGGGAATTGTTTGAGGGGTATCACTGGCTGCGGACCC
ATCATATCCCAAATGAAACACTCCAGGGCAATGAACATTATCATCCTGATCACTGGATAC
CAGAACAGATTCCATGGGCTCTACACTGTGATTATGCATGCAGGCTTGTGCCCAAGGGCC
GCACCAGTGGCATTGAACTAGGCGGCATCATTTGGCTCAAACTGATACCAGATGACTGTG
TTGTTGGTGATGACAGAAGAGAGAGAGCACAATCTGAGTCTTGAGTGGTTGACCTGTCAT
GGAATACATTGTGGCTTGCCCCACTTCGGTCTGACAAATTGGCAGTGCCAAGAAGCGGCT
GGCTGACAGAAGCTTCAGAAGATGTTTNNNNNNNGACTGTTAAAAGTGGAGTTATCGCCT
TGCAGGAATGTGAATTGCTTCCCTGTTTTGTAGCTGCTTGAAGGGGATCGGAGAAATAGG
TTCCGTTCGTCAGGCAAGTTTAGACGATGATGCTCGTTGTAGCACCTTGCATCTGCTTCA
GTATTAACAACTCCAGTCCAGGTGGGTTTCACCACAGTTGCGGACGGATACATATGTGAA
CTGGAGAAAGGTAATAATGAGGCACCTTGGTAATTGGACAAAAAGGTTCCAGTACGTGAC
AGCGGATCTGGCTGAGGTTTCCTTCGTCTTCTGTTGTGCCCATCGAGACGTTTCCTGCAG
CTTCTCTTCCCTTCATCAAACTCCTCCAGGCAATGAAATCTAGCAAAAATGTGACAAATT
GATAGAGTAATTTGTTGATTGCTNNNNNAAAACCTGAGGCGTCTTCGAGTGGAGCTCACA
CACTTTATGGCGCCTATGGTAATCCCTACAATTACTAAGATCCGAGTCACACCCATCAAC
AAGACATGACGCAGTCTGGCTTCCATTGTTAGCTGCTCTGGCCCTCTTGAATGACCCTGA
AGGTGAAGGAGACTCCATTTTTGAGGCACCAGGCTCCTTACACTTATTCAACGAATCTTC
AGCCGAACTATTAACCCGACCCAGCTTCAAATCAACTGAGAAATTCCCTTTTGTCCTGCT
ACTTGACCCATCAACTGCATCTACGTTAGGAATAGCTTCTTGCTGGAATTCAGTAAAATC
CCAAGCTGGTTTCAAGTTCCAGTCCATAAACTCCAACAATTGAAGAGTTGGACTTTATTA
TTTAATTAATTCCCTCAACACCTTCTCAAACATAGCCAAAGCCAATCATGCTTCTCTTTC
ACTGTTTAT
>U8652  size 1325  gap 0 0%
CTGTGACTGGAAGAGGATTTATTGAGATTGAAGATCATGGTTTTAGCAGCACTTTCTTCC
CTTTTATAGTTGCAGAGGAGGATGTTTGTTCGGAGATCCGTATGCTTGAAAGTGCATTGG
AGTTTAACAGAACTGATGCAGATGTTGAGCGATTTGGAAAAATAGATACCAAAAACCAAG
CTATGGACTTCATTCATGAAATTGGTTGGCTCTTTCACAGAAGTCAATCGAAGTCTAGAC
TTGGGCACTTGGATCCTAATACAGACCTCTTTCCTTTACGACGGTTCAAATGGCTCATTG
AATTCTCCGTGGACCATGAGTGGTGTGCTGTAGTAAAAAAGCTCCTACATATACTGCTTG
ATGGAACTGTGAGTTTGGGGGAGCACCCATCTCTGGACCTTGCACTGACAGAGCTGGGAC
TTCTTCACAGAGCTGTGAGGAAAAATTCTCGTCCTCTGGTGGATCTCCTTTTGAGATTTG
TTCCGCTAGAAGTTTCTGATAGATTAGGATCTGAAAACAAGGCACTTGTTGATGGTGTCC
ATAAAGGCTTCTTGTTTAGACCTGATGTCATGGGCCCTGCAGGTTTGACCCCAATTCACA
TTGCAGCTGGTAAGGATGGCTCTGAGGATGTACTGGATGCATTAACTGATGATCCTGGAA
TGGTGGGAATTGAAGCGTGGAAGAATGCTCGTGACAGCTCAGGCTCTACACCTGAAGATT
ATGCTCGTTTGCGTGGCCACTATTCATACATCCACCTGGTACAGAAGAAGATTAATAAGA
GACCAAATGGTGGACACGTAGTAGTGGACATATGTGGTGTTGTTCCTGACTCTAACATAT
ACCAGAAGCAAAATAATGAGTCGACTGCCAGTTTTGAGATTGGGCAGACTGCAGTAAGAC
CAACGCAGCATAACTGCAAGCTCTGCCATCAGAAGTTGGGTTATGCAACAGCCAGCAGAT
CTCTGGTGTACAGACCTGCTATGCTCTCAATGGTGGCTATTGCTGCTGTCTGTGTGTGCG
TGGCTCTTCTATTTAAAAGTTGCCCTGAAGTTCTGTATGTGTTCCGTCCATTCAGATGGG
AAATGCTGGACTATGGAACAAGCTGAATTCCATCAACTCCTAACTTTGATAATAACAGCT
GCGTATAGGTGTTTGTGTACTTGTATGCGATTATAAGATGTAGATTGGAGATTCTTATAT
AACCAGGCTTGTAACTGATTTCGGAGTCGATATTATCCTTGACATAGTATTTATATATAT
ATTTAAACTTACTAAGGAGAGCTTTGTAACATTCCGAATTTGCAGCAAAGTTTTCAGATT
AACCA
>U9909  size 2323  gap 93 4%
CTTAAGAAGAAAAGAAAATTGACTTTGTTGATTGCCGCGGGGTGCGCGGGGATCTGAACT
TTCGATCTTCCGTAGGTGTGCTTGCTTCCTGGTGTGCTTTTGGCACCTGCTTCAGAGCAA
GCAAATTGAGTGGCTGTTTCTCCCCAATGAAAGTTCTGTATGCATCATTGACAATAACTA
CTAGTTTATTTATATGCCTGCCATATAATGAGAAAACGTTCAAATAAACTATCTATTGGT
TTATTGTTTTGACGAAGGAACTNNNNNNNNNNNNTGAAATTTTGCCCTGTCTGCGGAACA
TTTTTAAGTGATTCGGAGGCAGCAGAAAGAATCATTTTCATCTTTAACTTGCATGAACTG
ATTCTGATGCTCCACTCGTTGAAGCTGTGATGACAGTTGAAGCAAGTCAATTGTGGCCCC
ATCTTCACATGAAAGGCGATCCTTGGAACTCATGAAATCTGACCCTCGGTAGAATCGATT
GCTGACATCAAAGTTGGCAGCATCACTGCTATCAGACATCAGAATGGAACCTAAGGTTGC
TTCCTTCAAAAGAATTGTTCCCTGACAAAGAGAATTTATTTGACGCCTGACTTGTCGAAG
CCTGTGAGCTGACTCCAATGAGCTTTTCGGAGACTTGACTTATATTGTAATGGGCACCGC
CGCTGCCTCCAATGACCAGAGGACGAGCCACAGGAATCCCTGACAAAGGGCTTGGGGAGT
TCTGGGATTTAGATGACAGAAGAGGGTGAGCATAGCCAGATTCTGAGATCCTTGATAATC
CTTGTATGGTTGATGGTGTATCAAAAATCAAGAATTCTTCACTTCCTAATGAGATGTCCC
GGAACAAAGGACTTGAAACAGATTTTGGCCCTCCAAGGTATTGCGGATATCTGGCACTAG
TTGCACTGAAAATGCTTTCTGTCGCTGCGTTAGCTTCATTGCCATGAAACGGAGGAACCA
CTTTCTGGAAATCATATTGAGGGAAAAAGGATTTAGGATGCAGATTCCCTTTTGAAATTG
AAGTGGCTGACACAGCATTATAATCATTCATGTCTTCCACTTTTACACATTTGCACCAAT
TGCACCAATCATTTGTTCTACATTTCTCTGTATTAAAAATTCCCCCAGGGAGTATATCTG
GGCAAATGAATGATGACATTGGTAATGTGGTCCCCTGAAATTTGCAACCTGCAAAAGCTG
CATTACGTGAAAAGCAGTNNNNNNNNNNNNNTCCAGGGTGAACACCAACTTGAGGCTTTC
TTCGACGCTCGTTATGGCCTGCTAGGCGTTTACGACAGCTGCGCTTACCATCATCAAATT
CATCCAGGAAATGAAACCGACTGCATTGCTGACAAAATCTCTGCTCAATTTCATTGACAA
TGACTTTGGCCTCCTTTGAGTGAGCCTCACAAACTCTATGCCTCTTGTGGTAGTCTTTTG
AGGAGCTCAGGTCCTTGTTGCAACCATAAACTTGGCAATAGGCAGTATGAGACCTTATTC
CGGACAACCTCACCCTCTTTGGAGCTGCAGAAGACTTGGAGGAAGAAAATTTTGGGGTTC
CATGAGAGAACTTAGAAGTGTGGGAATCTCTTTGATCAACAAACCTTCCAAGATTCAGAT
CAATTAGGGACGAATCGAGGGTGCTATTTGAGTCCACCACAGAGCTTGATCGCTTTGAAG
TGGACTCATCTTCCCCAAAAGACGTATTTGGGGTAGGCATATTCCGATTCATGAAATGAT
TTTTACTACTTAAAACATCCTTAATTGGATTATCTTTTGTTAACNNNNNNNNNNNNNNNN
NNNNNNNNNNNNNNNNNNAAATTCCCCAAAACTTTGGTTCCCAGGAGCTTCTCTATGCGA
CACTAACATGTTATGGCATGAAGTGTTCAATTCCCAACCCATCAAATAACCTTTACTTCG
NNNNNNNNNNNNNNNNNNNNNGTGAAATTCTATCATTTGCTACAGCCCCTTTTCCTTCAG
AACCACAGCTCCAAGGCTCCATTACACATGCAAGTTTCACTTAAATCTTATTTAAGGTAA
AAAAAAAAAATTTAAAAAAAACTTCAAATGAGGTCAAAACAACTTAAATTTTGAACATTT
TAGAATCTCCCCAAGCAACAAACCTACAAAACCCCCACCTCAGAACAAGAGGGAAAGATA
ACAAACTTTTCTTCTTTGAAGCCTCNNNNNNNNNNNNNGCCTCAAATTCATGAGAAGTCA
ATTCTTGAGCAGTGATACACAGAGAGTGAGTGAAGCAGTGGTACAATGAATGATATGTTT
ATTGTGTGATGCAGACACAACCCACTTTAAAAGAAGCTTAGGT
>U12495  size 1047  gap 0 0%
TAGATGTCGCATTACATCGCATTAGTCTGAAATTAACCGTACTTGAACATACGTAGATGT
CGCATTACATCGCATTAGTCTGGGGTACATATTTTTAATTAACCGTGAGCACAGAAGTAC
AGCCGAGGTTAGATTTAGATTCCATTACTACAATTAATACTAACCAAAATAAAAGACATT
CATCTTTAGTTGATGAAGCGAAGACCGGGGGCCTACTTATTAGCCAGCATATGGTAAGCC
CAGCTTGAGGGAGGTGTCTGAGCTTTCAGATTCAGGTGGAGGAGCGTTTGATGAATTGCA
TATATTATTAACAGACTCTGAGGACTGGCCTTCTTCACCGTATGCATTTGATACCTCCGC
CACTTGCTGTCTTAATCGCTCATTCTCTTCCATCAATAACTTTCCCCTTCTTTGGAGTTC
ATTAATCTCCTTTGTAATCTTTTCTTCCTTCTTTTCTATCACTCGTCCCAATCCAACTTC
AAGAGACCTTTCAAGCTTCTGCAATTCTTCTAAACTTAATCCATGGATCTCCTCACCTCT
CATTTGCCTCAGCAGATGGCTTTTTTCGGCAGCTTCCTTGAACAACATGGAGTAGTTGTT
GTTCTCCAACAGCTGCAACTCAACAGATGGTTGATCCACCCTCTCAAGGTTCTTTGAGTG
CACACGGTGCTTTTCTAAGATTTCCTTCATGCTTCTTGAGCTGGAATATTCGAAGAGCTT
GCCTGTGGCGGAGAAGATGATCAGAGCAACATCGGCATCGCAAAGAACAGAAAGCTCTTC
AGCTTTCTTGAAAATCCCTCTTCGTCTCTTAGAGAAAGTGACTTGCCTCGCCGTTGCGTT
GTCAATTTTCTTGATCTGAATCTTTTCTCTCGCCATTTCTTTGCGCTTGCTTGCTAGCTG
TTACTGCTGTGATCTTCCTGAAAAAGAATAACTATATGAAATAAAAAGCTCTAGAGTTTG
TATATTGACTTTGTAAGTTTTGATGAGCAGGGAATAAACCAGCATGTCATCAAACGCACC
CAAAACAAAAAGCGAAGGCAAAAGTTT
>U10522  size 1710  gap 21 1.22%
GCGTAGCTGTCAGCTCAGCTCCTCATATCTGACGAGGGCGAGGCTACCTGCGTTTCCACT
CACTAACTCGGTGTGTGTAACTCACCGAATAATTTTTCGCCAACAGAAACTCGAAAGTTT
TTTTTTTTCCATTCGCAAGGAATTAGCAGAAAAAAATTAAAAAAAGAAAATGAAAGTGAA
GGGCGGAGGGAAGAGGAAGGTGGTGAATCCGGCACTAAACGATGCCGAGGAGGCGAATGA
CGATATTGAAAATCAAGAAAATATCAATTACGATTCAATTGATTTGATCGACGTCGAGTG
TCAAGAAAATCAAGAGCAAGAAAAAGAAAATGAAAATGAAAAAGAAAAAGGAAAGGAGAA
AGTCGGAGAGGAGAAAAATAATGAAGAGGAGGAGGAGGAGGAGGAGGAAGAAGAGGAAGG
GGAGGAGGAAGACGAAGATGCGGTGCCTCAAGAAGAGCGGCCGAAGCTTGATGAAGGATT
CTTCGAAATCGAAGCCATTCGTCGGAAAAGGGTTCGCAAGGGCCAGCTTCAGTATCTTAT
CAAATGGCGTGGCTGGCCAGAAAATGCCAATACCTGGGAGCCATTAGAGAATCTGCAGTC
ATGTTCGGATGTTATTGATGCATTTGAGGAGAGCTTGCGGTCAGGTAAATCTTCTAGGAA
GCGCAAACGCAAGGGGGGTGGTTCTAGTAGCCTGCCAAAGAAGAAACAGGCGCGCACCTT
TAGTGCTCCATATTATGTAACTGGTGGTGTTGGTCANNNNNNNNNNNNNNNCTCTCATTA
ACNNNNNNGCAGGCCTTATTGATCTTTCTCCCTCAACACAGTCTATAGGCTCAGGTCACG
TAGGAGGGAGTGTTGGAAATGTGAACAATCTCAGAACAGCCAAGCAAACAAATGATAATA
GGCTTGTAAATGTAAATGGTTCAAAACAAATTGATGGAAGGAACGAGGAAGCTGAGTATG
ATCCTAAGCTTAGTGAGCTGAAAGGAATGATATCTAACAATGAGGCCAATGCAGATAAGC
TTGCATTACATTTCCAAGAAGCTAGGGTTTCAGAAGGCAATGGTCTTACAAATGGACTCT
CTAAGGCTGATCAAGTGGAACCACTTCATAGTAACCGCCGCACAGGAGCTAGGAGAAGGA
AGCCCAGTTCTGTGAAGAGATTTAAACAAGATTTAGCCTCCACTAAGGTAATTGTCACAC
AAGATTCAACTCCAAGCATTGCTGTTGGCTGTGATAGTGCGGATGAACAACTTGGAATAG
GAAATTCAAGTCACAAGAGTAAGCATGAAGGTCCCATAAATGCATCTGCTATTGTTAAAA
TACTCAAACCAATAGACTTCTCAGCTTCTGTATCAGATAACATGCAGGATGTGGTGGTGA
CCTTTATGGCGGTCAGGTCTGATGGAAAAGAAGTAATGGTGGATAACAAGTATCTCAAGG
CTAATAATCCACTTCTGTTAATCAACTTCTACGAGCAACATCTCAAGTACAGTACACAGT
GATTAGAAGGGAGTTTCATAGGAGAATTCAGTCATCTTTTGTCGCTTTGGTTGTATACAG
TGCTGTAATTCTGTAGTGGTAAGAGGCCCGGAGGCCCGTTAGGTTAGAATCACTGTTTTT
CTTGTTCAGATGACAAAAAACTTAGTGATTGTAATATTACCTCTCCCTCTCCCTCTCTTG
TCTTTTTGTATGATTAGTATCTAATTTCTC
